# Supplementary material for: Neuronal activity rapidly reprograms dendritic translation via eIF4G2:uORF binding
Source: Nat Neurosci. 2024 Apr 8;27(5):822–35. doi: 10.1038/s41593-024-01615-5 (PMC11088998; doi:10.1038/s41593-024-01615-5)
Supplement: Supplementary file 2 — Combined workbook including six supplementary tables in order: Supplementary Table 1. Dendritically enriched RNAs by resting, depolarized and differential PL-CLIP. Supplementary Table 2. Dendritically enriched proteome by resting and differential PL-MS. Supplementary Table 3. Dendritically translated RNAs by resting, depolarized and differential PL-Ribo-seq. Supplementary Table 4. uORFs with and without start codon overlaps detected by ORF-RATER. Supplementary Table 5. Dendritic RNAs with increased 5′ UTR translation and increased or decreased CDS translation upon depolarization. Supplementary Table 6. RNAs that are bound more by eIF4G2 in their 5′ UTRs upon depolarization. [file 41593_2024_1615_MOESM2_ESM.xlsx]

## Sheet: Suppl. Table 1_Rest PL-CLIP
GeneName	t_stat	exon_number	tx_len	cds_len	utr5_len	utr3_len	percent_gc
Dlg4	11.1072	20	3327	2175	315	837	0.572888
Bcan	6.58837	14	3267	2652	274	341	0.612795
Apoe	6.54136	5	1343	936	271	136	0.612807
Atp1a2	6.07405	23	6227	3063	172	2992	0.520957
Notch1	5.90619	34	9489	7596	264	1629	0.571188
Inka2	5.59879	2	4701	903	170	3628	0.504786
Mfge8	5.58153	6	2330	933	756	641	0.562232
Cacna2d2	5.5726	39	5539	3471	189	1879	0.549197
Xylt1	5.54845	12	3070	2862	200	8	0.593485
Cspg4	5.40038	10	8050	6984	86	980	0.591925
Chd7	5.25284	38	11306	8961	551	1794	0.513621
Garem2	5.1797	6	3832	2643	96	1093	0.618215
Fgfr3	5.01176	18	4245	2403	334	1508	0.563722
Tril	4.9955	1	5358	2430	590	2338	0.554498
Nwd1	4.95774	19	7722	4566	301	2855	0.532505
Aldh1l1	4.89797	23	3084	2709	146	229	0.558042
Sall3	4.89673	3	7181	3351	716	3114	0.52625
Olig1	4.77161	1	2171	783	108	1280	0.608475
Igfbp2	4.68215	4	1330	918	100	312	0.621053
Sox21	4.67537	1	3798	831	1395	1572	0.583465
Srebf1	4.65222	19	4327	3405	84	838	0.58447
Slc6a11	4.63143	14	4066	1884	36	2146	0.541564
Adamts9	4.63128	30	6036	4053	100	1883	0.485752
Myo10	4.58196	41	8098	6189	460	1449	0.535564
Myt1	4.56126	23	5529	3384	414	1731	0.490324
Efs	4.52416	6	3571	1683	1333	555	0.615794
Olig2	4.50641	2	2437	972	159	1306	0.582273
Pdgfra	4.49221	23	6570	3270	196	3104	0.47656
Abca1	4.46823	50	10260	6786	320	3154	0.475244
Luzp2	4.44743	12	5274	1038	714	3522	0.392681
Nes	4.434	4	6126	5595	110	421	0.555338
Slc1a3	4.41298	6	5037	1104	1925	2008	0.450467
Mki67	4.32797	14	10075	9534	240	301	0.466104
Ptprz1	4.30943	30	8068	6939	325	804	0.445216
Serpinh1	4.21675	5	2400	1254	401	745	0.565833
Grin2d	4.2141	12	4383	3972	114	297	0.673283
Tns3	4.17093	31	7483	4323	318	2842	0.52773
Sema5b	4.15757	21	4643	3369	291	983	0.602197
Notch2	4.15036	34	10506	7422	161	2923	0.53636
Slc38a3	4.15011	15	2630	1518	333	779	0.548289
Wfs1	4.14606	8	3564	2673	122	769	0.572671
Plpp3	4.1427	6	3162	939	478	1745	0.501898
Specc1	4.10409	15	6966	3177	150	3639	0.523974
Lfng	4.0922	8	2284	1137	75	1072	0.588004
Snd1	4.06709	17	3688	1563	624	1501	0.540944
Arap1	4.02613	34	5837	4326	246	1265	0.586603
Kcna3	3.99481	1	1968	1587	261	120	0.597561
Ncan	3.97242	15	7166	3807	124	3235	0.551075
Rcor2	3.95283	12	2823	1572	683	568	0.615657
Egfr	3.9521	28	5965	3633	280	2052	0.481978
Tnc	3.9382	26	7100	6060	392	648	0.528451
App	3.92532	18	3357	2313	149	895	0.511766
Id1	3.91034	2	934	447	90	397	0.552463
Cnnm2	3.87814	8	3330	2628	164	538	0.561562
Slc27a1	3.87463	14	2795	1941	205	649	0.591413
Oplah	3.86936	27	3970	3867	71	32	0.590176
Acsbg1	3.86067	14	2775	2166	215	394	0.561441
Foxo3	3.85372	4	2893	2019	329	545	0.608365
Pcyox1l	3.85177	6	2017	1488	54	475	0.562717
Serinc5	3.8445	12	5319	1386	123	3810	0.472457
Gm26391	3.83008	NA	NA	NA	NA	NA	NA
Ddx49	3.82072	13	2100	1443	15	642	0.584286
Fgfrl1	3.81843	7	2656	1590	461	605	0.595633
Fabp7	3.78845	4	762	399	86	277	0.410761
Megf10	3.77485	25	7514	3444	658	3412	0.480037
Gm23284	3.73109	NA	NA	NA	NA	NA	NA
Slc32a1	3.70746	2	2805	1578	484	743	0.619608
Acss1	3.70341	14	3594	2049	43	1502	0.517807
Kntc1	3.6842	64	6961	6624	145	192	0.461859
Gab1	3.68308	11	4992	2178	916	1898	0.520633
Ncam1	3.67299	19	7326	3348	664	3314	0.500273
Sardh	3.66371	21	4558	2760	672	1126	0.569987
Maml2	3.64768	5	6548	3513	106	2929	0.465333
Pcdhgc4	3.64049	4	5024	2826	454	1744	0.542994
Akna	3.6169	22	5480	4215	342	923	0.578467
Ckb	3.6169	8	1478	1146	124	208	0.598782
Maf	3.61189	1	3642	1113	31	2498	0.470071
Adcy3	3.61101	22	4727	3435	555	737	0.563994
Aspm	3.61091	28	9866	9369	159	338	0.442935
Smoc1	3.60949	13	3496	1392	255	1849	0.53976
Vim	3.60551	9	1834	1401	121	312	0.529989
Lrp4	3.58652	38	8028	5718	170	2140	0.542352
Eef1a2	3.57875	8	2046	1392	367	287	0.606061
Gm25212	3.57479	NA	NA	NA	NA	NA	NA
Col11a1	3.55491	67	7705	5415	361	1929	0.478391
Plce1	3.55025	33	9556	6891	62	2603	0.475303
Nrxn3	3.54121	20	7922	4716	681	2525	0.475259
Fbln2	3.52625	18	4477	3666	150	661	0.570025
Tpx2	3.52103	18	4365	2238	497	1630	0.477892
Mdk	3.50758	5	1077	423	369	285	0.562674
4930413G21Rik	3.49755	NA	NA	NA	NA	NA	NA
Brinp2	3.49526	8	4906	1407	2570	929	0.526294
G3bp1	3.49143	12	2685	1398	68	1219	0.492365
Slco1c1	3.48305	15	3178	2148	381	649	0.431089
Myh14	3.48225	41	6512	6102	3	407	0.607647
Sparcl1	3.48124	11	3117	1953	723	441	0.482515
Btbd11	3.46613	17	5788	3330	515	1943	0.55235
Epn2	3.46356	11	4453	1923	361	2169	0.515158
Cenpf	3.4615	18	11130	8994	143	1993	0.432615
Cst3	3.44172	3	796	423	135	238	0.557789
Itpr2	3.43309	57	11823	8106	345	3372	0.497336
Sox6	3.4293	15	8706	2364	296	6046	0.458305
Ubc	3.42455	2	2408	2205	111	92	0.554402
Gm25018	3.41927	NA	NA	NA	NA	NA	NA
Kifc1	3.41659	11	2322	2025	138	159	0.571059
Plekhg2	3.40434	19	5272	4023	1048	201	0.602618
Srsf2	3.40023	3	1903	666	165	1072	0.499737
Hhipl1	3.39464	9	2605	2376	141	88	0.640307
Nrg2	3.38737	10	2839	2574	0	265	0.626277
Gas1	3.38016	1	3131	1155	594	1382	0.585755
Tmem132e	3.38	9	4415	3225	147	1043	0.615402
Slc8a2	3.37998	10	4235	2766	138	1331	0.589138
Top2a	3.37466	36	5217	4587	123	507	0.433391
Hspa1a	3.37098	1	2798	1926	231	641	0.598642
Atp8b3	3.36839	28	4411	4008	119	284	0.550895
Galnt7	3.36717	12	4340	1974	77	2289	0.424885
Galnt7	3.36717	12	4340	1974	77	2289	0.423272
Galnt18	3.36084	11	2575	1869	430	276	0.563883
Midn	3.35771	9	3727	1527	474	1726	0.593239
Clspn	3.35038	26	4982	3948	134	900	0.489763
Mir3093	3.34532	NA	NA	NA	NA	NA	NA
Zcchc24	3.33769	4	4375	726	0	3649	0.496229
Itpkb	3.3375	8	5101	2829	503	1769	0.575181
Slc4a4	3.32666	26	7492	3240	66	4186	0.439002
Tmem132a	3.32201	10	3899	2067	153	1679	0.619133
Uhrf1	3.31756	17	3570	2349	237	984	0.535574
Dapk3	3.30586	8	1810	912	645	253	0.635912
Abcc4	3.2996	31	5729	3978	110	1641	0.497818
Slc5a6	3.29689	18	3436	1905	760	771	0.548603
Hnrnpa0	3.29071	1	2678	918	243	1517	0.553771
Ttyh1	3.2704	14	3057	1353	125	1579	0.539418
Lig1	3.26899	29	3176	2799	226	151	0.535579
Igf1r	3.26719	21	11978	4110	602	7266	0.500835
Asrgl1	3.26489	7	2274	981	12	1281	0.503078
Hjurp	3.26304	8	8439	2004	110	6325	0.500296
Tubb3	3.26294	4	1723	1353	42	328	0.569936
Txndc15	3.26144	5	1527	1035	128	364	0.531107
Anapc2	3.25839	12	3209	2046	710	453	0.554378
Col16a1	3.25674	70	5206	4743	278	185	0.614099
Sox2	3.24873	1	2467	960	421	1086	0.52047
Uba1	3.24116	27	4165	3177	322	666	0.516447
Aldh8a1	3.23858	7	2243	1464	41	738	0.486848
Dnajb12	3.23528	9	1774	1131	87	556	0.548478
Gpr17	3.23288	2	5193	1020	183	3990	0.533603
Celsr1	3.23071	35	11050	9105	7	1938	0.587421
Carmil3	3.22684	40	4598	4128	151	319	0.600261
Zbtb20	3.21888	11	3198	2226	588	384	0.530019
Ttyh2	3.21741	14	3456	1599	76	1781	0.555266
Plod1	3.21584	9	4131	1038	99	2994	0.529896
Egfem1	3.21211	12	2722	1587	273	862	0.472447
Cdk5rap2	3.20739	37	11840	5469	168	6203	0.49375
Chrna4	3.20527	6	4437	1890	104	2443	0.549696
Pcx	3.20167	21	4148	3540	144	464	0.577387
Arhgef40	3.19293	24	5622	4554	156	912	0.587335
Cdh4	3.19259	16	6390	2742	191	3457	0.545696
Lmnb1	3.19246	11	2843	1767	300	776	0.532888
Nhsl1	3.18822	7	7321	4764	638	1919	0.512225
Col6a1	3.18402	35	3976	3078	131	767	0.565392
Fkbp4	3.18391	10	2167	1377	121	669	0.553299
Rnh1	3.18118	10	1803	1371	280	152	0.54853
Sox10	3.1774	4	2729	1401	303	1025	0.618175
Arsb	3.17692	8	3989	1605	99	2285	0.503635
Phlpp1	3.1769	17	6104	5064	135	905	0.549803
Tmem39b	3.17611	10	1893	1098	584	211	0.558373
Irf3	3.17294	8	2189	1260	427	502	0.569667
Cdh20	3.16296	12	3722	2406	220	1096	0.490328
Rrbp1	3.15694	24	5177	4395	286	496	0.567896
Cdca2	3.14463	15	3842	2949	387	506	0.497137
Polrmt	3.14035	21	3762	3624	29	109	0.608985
Slc6a1	3.13514	16	4295	1800	379	2116	0.533178
Pbxip1	3.11984	11	4481	2184	111	2186	0.560589
Rtkn	3.11896	12	3106	1656	1091	359	0.594012
Glg1	3.11273	26	3880	3528	6	346	0.515979
Slc12a5	3.11189	26	6023	3348	415	2260	0.583098
Epb41l3	3.11071	22	4047	2790	112	1145	0.488263
Trmt61a	3.09712	3	2433	873	527	1033	0.586108
St5	3.08755	20	4436	3405	296	735	0.540352
Doc2a	3.08418	11	2538	1218	651	669	0.604019
Comtd1	3.08378	7	2241	789	38	1414	0.556448
Arhgap19	3.07817	12	5140	1485	57	3598	0.46965
Atp1a3	3.07663	22	3935	3162	177	596	0.578145
Creld2	3.07514	10	1364	1053	66	245	0.548387
Fmn2	3.06586	18	6442	4737	221	1484	0.504502
Maged1	3.06044	13	2752	2328	212	212	0.542515
Scfd2	3.05096	5	3817	1434	123	2260	0.454283
Fndc1	3.04984	20	5846	5199	0	647	0.533869
Myrip	3.03854	17	4762	2571	161	2030	0.536539
Dock1	3.03496	52	6815	5598	112	1105	0.4854
Sox4	3.03349	1	2967	1323	661	983	0.606673
Zfp423	3.03298	8	4907	3879	360	668	0.566741
Kcnc1	3.02449	2	7788	1536	1210	5042	0.574345
Map3k1	3.01709	20	6963	4482	14	2467	0.49404
Cnn3	3.01561	6	2224	702	743	779	0.485612
Pnmal2	3.00875	1	4147	1986	411	1750	0.573668
Map1b	3.00621	7	11852	7395	115	4342	0.476544
Nab2	3.00559	7	2575	1578	245	752	0.6
Igsf8	3.0034	9	2877	1647	955	275	0.583594
Mmp15	3.00317	10	4320	1974	573	1773	0.610648
Mfsd2a	2.99705	14	2151	1605	155	391	0.541609
Ints1	2.9952	47	7113	6669	208	236	0.611556
H2ac19	2.99277	1	596	393	124	79	0.649329
Spon1	2.99276	16	6166	2424	331	3411	0.497243
Slc12a4	2.98958	24	3832	3264	76	492	0.577244
Adcyap1r1	2.9858	17	6245	1491	470	4284	0.52554
Syvn1	2.97305	16	3470	1839	570	1061	0.573775
Ldhb	2.97267	8	1304	1005	111	188	0.529908
Isyna1	2.97135	10	1927	1326	509	92	0.60768
Sulf2	2.96925	21	3948	2628	431	889	0.56155
Snx33	2.9672	2	4564	1725	1588	1251	0.54908
Dync1h1	2.96604	77	14398	13935	210	253	0.537714
Zfp608	2.95907	10	6112	4536	546	1030	0.488711
Cdca7	2.95111	9	2361	1149	72	1140	0.491317
Htra1	2.95056	9	2039	1443	69	527	0.56155
Mlc1	2.94896	12	2347	1167	42	1138	0.529612
Nav2	2.94312	39	11318	7299	752	3267	0.55584
Trib2	2.94152	3	4198	1032	1285	1881	0.498333
Fam20c	2.93783	11	3079	969	1404	706	0.595648
H2ac13	2.93777	1	448	393	10	45	0.667411
Ache	2.93517	4	3822	1845	1749	228	0.598116
Kremen1	2.93339	9	4908	1422	85	3401	0.553993
E130308A19Rik	2.93225	4	3720	2151	305	1264	0.509946
Col11a2	2.92986	65	6541	5148	517	876	0.625134
Ezr	2.92739	13	3070	1761	137	1172	0.533225
Tacc2	2.92387	22	9105	8640	0	465	0.540582
A2m	2.9217	36	4671	4425	116	130	0.491758
Bmp1	2.92096	20	3759	2976	223	560	0.581804
Rasa3	2.91182	24	4118	2505	140	1473	0.527441
Ptch2	2.91146	22	5119	3549	300	1270	0.580191
Sfxn5	2.91003	14	3654	1029	7	2618	0.527094
Rreb1	2.90996	12	9705	4857	1958	2890	0.518805
Prkca	2.90976	17	8369	2019	221	6129	0.462421
Lrp1	2.90313	89	14892	13638	461	793	0.578767
Phgdh	2.90188	12	1871	1602	137	132	0.574025
Pxdn	2.88782	23	6614	4428	98	2088	0.52661
Cspg5	2.8837	3	4766	1467	146	3153	0.524969
Grin2c	2.88063	15	4895	3720	773	402	0.620838
Incenp	2.87507	18	3217	2631	206	380	0.545228
Lamb2	2.87202	33	5624	5400	114	110	0.588193
Lin9	2.87126	4	3422	567	1541	1314	0.404442
Btbd17	2.86844	2	3035	1227	1581	227	0.577265
Dio2	2.8632	2	6414	801	753	4860	0.435298
Atp1a1	2.86113	23	3702	3072	293	337	0.544841
Tubb2a	2.86035	4	1607	1338	79	190	0.552582
Gm13889	2.85409	1	1291	372	342	577	0.662277
Cdh24	2.85222	12	2728	2346	261	121	0.629765
2510039O18Rik	2.84605	2	3870	1908	130	1832	0.585788
Abcg1	2.84073	15	5821	2001	121	3699	0.526714
Ncapd2	2.83974	32	4514	4179	108	227	0.536996
Timeless	2.83719	28	4599	3339	575	685	0.547945
Dscam	2.83691	33	7481	6042	459	980	0.54097
Bhlhe41	2.82418	5	6124	396	153	5575	0.471914
Zbtb7a	2.82054	3	5373	1710	441	3222	0.589801
Tubb5	2.81535	4	2645	1335	248	1062	0.519471
Rgs3	2.81224	20	4705	1833	235	2637	0.543039
Scaf1	2.81168	11	4207	3771	206	230	0.621345
Obsl1	2.81007	20	5770	5415	228	127	0.625477
Spock1	2.80722	12	4674	1329	141	3204	0.493154
Srcin1	2.80707	20	6965	3654	137	3174	0.589519
Akap12	2.80431	4	6247	5055	190	1002	0.52137
Arhgap22	2.80371	11	2598	2109	131	358	0.586605
Calr	2.80245	9	1943	1251	133	559	0.509007
Rnu11	2.79554	NA	NA	NA	NA	NA	NA
Axl	2.79107	20	5084	2667	255	2162	0.530291
Dnm1	2.78735	22	4671	2556	120	1995	0.576536
Fhdc1	2.78711	12	6001	3450	280	2271	0.530912
P2ry1	2.77638	2	3899	1122	657	2120	0.446268
Kndc1	2.77511	31	7302	5229	491	1582	0.568064
D16Ertd472e	2.77409	5	6160	873	505	4782	0.426948
Kif18b	2.77261	16	3337	2505	150	682	0.551993
Kcnj10	2.77177	2	5407	1140	242	4025	0.496394
Tcirg1	2.77075	20	3033	2505	464	64	0.585889
Cfap97d2	2.76974	4	781	297	78	406	0.53265
Eln	2.7695	37	3851	2583	82	1186	0.588678
Igsf3	2.76642	11	7330	3585	722	3023	0.5397
Bub1b	2.76557	23	3669	3159	237	273	0.503952
Mmp14	2.76463	10	3801	1749	268	1784	0.540121
Itpr1	2.75719	62	9877	8250	350	1277	0.495393
Kcnk12	2.75624	2	1952	1293	540	119	0.698258
Unc13d	2.756	33	3967	3252	117	598	0.586841
Il6st	2.75538	17	5452	2754	283	2415	0.49303
Zfp521	2.75315	8	6152	3936	234	1982	0.498537
Mtcl1	2.75272	15	7278	5682	405	1191	0.601676
Psap	2.75217	15	2660	1674	115	871	0.546617
Exoc4	2.75114	7	4201	1242	3	2956	0.385861
Fbxl7	2.74829	4	4616	1476	515	2625	0.518198
Ptk7	2.74807	20	4255	3189	182	884	0.589424
Paqr7	2.74456	3	3906	1038	502	2366	0.525346
Car10	2.74208	9	3336	987	936	1413	0.486211
Mxd4	2.74136	6	1179	630	137	412	0.599661
Rfx4	2.73898	18	3942	2208	423	1311	0.482243
Tmem44	2.73693	12	4343	1035	448	2860	0.536956
Ccdc12	2.735	7	821	501	60	260	0.574909
Sox9	2.73089	3	4146	1524	375	2247	0.492523
Ppp2r1a	2.72938	15	2256	1770	52	434	0.53945
Fam219aos	2.72645	NA	NA	NA	NA	NA	NA
Lrsam1	2.72619	25	3982	2184	237	1561	0.553491
Pou3f2	2.72615	1	6272	1338	235	4699	0.434152
Nelfe	2.7233	11	1610	1104	292	214	0.578882
Car8	2.71965	9	5722	876	87	4759	0.392345
Sox8	2.71544	3	2999	1395	164	1440	0.541514
Mcm10	2.71419	20	3857	2658	530	669	0.498055
Crebzf	2.71122	1	5263	1077	234	3952	0.439103
Prag1	2.71043	6	4780	4122	288	370	0.585356
Ttc28	2.7081	23	10688	7353	102	3233	0.566243
Magee1	2.70675	1	3584	2757	233	594	0.527344
Ar	2.7061	8	10063	2700	1025	6338	0.459604
Nrxn2	2.70594	23	6660	5112	479	1069	0.624174
Wscd1	2.70506	9	2866	1719	521	626	0.593859
H2ac21	2.70313	1	438	393	0	45	0.607306
H2ac20	2.69795	1	468	390	36	42	0.626068
4933407L21Rik	2.69779	NA	NA	NA	NA	NA	NA
Nfatc1	2.69618	10	4896	2820	305	1771	0.556577
Kif7	2.69077	18	4525	4047	28	450	0.594033
Crocc	2.689	37	6521	6030	82	409	0.640086
Ptpn14	2.68753	19	10746	3570	536	6640	0.524846
Lima1	2.68374	11	4245	2262	154	1829	0.505065
Grin1	2.68039	20	4309	2817	301	1191	0.598515
Rap1gap	2.67361	25	3248	2184	45	1019	0.586207
AU040320	2.67296	21	4384	3147	254	983	0.546989
Rell1	2.67102	8	3334	609	468	2257	0.467307
Def6	2.66925	11	2277	1893	65	319	0.598595
Zgpat	2.66828	7	2890	1536	473	881	0.580623
Hcn4	2.65923	8	3798	3606	0	192	0.608215
Pla2g7	2.65871	12	1915	1323	370	222	0.475196
Hnrnpm	2.65698	2	2681	309	79	2293	0.418128
Polg	2.65583	23	4596	3654	364	578	0.575718
Pde3b	2.65114	16	5286	3300	297	1689	0.470866
Mir6516	2.65034	NA	NA	NA	NA	NA	NA
Tapbp	2.64827	8	2750	1401	210	1139	0.569091
Lrrc26	2.64616	2	1207	996	78	133	0.600663
Abcb9	2.64609	12	3334	2289	239	806	0.605579
Kctd8	2.64517	2	2889	1431	408	1050	0.495673
Gnai2	2.64348	9	2177	1068	125	984	0.565916
Os9	2.64286	15	4049	2019	42	1988	0.558409
Hey1	2.64108	5	2205	900	168	1137	0.50068
Mindy1	2.64098	10	2849	1407	1009	433	0.546157
Rapgef3	2.63704	28	3825	2781	266	778	0.585359
Mad1l1	2.63195	18	2640	2154	59	427	0.567803
Pcdh1	2.62847	3	3902	3117	230	555	0.57022
Fscn1	2.62564	5	2667	1482	94	1091	0.605924
Atp1b2	2.62367	7	2959	873	588	1498	0.531261
Smc1a	2.62218	25	3970	3702	104	164	0.479345
Usp22	2.62043	13	4442	1578	174	2690	0.508104
Chga	2.62033	8	1910	1392	184	334	0.581675
Scand1	2.61798	2	760	429	257	74	0.682895
Ascc2	2.61736	20	2604	2250	47	307	0.539171
Rgs12	2.61537	17	5469	4146	179	1144	0.544707
Cd63	2.61028	8	988	717	189	82	0.504049
Notch3	2.6063	33	7943	6957	59	927	0.59713
Ppfia3	2.60557	30	4866	3585	376	905	0.607891
9130024F11Rik	2.60493	NA	NA	NA	NA	NA	NA
Fgfr1	2.60416	18	5025	2469	759	1797	0.553831
Soga3	2.60215	7	3948	2838	535	575	0.545846
Hyou1	2.60168	26	4432	3000	113	1319	0.53926
Nova1	2.59949	5	7000	1524	24	5452	0.385143
Cuedc1	2.59886	11	3180	1167	466	1547	0.601572
Syn1	2.5976	13	3213	2121	129	963	0.575163
Prex1	2.59672	40	6530	4953	114	1463	0.575957
Clstn1	2.59604	19	4489	2940	214	1335	0.574961
Hmg20b	2.5944	7	2506	870	1217	419	0.604948
Napa	2.58634	11	2332	888	34	1410	0.536449
Prrt3	2.58492	4	3789	2919	218	652	0.609132
Rgs7bp	2.5824	6	5828	774	716	4338	0.444406
Kbtbd11	2.5782	2	6973	1902	1042	4029	0.551556
Astn1	2.57756	23	7224	3909	279	3036	0.495155
Jun	2.57665	1	3187	1005	951	1231	0.555695
Pdcd7	2.5754	5	2455	1455	74	926	0.573931
Ascl1	2.57192	2	2259	696	572	991	0.560868
Etl4	2.56977	22	7432	5994	113	1325	0.484392
Klhl36	2.56919	5	2142	1842	160	140	0.606443
Ankrd13d	2.5668	15	2141	1818	167	156	0.585708
Tubb4a	2.56508	4	2228	1335	269	624	0.572262
Enc1	2.5625	3	4743	1770	438	2535	0.508117
Tmem132b	2.55993	9	7964	3237	212	4515	0.492968
Mpeg1	2.55967	2	4336	2163	230	1943	0.456873
Smo	2.55958	12	3977	2382	514	1081	0.586372
Klc4	2.5591	16	2331	1860	79	392	0.590305
Dock10	2.55842	57	7394	6453	160	781	0.442791
Espl1	2.55715	31	6684	6357	186	141	0.559695
Hexdc	2.55696	13	2160	1461	463	236	0.575
Zeb1	2.55564	8	5806	3354	50	2402	0.461419
Pdss2	2.55412	8	1773	1206	276	291	0.503666
Sv2c	2.54976	13	4252	2184	231	1837	0.505644
Spag5	2.54897	24	3822	3498	69	255	0.507588
St6galnac5	2.54603	5	2000	1008	190	802	0.515
Adgrg1	2.54565	14	3605	2064	320	1221	0.561997
Zfp516	2.5451	6	7725	3474	269	3982	0.537605
Zfp1	2.54407	5	1981	627	790	564	0.488642
Sh3glb2	2.54394	13	1869	1215	111	543	0.596576
Cntnap2	2.54237	24	7002	3999	229	2774	0.461011
Puf60	2.53872	12	1914	1695	73	146	0.567398
Amotl2	2.53744	8	4331	1392	1228	1711	0.536135
Arid1a	2.53537	20	8187	6864	0	1323	0.566874
Fntb	2.53515	12	2560	1314	41	1205	0.546484
Zfp319	2.52976	2	4107	1746	669	1692	0.593621
Alpl	2.52854	12	2549	1575	268	706	0.55512
Pakap	2.52685	9	7371	3231	123	4017	0.48623
Rtn1	2.52652	9	3632	2343	503	786	0.550936
Uqcrc1	2.52373	13	1656	1443	71	142	0.574275
Kif20b	2.52119	32	5563	5325	77	161	0.394392
Arhgap31	2.52007	12	7722	4278	362	3082	0.523958
Cntnap5a	2.51849	24	3915	3915	0	0	0.471009
Cpe	2.51752	9	2172	1431	160	581	0.503223
Cd81	2.51708	8	1518	711	251	556	0.52108
Tlcd1	2.51694	4	3141	744	1907	490	0.560968
Vegfa	2.51683	8	3531	1179	487	1865	0.507505
Pdpn	2.51667	6	1839	519	309	1011	0.487221
Ncdn	2.51383	7	3701	2190	426	1085	0.599297
Map6	2.51307	3	4962	1707	575	2680	0.560863
D17H6S53E	2.51029	3	2126	882	385	859	0.545626
Zbtb1	2.506	2	3987	2142	481	1364	0.428141
Mir9-1	2.50577	NA	NA	NA	NA	NA	NA
Myorg	2.50367	2	4175	2151	147	1877	0.549461
Kiz	2.50307	14	2150	2088	33	29	0.472558
Otud7a	2.50235	14	3461	2781	384	296	0.622363
Ephb3	2.50202	17	5085	2220	2077	788	0.569322
Limd1	2.50021	8	4853	2007	537	2309	0.524212
Ccdc80	2.49706	9	3866	2850	602	414	0.499224
Dclk2	2.49268	18	4108	2148	714	1246	0.564995
Men1	2.49231	9	2980	1836	422	722	0.587919
Btd	2.49188	4	1942	1590	68	284	0.540165
Hspa8	2.4907	4	3161	885	629	1647	0.459665
Adgrb1	2.48912	31	6227	4749	898	580	0.63594
Matk	2.48837	14	1980	1518	343	119	0.606566
Tysnd1	2.48808	4	2286	1707	57	522	0.652231
Ddr1	2.48403	19	3874	2736	327	811	0.597315
Gpatch2l	2.48141	10	4356	1449	97	2810	0.494949
Cdca3	2.48126	6	1488	801	126	561	0.522849
Tubb2b	2.48122	4	1922	1338	121	463	0.530177
Gdpd2	2.47969	16	2597	1620	358	619	0.520601
Atp2b4	2.47851	21	8294	3501	468	4325	0.482638
Erdr1	2.47578	3	748	630	116	2	0.608289
Sema6c	2.47573	14	5206	1599	2845	762	0.61698
Pif1	2.47526	12	3680	1914	644	1122	0.547826
Rxrb	2.47465	10	2633	1575	186	872	0.614128
Aldoc	2.47359	8	2723	1092	204	1427	0.511568
Wnt5a	2.47185	5	4354	1143	636	2575	0.472669
Ptch1	2.47163	23	4306	4305	0	1	0.546911
Mb21d2	2.47142	2	3080	1476	35	1569	0.492857
Ddah2	2.46926	7	1350	858	300	192	0.593333
Vcl	2.46846	21	5229	3201	88	1940	0.485561
Mcm3	2.46805	17	2886	2439	5	442	0.527374
Pgd	2.46779	13	2224	1452	113	659	0.542266
Ubqln2	2.46109	1	3331	1917	222	1192	0.503452
Clstn2	2.45902	18	4351	2901	192	1258	0.518961
Frmd8	2.4577	11	3166	1401	118	1647	0.57012
Polr1a	2.45575	34	7016	5154	110	1752	0.518244
Rnf217	2.45403	6	2860	1548	541	771	0.577622
Rflna	2.45373	3	1650	615	93	942	0.578788
Slc2a1	2.45361	10	2573	1479	210	884	0.547998
Rgma	2.45267	4	3586	1365	355	1866	0.607641
Dpp3	2.45113	3	2746	357	377	2012	0.485433
Cand1	2.44602	15	8209	3693	347	4169	0.442319
Sst	2.44584	2	599	351	100	148	0.569282
Rsrp1	2.44569	5	1415	897	195	323	0.54417
Hes5	2.43921	3	1273	504	73	696	0.621367
Pcnx2	2.43482	34	7236	6369	236	631	0.563433
Ttf2	2.43434	17	4544	2868	16	1660	0.4989
Ndn	2.43339	1	1652	978	131	543	0.546005
Pdgfa	2.43298	7	1088	636	182	270	0.586397
Ednrb	2.43094	8	4191	1329	411	2451	0.441661
Tenm2	2.43069	29	9779	8325	75	1379	0.524082
Vps18	2.42932	5	4054	2922	298	834	0.580168
Pard3b	2.42909	23	8392	3612	419	4361	0.494995
Hspa1b	2.42645	1	2810	1929	231	650	0.580071
Cul7	2.42618	26	5529	5070	386	73	0.591246
Rpap1	2.42588	26	4822	4230	256	336	0.580879
Mir744	2.42506	NA	NA	NA	NA	NA	NA
Pkd2	2.42467	15	5212	2901	180	2131	0.489256
Svil	2.42361	35	7424	6513	50	861	0.504849
Zbtb7b	2.42302	4	4331	1824	627	1880	0.599169
Cc2d1a	2.42299	29	3288	2832	47	409	0.596107
Bard1	2.42183	11	5448	2298	165	2985	0.453194
Foxm1	2.42099	8	4365	2274	171	1920	0.552806
Spock2	2.42077	11	3916	1272	211	2433	0.557712
Cdon	2.42023	19	7245	3753	60	3432	0.47619
Gnas	2.4192	13	3903	1185	2362	356	0.602101
Vps51	2.41883	10	2631	2349	9	273	0.606613
Slc39a1	2.41882	4	2344	975	99	1270	0.529863
Dusp10	2.41512	4	2712	1452	147	1113	0.481563
Dkk3	2.41474	8	3357	1050	115	2192	0.509979
Ina	2.4147	3	2271	1506	57	708	0.604579
Fam193b	2.4144	11	4341	2337	1606	398	0.602856
Rrs1	2.41164	1	2048	1098	116	834	0.54248
Son	2.40867	12	8451	7335	84	1032	0.477813
Tlnrd1	2.40723	1	3847	1089	1120	1638	0.574994
Arid1b	2.40506	20	11325	6735	21	4569	0.52883
Fau	2.40425	4	736	402	284	50	0.60462
Emilin2	2.40327	8	3910	3225	105	580	0.563683
Abtb2	2.39888	17	4558	3075	417	1066	0.587758
Lama5	2.39558	79	11388	11157	57	174	0.598788
Gja1	2.39425	3	3244	1149	371	1724	0.451911
Lrig1	2.39379	19	4966	3276	460	1230	0.551148
Hes1	2.39273	4	1451	849	234	368	0.506547
Jund	2.39238	1	2878	1026	1319	533	0.626824
Vstm2l	2.39078	4	1363	609	158	596	0.691856
4930404N11Rik	2.39046	3	769	513	254	2	0.652796
Zfp36l1	2.38944	2	2984	1017	138	1829	0.490282
Pdzd2	2.38736	24	13767	8391	354	5022	0.518559
Chkb	2.38687	9	2122	675	1206	241	0.576343
Smc4	2.3867	24	4093	3651	345	97	0.392377
Hist1h2ao	2.38554	1	552	393	100	59	0.626812
P3h1	2.38446	15	3214	2241	42	931	0.563472
Ndrg2	2.38342	16	2157	1116	172	869	0.531757
Rhbdf1	2.38116	18	2939	2571	149	219	0.603607
Siah1a	2.37817	2	2114	849	192	1073	0.435194
Asb7	2.37596	8	5057	780	1056	3221	0.455408
Ficd	2.37391	3	3161	1377	319	1465	0.552673
Slc9a1	2.37283	12	4606	2463	772	1371	0.580981
Cdh3	2.37032	16	4037	2469	107	1461	0.534803
Irak1	2.36968	15	3955	2253	176	1526	0.527939
Shroom2	2.36863	10	7519	4464	36	3019	0.476925
Tmem87a	2.36849	7	5160	693	56	4411	0.388953
Pgap3	2.36767	8	2424	963	95	1366	0.582508
H2ac11	2.36663	1	472	393	22	57	0.646186
Arpc1b	2.36636	10	1563	1131	105	327	0.554063
Fam43a	2.36603	1	3075	1275	877	923	0.577236
Adamts17	2.36446	23	6029	3369	101	2559	0.543208
Tbata	2.36435	10	1528	1182	180	166	0.549084
Auts2	2.36288	20	6057	3783	520	1754	0.547136
Rpn2	2.36253	17	2716	1896	225	595	0.52651
Ankrd23	2.36177	9	2307	579	375	1353	0.559601
Cep250	2.36098	33	7979	7305	205	469	0.573631
Gabpb2	2.36001	9	9402	942	1556	6904	0.456605
Lrrc8a	2.35815	4	4254	2433	154	1667	0.543959
Etfa	2.35157	12	1464	1002	174	288	0.443306
H13	2.35064	13	5402	1185	121	4096	0.563495
Kif11	2.34784	22	4819	3159	191	1469	0.421872
Kazn	2.3474	16	4529	2100	29	2400	0.572753
Prdm16	2.34631	17	8605	3828	114	4663	0.533178
Mcl1	2.34553	3	3488	996	136	2356	0.490252
Irf2bp2	2.34494	2	4530	1713	0	2817	0.509272
Zbtb45	2.33808	3	2216	1563	195	458	0.616877
Dop1b	2.33299	36	7338	6537	560	241	0.543745
Fzd1	2.33295	1	4378	1929	636	1813	0.561215
Sart1	2.33263	20	5091	2421	76	2594	0.541544
Lmtk3	2.33179	15	4997	4275	226	496	0.669202
Lingo1	2.3315	2	3426	1863	568	995	0.612084
Nomo1	2.3309	31	4259	3645	136	478	0.554825
Pcdh8	2.33023	3	4003	3213	191	599	0.597552
Park7	2.3301	7	903	570	155	178	0.565891
Gm5124	2.32987	NA	NA	NA	NA	NA	NA
Kcnn2	2.32766	11	3691	1725	1645	321	0.554321
Ptpn23	2.32763	25	5336	5079	93	164	0.583396
Tsc22d2	2.32673	4	8829	2310	0	6519	0.418734
L1cam	2.32253	29	5288	3780	253	1255	0.537254
H2afx	2.3223	1	1363	432	47	884	0.622891
Irf2bp1	2.32097	1	2699	1755	372	572	0.636162
Map3k4	2.32085	27	5305	4794	32	479	0.538926
Ctnnd2	2.32004	23	5947	3741	534	1672	0.554565
Pcdhga8	2.31991	4	4730	2799	187	1744	0.519873
Traf4	2.3198	6	3184	1032	110	2042	0.558103
Ccdc85b	2.31721	1	4401	609	166	3626	0.547148
Usp5	2.31637	20	3213	2577	89	547	0.557423
Supt16	2.3134	26	4491	3144	89	1258	0.45157
Irs2	2.3129	2	4015	3966	0	49	0.633126
Clasrp	2.31207	20	4572	1320	3174	78	0.574803
Dchs1	2.31143	21	10651	9876	306	469	0.58295
Metrnl	2.30758	4	2468	936	199	1333	0.524311
Gpc6	2.30745	10	6780	1698	639	4443	0.459587
Chgb	2.30539	5	2733	2034	456	243	0.540432
Penk	2.30403	2	1412	807	302	303	0.526204
Slc22a17	2.30329	3	4488	711	595	3182	0.578654
Kcnh6	2.30326	13	2853	2853	0	0	0.580442
Txlna	2.3029	10	4853	1665	384	2804	0.539666
Tmem250-ps	2.30156	2	2474	420	479	1575	0.578011
Ptprs	2.29898	33	6859	5724	236	899	0.602712
H2ac15	2.29868	1	536	393	85	58	0.619403
Plekhm2	2.29841	20	4145	3102	207	836	0.596622
Klhl40	2.29807	6	2455	1866	169	420	0.592261
Stil	2.29739	18	5439	2478	1721	1240	0.45045
Plec	2.29703	33	15455	14076	183	1196	0.612747
Bicra	2.29687	14	5360	4737	107	516	0.623694
Iqgap3	2.29529	38	5676	4899	5	772	0.555144
Sart3	2.29404	19	3586	2889	14	683	0.57111
Il15ra	2.29241	2	2362	300	136	1926	0.476715
Mepce	2.28981	4	3166	2001	639	526	0.597915
Cyp46a1	2.28896	15	2118	1503	65	550	0.584514
Bcl9l	2.28875	8	5473	4374	459	640	0.621414
Grm4	2.28707	11	4028	2739	409	880	0.589126
Crim1	2.28618	17	5995	3114	521	2360	0.503253
Nlgn3	2.28532	12	5570	2538	1944	1088	0.527289
Plekha7	2.28371	23	6073	3531	133	2409	0.56463
Matn4	2.28293	7	4318	1329	370	2619	0.520148
Itprid2	2.2829	18	5095	3759	115	1221	0.493621
Trmt61b	2.28271	NA	NA	NA	NA	NA	NA
C2cd4c	2.28236	2	6747	1260	289	5198	0.571661
Plxnc1	2.28216	31	7045	4725	0	2320	0.480341
Npas3	2.28173	12	5879	2778	0	3101	0.471509
Nptxr	2.28138	5	4949	1482	126	3341	0.594059
Sh3bp4	2.28128	6	3673	2889	342	442	0.557855
Arx	2.27989	5	2870	1695	221	954	0.603484
Aplp2	2.27824	17	3658	2256	88	1314	0.485511
Pcdhgc3	2.27366	4	4687	2805	138	1744	0.553659
Ccdc184	2.27194	1	2329	576	510	1243	0.579219
Tle2	2.27059	21	2994	2304	381	309	0.599532
Ctsf	2.26068	13	2094	909	738	447	0.565903
Gemin5	2.25958	28	6214	4512	86	1616	0.518024
Paip1	2.25903	11	4676	1203	231	3242	0.40633
Sorcs3	2.25464	27	5634	3660	155	1819	0.501065
Nop53	2.25421	12	1793	564	897	332	0.550474
Rbm15	2.25265	2	3270	2889	209	172	0.558104
Spata13	2.249	13	7541	3735	301	3505	0.531892
Ltbp3	2.24659	24	5730	2745	2545	440	0.582723
Adam15	2.24381	23	3635	2595	141	899	0.592572
Dock6	2.24332	50	6560	6336	47	177	0.588872
Aplp1	2.24207	16	2573	1617	643	313	0.602798
Itpkc	2.24203	7	3218	2037	110	1071	0.573648
Tead2	2.24007	11	3396	1338	1367	691	0.579211
Ctnna2	2.23836	20	4130	2862	355	913	0.495884
Sf3a1	2.2382	16	4916	2376	134	2406	0.5
Man2c1os	2.23767	NA	NA	NA	NA	NA	NA
Itgb5	2.23616	15	3282	2400	296	586	0.569775
Tmtc2	2.23364	12	5673	2511	730	2432	0.465539
Trabd	2.23354	10	2412	1131	139	1142	0.567164
Sdk2	2.23259	45	6604	6531	73	0	0.597062
Rangap1	2.23198	17	3163	1914	308	941	0.554537
Sptbn4	2.23169	36	8737	7686	142	909	0.637061
Sh2b2	2.23043	9	2885	1866	338	681	0.62669
Ncor2	2.23026	47	8745	7407	324	1014	0.621955
Spata5l1	2.22918	2	1321	1260	61	0	0.685844
Mir137	2.22886	NA	NA	NA	NA	NA	NA
Tmem200c	2.22839	2	3213	1914	498	801	0.593215
Xylb	2.22743	20	3908	957	972	1979	0.526356
Rnf31	2.22589	21	3381	3201	94	86	0.584442
Xrra1	2.22551	19	2631	2361	85	185	0.54618
Adam10	2.22507	16	4608	2250	223	2135	0.422092
Plxnb1	2.22471	38	8600	6360	269	1971	0.574535
Sorcs1	2.22394	26	7241	3507	178	3556	0.467753
Copg1	2.22166	24	4014	2625	96	1293	0.518186
Shh	2.2216	3	2667	1314	338	1015	0.524559
Sdk1	2.22064	45	8513	6582	315	1616	0.573711
Parvb	2.21985	13	3705	1098	29	2578	0.560324
Id4	2.21947	3	1660	486	71	1103	0.487952
Psmd3	2.2185	5	2905	879	176	1850	0.553528
Plppr3	2.21753	9	3127	1365	540	1222	0.606332
Fmnl2	2.21459	27	5851	3252	275	2324	0.435481
Snx8	2.21447	11	2612	1380	6	1226	0.585758
Pdzrn4	2.21402	10	3956	3045	105	806	0.511628
Plekha6	2.21176	27	7397	3522	140	3735	0.549006
Kdm6b	2.21026	23	6652	4926	408	1318	0.59561
Zfp771	2.20923	3	1243	954	105	184	0.685438
Sgcd	2.20885	8	3079	477	892	1710	0.453069
Cacna1b	2.20839	47	9772	6984	105	2683	0.52937
Trim27	2.20707	8	4204	1542	564	2098	0.511656
Ccar2	2.20415	21	3705	2769	201	735	0.549798
Col2a1	2.2036	54	5133	4464	231	438	0.622638
Psph	2.20351	8	1537	678	626	233	0.519844
Gaa	2.20081	20	3561	2862	305	394	0.594496
Gramd1a	2.19988	19	2681	2169	147	365	0.592316
Hsf1	2.19636	14	2168	1662	156	350	0.579797
Map7d1	2.19497	17	3387	2541	257	589	0.627104
Arhgap11a	2.19468	12	5017	2964	572	1481	0.468407
Gm20594	2.19439	1	334	114	220	0	0.365269
Tcf7l1	2.19399	13	2882	1800	93	989	0.584316
Ntm	2.19398	3	3164	717	203	2244	0.432996
Stmn4	2.19152	7	1392	651	195	546	0.532328
Nim1k	2.19119	4	4103	1311	840	1952	0.489885
Pdzrn3	2.19005	10	4106	3192	9	905	0.542621
Emc1	2.19005	24	6237	2994	33	3210	0.506494
Slc35e4	2.18644	2	3059	1053	1477	529	0.607061
Dalrd3	2.1844	12	1737	1617	19	101	0.575705
Sall2	2.18371	2	5055	3015	495	1545	0.536103
Pcdhgb7	2.18143	4	4534	2790	0	1744	0.529554
Elfn2	2.18067	2	5106	2472	763	1871	0.606345
Tmem131	2.17998	41	6548	5634	182	732	0.4916
H2ac6	2.17732	1	487	393	42	52	0.63655
Sun2	2.17639	18	3809	2196	234	1379	0.579417
Plau	2.17628	11	2368	861	569	938	0.482686
Aif1l	2.17628	6	2953	453	48	2452	0.504572
Sppl2b	2.17572	13	3633	801	647	2185	0.596477
Igfbp3	2.17401	5	2447	879	133	1435	0.52595
Sez6l	2.1731	17	6080	2892	330	2858	0.55148
Adgrl2	2.17287	24	6152	4464	100	1588	0.467003
Clstn3	2.17228	18	4007	2760	411	836	0.565011
Atp6v0a1	2.17175	16	4162	1200	2727	235	0.470447
Rpn1	2.17125	10	3642	1827	58	1757	0.509336
Ndufs3	2.17047	7	940	792	74	74	0.530851
Fkbp14	2.16991	4	2644	636	85	1923	0.430408
Per3	2.16487	22	6048	2403	1424	2221	0.523148
Osbpl11	2.16396	13	4521	2274	733	1514	0.500995
Cntnap1	2.16264	24	5360	4158	141	1061	0.561194
Mcc	2.16234	19	7858	3012	19	4827	0.48702
Wdr6	2.15678	6	4092	3378	77	637	0.571114
Cenpm	2.15643	6	1218	543	68	607	0.551724
Fgd5	2.1555	21	6009	4545	65	1399	0.544683
Actb	2.15445	6	1920	1128	109	683	0.511458
Flywch2	2.15389	3	688	420	184	84	0.597384
Hyal2	2.15225	4	1849	1422	117	310	0.580855
Piezo2	2.15151	56	10853	8604	914	1335	0.498203
Klc2	2.15147	16	3017	1860	298	859	0.599602
Slc25a17	2.14899	9	1667	924	35	708	0.44871
Cacna2d3	2.14849	38	3695	3276	97	322	0.490934
Hspa5	2.14642	8	2616	1968	232	416	0.472477
Adat3	2.1421	2	1411	1050	86	275	0.644933
Dnajc16	2.14192	15	3913	2319	73	1521	0.536162
Myo9b	2.13902	40	7297	6387	171	739	0.561875
Cadps	2.13895	29	5478	4086	341	1051	0.49142
Mta2	2.13803	18	3087	2007	435	645	0.532232
Dyrk1b	2.1361	11	2524	1890	259	375	0.626783
Cdk13	2.13402	14	7081	4536	446	2099	0.493998
Wwc1	2.12751	23	3315	3315	0	0	0.572851
Tpbg	2.12706	2	3618	1281	542	1795	0.485627
Tnr	2.12537	23	5395	4077	609	709	0.527525
Eno1b	2.1208	8	1902	1101	483	318	0.529443
Epha6	2.12072	19	4333	2925	871	537	0.490653
Ubtf	2.11921	16	5574	1821	1675	2078	0.529602
Cln3	2.11811	17	2487	1317	303	867	0.508645
Snrnp200	2.11541	45	6740	6411	90	239	0.510386
Myh9	2.11305	41	7435	5883	238	1314	0.569603
Gpr108	2.11242	17	2143	1710	53	380	0.551563
Ccdc15	2.11169	16	3525	2472	326	727	0.45617
Pick1	2.11103	13	2036	1251	311	474	0.568271
Safb2	2.11022	18	4560	1206	969	2385	0.547368
Alk	2.10694	29	5918	4866	598	454	0.57266
Klhl29	2.10662	14	7048	2628	734	3686	0.530221
Jtb	2.10604	5	1103	441	361	301	0.524025
E4f1	2.10418	13	2814	1413	1198	203	0.583511
Shc4	2.10148	12	4820	1881	771	2168	0.497303
Pcmtd2	2.10091	7	3572	831	339	2402	0.406775
Tmc1	2.10067	21	4073	2274	163	1636	0.435551
B630019K06Rik	2.09992	1	2612	1002	405	1205	0.576953
Nfkbib	2.09823	7	2065	1080	222	763	0.588378
Hexim2	2.09659	3	1928	942	143	843	0.54305
Draxin	2.08694	7	5200	1032	135	4033	0.543462
4930562C15Rik	2.0863	16	3829	3438	173	218	0.529642
B830017H08Rik	2.0862	2	1119	489	19	611	0.55496
Rad54b	2.0854	4	4483	297	110	4076	0.393487
Vstm2b	2.08303	5	1455	858	90	507	0.535395
Myo1d	2.08257	22	5353	3021	233	2099	0.529236
Bag6	2.08223	25	3858	3465	307	86	0.599274
Ccpg1	2.08187	9	3070	2412	179	479	0.48241
Klhl26	2.081	3	3069	1821	38	1210	0.585859
Ampd2	2.08056	18	3689	2397	439	853	0.572242
Mapk8ip2	2.07969	12	3539	2493	310	736	0.597626
Nrip2	2.07969	6	1896	690	347	859	0.560654
Dlk2	2.07919	6	1528	1149	206	173	0.612565
F2rl3	2.07821	2	1762	1191	23	548	0.565834
Sez6l2	2.07795	18	3799	2772	503	524	0.585417
Micall2	2.07591	17	3346	3030	173	143	0.588763
Megf8	2.07508	41	10040	8370	343	1327	0.612948
Lars2	2.07394	21	3881	2709	186	986	0.512497
Zfp276	2.07309	11	4877	1845	521	2511	0.571048
Ccdc177	2.07278	2	4399	2121	347	1931	0.609684
Ndufb7	2.07226	3	533	414	61	58	0.596623
Adam12	2.07203	23	7675	2712	220	4743	0.498241
Prr7	2.07136	3	1360	810	385	165	0.690441
Tbc1d17	2.06996	17	2601	1938	210	453	0.574394
Fmo5	2.06877	8	5285	1602	223	3460	0.44087
A330009N23Rik	2.06704	3	1365	363	70	932	0.542125
Mrpl14	2.06641	3	595	438	76	81	0.579832
Ybx3	2.06604	10	1862	1086	195	581	0.574651
Gprc5b	2.06514	4	4525	1233	173	3119	0.530829
Prox1	2.06507	5	4139	2214	480	1445	0.510993
Sez6	2.06362	16	4886	1428	2451	1007	0.577569
Spty2d1	2.06351	6	5226	2049	280	2897	0.44623
Ggt7	2.0634	15	2611	1989	49	573	0.588663
Hk1	2.06202	18	4157	2757	346	1054	0.561703
Mtmr9	2.06005	10	2408	1638	314	456	0.529485
Dus3l	2.05947	13	2304	1914	105	285	0.583767
Tbkbp1	2.05899	9	3335	1833	126	1376	0.618591
Arhgef2	2.05662	23	4422	2907	326	1189	0.537766
Csgalnact1	2.05538	11	4247	1593	1011	1643	0.468095
Hspg2	2.05508	97	14177	13152	59	966	0.608591
Fasn	2.05494	43	9938	7515	527	1896	0.581304
Adgrl3	2.05431	25	5889	3897	1325	667	0.485481
Map1a	2.05399	7	11823	9045	33	2745	0.548423
Ntn1	2.05275	7	5738	1815	281	3642	0.580167
Cdh2	2.05244	16	4843	2721	852	1270	0.495148
Kcnk1	2.05099	3	2303	1011	358	934	0.522362
Rftn1	2.04964	10	2802	1665	289	848	0.549964
Brpf3	2.04898	13	5973	3615	262	2096	0.568056
Clip2	2.04871	17	4998	3144	456	1398	0.602641
Relch	2.0476	29	5406	3651	247	1508	0.441546
Frmpd1	2.0475	16	4812	4650	56	106	0.559435
Inppl1	2.04599	29	4992	3774	537	681	0.570112
Nat8f1	2.0457	2	1011	699	188	124	0.533136
Tnfrsf19	2.04558	10	4639	1251	765	2623	0.496443
Afap1	2.04509	17	6617	2196	224	4197	0.51277
Hsp90aa1	2.0415	11	2850	2202	144	504	0.431579
Pcbp1	2.0409	1	1678	1071	256	351	0.573897
Trmu	2.04037	11	1520	1254	50	216	0.538816
Wdr11	2.04005	11	5044	1557	115	3372	0.457573
Rhob	2.0361	1	2228	591	353	1284	0.574506
Med24	2.03529	24	4730	2283	2138	309	0.54482
Cib1	2.03494	7	1030	576	245	209	0.6
Hs6st3	2.03253	2	1784	1413	150	221	0.592489
Ncoa3	2.03166	23	7531	4212	220	3099	0.503386
Bscl2	2.02871	12	1962	1332	532	98	0.556065
Zfp821	2.02811	8	2150	1242	594	314	0.551163
Tmub2	2.02801	3	2696	960	745	991	0.544139
Ubb	2.0276	2	1499	918	431	150	0.541027
Galnt9	2.02742	11	2891	1815	347	729	0.596679
Trio	2.02691	57	11497	9312	352	1833	0.533096
Flrt1	2.02515	2	5872	2025	692	3155	0.538658
Gcn1	2.02443	58	8546	8016	26	504	0.585537
Unc45a	2.02414	20	3263	2835	100	328	0.585351
Ap1b1	2.02413	23	4315	2862	451	1002	0.557358
Tubgcp2	2.02394	18	3158	2718	364	76	0.535465
Tor1aip1	2.02393	10	4302	1731	245	2326	0.471874
Tmco3	2.02375	13	4533	2037	446	2050	0.477609
Gpc2	2.02287	10	2513	1740	123	650	0.552328
Nr2f2	2.02268	3	4216	1245	264	2707	0.453036
Repin1	2.02265	3	3146	1797	211	1138	0.577241
Tmem145	2.02231	15	2298	1692	56	550	0.598346
Arhgef1	2.0221	31	3443	2940	161	342	0.607319
Pcna	2.02081	6	1260	786	144	330	0.438095
Islr2	2.02013	4	4304	2238	625	1441	0.592704
Rfx2	2.01937	5	4210	579	134	3497	0.542755
Hid1	2.01864	19	3237	2367	110	760	0.573679
Erfe	2.01792	8	2815	1023	51	1741	0.566252
Xab2	2.01707	19	2654	2568	18	68	0.560286
Rere	2.01409	23	7458	4677	304	2477	0.545857
Pomc	2.01205	4	1214	708	331	175	0.573311
Chd4	2.01	39	6438	5748	177	513	0.528736
Fgfbp3	2.00896	2	1756	753	89	914	0.526196
Coro2b	2.0083	12	3610	1443	377	1790	0.576177
Trib3	2.00716	4	2051	1065	204	782	0.581667
Ptprf	2.00621	33	7648	5697	343	1608	0.580544
Dmpk	2.00594	15	2761	1896	146	719	0.608475
Smg9	2.00593	14	2232	1563	270	399	0.602151
Sncb	2.00581	6	1196	402	145	649	0.602843
Trip6	2.00529	9	1760	1443	173	144	0.594318
Rnf122	1.99968	6	3559	468	302	2789	0.500702
Egr4	1.99785	2	2100	1437	145	518	0.682381
Zrsr1	1.99693	1	4492	1287	1223	1982	0.46171
Ankrd29	1.99648	10	3256	930	89	2237	0.432125
Pde8b	1.99578	19	4619	2367	237	2015	0.505088
Pcdhga3	1.99577	4	4692	2787	161	1744	0.524084
Coq8b	1.99573	15	2190	1602	164	424	0.594977
Utp25	1.9957	12	5548	2307	101	3140	0.487022
Ppargc1b	1.99465	13	3735	3093	95	547	0.576975
Hs3st2	1.9946	2	2270	1104	434	732	0.588546
Eif2ak3	1.99459	17	4509	3345	211	953	0.512309
Dag1	1.99398	4	5591	2682	511	2398	0.535503
Ccdc57	1.99281	19	3390	3051	165	174	0.558407
Il17d	1.99267	3	1222	618	78	526	0.599836
Serpine1	1.99137	9	3024	1209	145	1670	0.517526
Usp19	1.99121	27	4717	4083	356	278	0.574094
Zcchc3	1.99095	1	3089	1203	267	1619	0.56685
Dync1li1	1.99002	13	2046	1572	51	423	0.493646
Fzd9	1.98983	1	2110	1779	18	313	0.609953
Nrxn1	1.98853	23	9040	4524	1083	3433	0.450332
Nucb1	1.98785	13	2639	1380	96	1163	0.560818
Gpd1	1.98745	8	2786	1050	15	1721	0.566045
Fbxl22	1.98718	2	3935	711	40	3184	0.511309
Rpl18a	1.98632	5	1291	531	67	693	0.539892
Cux2	1.98583	23	5113	4281	453	379	0.60043
Dbn1	1.98531	15	3044	2121	128	795	0.578187
Stk36	1.98446	27	5235	3951	248	1036	0.542884
Gm27021	1.98446	4	1007	471	164	372	0.633565
Cul9	1.98282	41	7844	7593	152	99	0.597399
Nol3	1.97873	4	2869	663	169	2037	0.545138
Atp2b2	1.97786	24	7212	3732	611	2869	0.524126
Nav1	1.97678	30	12825	5682	39	7104	0.509474
Kif26b	1.97652	15	7406	6339	438	629	0.579125
E130317F20Rik	1.97628	NA	NA	NA	NA	NA	NA
Tspan4	1.97625	8	1470	717	279	474	0.582313
Rftn2	1.97449	9	3677	1503	523	1651	0.473484
Alpk3	1.97307	14	6369	5043	30	1296	0.570576
Lbr	1.97241	14	3552	1881	128	1543	0.445383
Hepacam	1.97216	7	3089	1257	71	1761	0.536096
Fem1a	1.97159	1	6816	1965	116	4735	0.544014
Ccnd3	1.97137	2	3827	594	188	3045	0.567285
Atad2	1.97106	28	5683	4095	108	1480	0.414922
Igf2bp2	1.96963	16	3899	1779	336	1784	0.512952
Baz1b	1.96921	19	6433	4440	327	1666	0.506762
Abcc8	1.96872	39	4952	4767	84	101	0.57088
Pigt	1.96712	13	2647	951	922	774	0.591613
Dhrs13	1.96631	4	1791	981	256	554	0.583473
Pou3f3	1.9657	1	3065	1494	0	1571	0.597064
Wdfy3	1.96564	67	14277	10527	545	3205	0.517476
Blvrb	1.96549	5	865	621	140	104	0.593064
Mybl2	1.96549	14	3702	2115	194	1393	0.563749
Trp53bp2	1.96524	18	4370	3405	257	708	0.512128
Nudt17	1.96498	3	2121	396	41	1684	0.525224
Nckap5	1.96459	17	7213	5730	376	1107	0.486899
Sorl1	1.96408	48	6938	6648	176	114	0.542664
Cyp4f16	1.96279	13	2170	1575	31	564	0.531797
Rcc2	1.96258	13	3767	1563	188	2016	0.579772
Ptn	1.96147	5	2021	507	1470	44	0.494805
Plxnb2	1.96137	38	6536	5529	272	735	0.568849
Ccdc81	1.96076	16	2788	1314	934	540	0.483501
Grn	1.95888	13	2333	1809	187	337	0.560223
Arl6ip5	1.95854	3	1339	567	29	743	0.483943
Tmem151a	1.95851	2	3945	1407	105	2433	0.566793
Jag1	1.95702	26	5493	3657	263	1573	0.488804
Dbi	1.95627	4	593	408	5	180	0.492411
Ddx18	1.95549	13	2249	1983	105	161	0.479324
Atg2a	1.95222	40	6340	5745	128	467	0.599527
Klhdc8a	1.95141	5	4269	1053	651	2565	0.562661
Plpp1	1.95096	6	1613	855	432	326	0.520149
Cdc20	1.94984	8	2212	1218	222	772	0.530289
Sobp	1.94967	7	4980	2595	459	1926	0.561847
Pcdh15	1.9484	36	9135	5049	421	3665	0.448495
Arhgef37	1.94814	13	3234	2031	157	1046	0.552257
Chsy3	1.94521	2	3902	1119	337	2446	0.474628
Cenpe	1.94489	46	7813	7416	96	301	0.43018
Pop7	1.9444	2	792	423	161	208	0.566919
Tmem243	1.94426	5	988	357	224	407	0.475709
H2-K1	1.9427	8	1646	1110	76	460	0.558323
Alad	1.94198	12	4536	993	278	3265	0.523148
Nfia	1.94128	11	9513	1530	342	7641	0.426049
Selplg	1.94028	2	2604	1254	158	1192	0.556068
Exosc6	1.93918	1	1326	822	32	472	0.648567
Snapc2	1.93802	5	1514	1080	20	414	0.581242
5930403L14Rik	1.93775	1	5677	432	470	4775	0.556104
Hbb-b2	1.93718	3	630	444	54	132	0.506349
Pycr1	1.93478	8	2914	930	445	1539	0.537749
Cntn2	1.93337	22	9737	2664	964	6109	0.544521
Cit	1.93288	47	6898	6168	715	15	0.553349
Klf7	1.93112	4	1421	858	179	384	0.527094
Lmf2	1.93035	13	3397	1578	1232	587	0.574919
Wrap53	1.92986	10	1896	1599	272	25	0.563291
P4hb	1.92948	11	2538	1530	129	879	0.522065
Fanca	1.92859	43	4541	4320	23	198	0.542832
Tenm4	1.92827	33	13547	8478	567	4502	0.530523
P3h3	1.92585	15	2779	2199	0	580	0.606693
Smc2	1.925	25	5531	3576	245	1710	0.394865
Pcsk4	1.92496	13	2792	1287	982	523	0.613897
Zfat	1.92494	16	4468	3714	170	584	0.533348
Zfp36l2	1.92482	2	3537	1455	253	1829	0.547074
Tyw1	1.9246	9	4698	1365	23	3310	0.493827
Col19a1	1.92442	51	10542	3411	124	7007	0.428571
Gtf2i	1.92206	35	4457	2997	383	1077	0.525466
Dner	1.92128	13	3632	2214	493	925	0.520374
Clec16a	1.92053	24	6244	3111	224	2909	0.533953
Nbr1	1.9192	24	4831	2967	671	1193	0.476713
Dido1	1.91893	16	8476	6771	329	1376	0.510736
Psme1	1.91878	11	977	750	81	146	0.530194
Acbd6	1.91872	8	1497	849	518	130	0.581162
Gpatch4	1.91811	8	2250	1248	737	265	0.52
Mnt	1.91661	6	4586	1776	405	2405	0.594418
Sertm1	1.9165	3	3086	324	551	2211	0.488983
Kti12	1.91526	1	1556	1056	34	466	0.566195
Acad12	1.91497	11	2375	1668	181	526	0.551158
Magi1	1.91491	25	7931	3843	595	3493	0.499433
Cs	1.91318	11	2828	1395	86	1347	0.497525
Astn2	1.91237	23	4831	4059	123	649	0.550818
Ctnnb1	1.91229	15	3623	2346	287	990	0.502622
Slc24a3	1.91063	17	3476	1788	96	1592	0.517261
Dlgap2	1.91036	16	4510	3180	351	979	0.552106
Sipa1l3	1.90982	23	7713	5331	616	1766	0.588876
Hectd3	1.90919	21	4552	2586	55	1911	0.551186
Sorcs2	1.90876	27	5722	3480	94	2148	0.57008
Pip5kl1	1.90738	10	1473	1188	46	239	0.562797
Junb	1.90659	1	1840	1035	319	486	0.624457
Nacad	1.90544	8	4893	4515	306	72	0.60188
Spen	1.90538	16	12299	10932	351	1016	0.575982
Snrpa	1.90521	7	1366	864	303	199	0.573939
Thap4	1.90477	3	2189	1380	305	504	0.575148
Dlg5	1.90435	32	7853	5766	470	1617	0.568573
Metap1d	1.90365	10	1259	1008	21	230	0.50834
Stat3	1.90245	24	4520	2313	308	1899	0.525885
Hmgb2	1.89991	5	2692	633	187	1872	0.392645
Impdh1	1.8998	15	2603	1719	123	761	0.58932
Vps37b	1.8982	4	2512	858	48	1606	0.57922
Zfp536	1.89819	4	6358	4143	2	2213	0.522963
Ttc39aos1	1.89778	NA	NA	NA	NA	NA	NA
Rims4	1.89777	6	832	810	0	22	0.606971
Gltp	1.89775	5	1621	630	74	917	0.547193
Pla2g4b	1.89458	19	4086	1641	1027	1418	0.54699
Rab11fip5	1.89371	6	6124	3957	106	2061	0.585565
Znrf3	1.89325	9	7199	2430	304	4465	0.481039
Ager	1.89315	9	1512	1002	44	466	0.592593
Alg8	1.89247	13	2002	1581	21	400	0.464535
Rbm10	1.89197	21	5212	1629	3362	221	0.52878
Slit1	1.89132	37	5238	4596	448	194	0.593356
Uckl1os	1.89125	NA	NA	NA	NA	NA	NA
Emid1	1.89082	15	1911	1335	0	576	0.616431
Rpph1	1.89044	NA	NA	NA	NA	NA	NA
Etv1	1.88903	13	4130	1026	251	2853	0.424697
Soga1	1.88886	15	13232	4965	356	7911	0.562424
BC037032	1.88817	NA	NA	NA	NA	NA	NA
Cdk9	1.88732	5	3424	732	550	2142	0.510806
Clip3	1.88719	14	3300	1644	149	1507	0.550303
Wnt7a	1.88617	4	3176	1050	260	1866	0.554156
Kank2	1.88443	12	4853	2532	143	2178	0.567072
Abl1	1.8832	12	7367	3354	1550	2463	0.56088
Zfp384	1.88304	4	3253	828	1280	1145	0.499846
Nisch	1.88296	21	5586	4782	164	640	0.576083
Dhcr7	1.88247	9	2816	1416	507	893	0.527344
Zbtb48	1.88129	11	2226	2046	132	48	0.581312
Samd4b	1.88101	13	4391	2064	260	2067	0.57299
Prph	1.87991	8	1865	1524	33	308	0.608043
Nnt	1.87858	17	3645	2508	407	730	0.509739
Gga1	1.87845	17	3034	1908	385	741	0.621622
Pprc1	1.87821	14	5244	4935	52	257	0.558924
Rbm42	1.8773	10	1701	1437	151	113	0.617872
Atg9a	1.87698	16	4104	1866	1173	1065	0.570419
Pcbp3	1.87658	19	2610	1113	861	636	0.557854
C1qtnf4	1.87642	2	1365	981	223	161	0.703297
Tmem239	1.87641	2	1139	456	68	615	0.556629
Zscan2	1.87575	3	2287	1845	305	137	0.565369
Pdlim1	1.87547	3	2835	435	175	2225	0.42963
Rprd2	1.87538	11	8419	4410	202	3807	0.47571
Epha5	1.87502	16	7789	2631	877	4281	0.413789
Miip	1.87416	12	2115	1161	809	145	0.549409
Lamc1	1.87399	28	7622	4824	247	2551	0.530307
Nap1l5	1.87374	1	1894	471	159	1264	0.442978
AB124611	1.87278	7	1307	681	88	538	0.543994
Ubr2	1.87274	45	8531	2808	3655	2068	0.502872
Ankk1	1.87267	8	2686	2238	30	418	0.545421
Aspa	1.87237	3	4471	561	150	3760	0.386714
Exoc8	1.87154	1	7407	2151	79	5177	0.499257
Plekhh3	1.87145	13	3007	2391	416	200	0.63718
Kif1a	1.87044	48	8270	5097	171	3002	0.551391
Csrnp2	1.87038	5	4126	1605	287	2234	0.525691
Celsr2	1.86851	34	10543	8760	0	1783	0.583231
Mtss2	1.86844	14	4718	2148	246	2324	0.597923
Setd1b	1.86751	17	8858	5958	276	2624	0.590088
Tle6	1.8666	14	2015	1746	139	130	0.560298
Lemd2	1.86592	9	2596	1536	20	1040	0.637904
Alyref	1.86419	6	1132	768	27	337	0.525618
Myo7b	1.86406	47	6591	6342	82	167	0.555303
Pink1	1.86283	8	2367	1743	77	547	0.588086
Fam234b	1.86255	13	4209	1875	78	2256	0.525541
Rwdd2a	1.86175	3	1318	879	191	248	0.477238
Cpox	1.86124	7	3186	1332	220	1634	0.48054
Hap1	1.86122	11	3706	1797	64	1845	0.576363
Igf2r	1.86075	48	8929	7452	173	1304	0.513271
Blvra	1.85794	8	1170	888	191	91	0.499145
Atp13a2	1.8564	29	4327	3510	194	623	0.610816
Mtor	1.85621	58	8595	7650	120	825	0.542408
Lifr	1.85613	20	9876	3279	277	6320	0.451296
Dcakd	1.85609	5	1714	696	193	825	0.587515
Prkra	1.85573	8	1554	942	138	474	0.476834
Cdc42ep4	1.85349	2	3247	1050	533	1664	0.580844
Gdf1	1.85334	8	2732	1074	1543	115	0.625549
Smad7	1.8526	4	4441	1281	1591	1569	0.575771
Fam228b	1.85224	7	2886	699	386	1801	0.42377
Dmrta2	1.85202	3	2947	1596	320	1031	0.654903
Dscaml1	1.85178	33	6885	6336	0	549	0.575018
Rnpep	1.85165	11	2301	1953	76	272	0.564103
Elmsan1	1.84973	13	7266	3270	762	3234	0.545555
Zfp184	1.84934	6	2734	1989	599	146	0.463058
Csmd2	1.84867	71	13555	10836	26	2693	0.559277
Rdx	1.84812	14	4563	1752	552	2259	0.452553
Gm21284	1.84799	NA	NA	NA	NA	NA	NA
Ppie	1.84783	10	1168	906	9	253	0.528253
Pnoc	1.84714	4	2157	564	359	1234	0.518312
Col4a2	1.84649	48	6450	5124	355	971	0.605581
Dcaf12l1	1.84642	2	3512	1506	278	1728	0.474658
Kank4	1.8431	10	4801	3051	179	1571	0.532597
Diaph3	1.84302	28	3516	3516	0	0	0.444255
Muc1	1.84302	7	2243	1896	64	283	0.542131
Galr2	1.84278	2	1940	1116	547	277	0.589691
Sparc	1.84275	10	2641	909	306	1426	0.519122
Aacs	1.84272	18	3173	2019	104	1050	0.566656
Il11ra1	1.84101	14	1847	1299	195	353	0.589063
Ddrgk1	1.83921	9	1101	948	80	73	0.585831
Clu	1.83829	9	1811	1347	233	231	0.556046
Tgif2	1.83791	3	2900	714	266	1920	0.54931
Zfp703	1.83709	3	3305	384	18	2903	0.603631
Pheta1	1.83597	4	2335	801	312	1222	0.6197
Hnrnpu	1.83392	14	3670	2403	213	1054	0.473569
Ppm1l	1.83305	4	3962	1083	649	2230	0.519939
Plekho1	1.83303	6	1370	1227	42	101	0.578832
Ap3b2	1.83296	26	3806	3249	305	252	0.555702
Ctr9	1.83296	25	4300	3522	186	592	0.49
Fyb	1.83246	18	4997	2460	101	2436	0.44927
Adam17	1.83223	20	4508	2541	200	1767	0.452972
Mettl3	1.8321	11	2021	1743	137	141	0.502227
Bcam	1.83189	15	2407	1869	62	476	0.607811
Ntn4	1.83074	10	2411	1887	405	119	0.572791
Man2b2	1.83061	19	3434	3057	74	303	0.580955
Fbxo4	1.83052	7	3446	1158	149	2139	0.425131
Ephb2	1.82914	16	10929	2964	182	7783	0.554031
Cacng8	1.82894	4	1455	1272	183	0	0.672852
Ikbip	1.82766	3	3251	1122	88	2041	0.420178
Zfp618	1.8271	15	2868	2583	100	185	0.559623
Cdk4	1.82696	8	1347	912	173	262	0.546399
Pold1	1.82672	26	3469	2619	805	45	0.607956
Bend3	1.82653	4	6049	2478	244	3327	0.524715
Ccna2	1.82509	8	2811	1269	173	1369	0.448951
Grrp1	1.82159	2	1226	816	170	240	0.643556
Ntrk2	1.82074	18	8744	2466	661	5617	0.48559
Gpr27	1.81972	1	1140	1140	0	0	0.72807
Hhipl2	1.81912	9	2769	2154	42	573	0.544962
Nup210	1.81842	40	7035	5661	42	1332	0.54968
Amigo3	1.81777	1	2543	1527	221	795	0.567833
Sh2d3c	1.81762	13	3563	2106	1021	436	0.603143
Mir6240	1.81711	NA	NA	NA	NA	NA	NA
Abcb1b	1.81701	28	4344	3831	149	364	0.458103
Ephb1	1.81622	16	4667	2955	354	1358	0.526891
Sptan1	1.81548	58	8081	7497	229	355	0.523079
Ctnnd1	1.81389	20	5475	2817	547	2111	0.489132
Piezo1	1.81302	51	8219	7644	291	284	0.590461
Igflr1	1.81281	4	2212	1098	1058	56	0.529385
Rad54l	1.81275	18	3075	2244	625	206	0.492358
Zfp111	1.81162	4	7134	2103	164	4867	0.428371
Safb	1.81144	14	3642	1389	2064	189	0.541461
Nckap5l	1.81129	13	4854	3972	217	665	0.626906
Secisbp2	1.81081	17	3317	2577	77	663	0.521857
U2af2	1.81057	8	2422	1200	593	629	0.537985
Col26a1	1.81049	13	2705	1323	100	1282	0.601109
Ush2a	1.8094	71	15891	15582	196	113	0.517148
Metrn	1.809	4	1363	876	83	404	0.616288
Wrnip1	1.80884	5	4068	1707	208	2153	0.51057
Cabp1	1.80821	6	1619	1053	134	432	0.68252
Tfap4	1.80715	7	2113	1017	204	892	0.547089
Irf2bpl	1.8071	1	4112	2328	917	867	0.600924
Zdhhc14	1.80704	9	3115	1470	847	798	0.572392
Ngfr	1.807	6	3409	1284	140	1985	0.584922
Stbd1	1.80568	3	2071	840	321	910	0.513279
Hexa	1.8035	14	1865	1587	57	221	0.545308
Bsg	1.80278	8	1752	1170	160	422	0.589041
Rex1bd	1.80275	5	657	510	6	141	0.621005
Fbxo46	1.8024	2	2962	1812	158	992	0.575625
Aaas	1.80199	16	1816	1641	141	34	0.546256
Ltbp1	1.80184	34	7910	5139	357	2414	0.514286
Ccnd1	1.80088	5	3796	888	232	2676	0.508693
Jup	1.80045	14	5009	2238	163	2608	0.565382
Rap2b	1.79932	1	4197	552	550	3095	0.48082
Igdcc4	1.79924	20	6302	1917	1966	2419	0.545224
Rbfox3	1.79883	15	4545	1125	586	2834	0.583058
Por	1.79854	15	2619	1950	121	548	0.586483
Ahdc1	1.7977	7	6602	4785	650	1167	0.599364
Ddx39b	1.79667	10	2875	1452	1205	218	0.551304
Rmrp	1.79642	NA	NA	NA	NA	NA	NA
Numbl	1.79634	9	3322	1692	889	741	0.590006
Khsrp	1.79456	18	3999	2247	108	1644	0.574144
Naf1	1.79332	8	2990	1794	150	1046	0.479933
Scrt2	1.79039	2	3395	936	521	1938	0.631811
Phldb1	1.79018	22	5461	4116	95	1250	0.601355
Plekhg1	1.79003	17	7356	4173	332	2851	0.476618
Cenpu	1.78917	14	2573	555	802	1216	0.455499
Hsp90ab1	1.78904	11	2507	2175	95	237	0.51057
Jmy	1.7886	11	8780	2952	502	5326	0.464123
P3h2	1.78736	15	2248	2112	101	35	0.551157
Acin1	1.78628	19	4735	4017	151	567	0.544456
B3gat2	1.78621	4	4362	975	709	2678	0.492435
Cadm4	1.78605	9	2155	1167	76	912	0.600928
Galt	1.78574	11	2124	1083	400	641	0.542373
Bloc1s3	1.78551	2	1834	588	36	1210	0.560523
Asic1	1.78518	10	4288	1680	616	1992	0.5618
Cpne4	1.78462	16	3654	1674	315	1665	0.451013
Kcnab1	1.78384	14	3267	1206	404	1657	0.443832
Slc27a3	1.78373	10	2298	1617	557	124	0.607485
2900026A02Rik	1.78313	8	5838	927	205	4706	0.538369
Mtss1	1.78279	15	4975	2280	499	2196	0.498492
Amfr	1.78081	14	3678	1920	179	1579	0.519032
Zfpm2	1.7807	8	4974	3456	502	1016	0.480097
Epha4	1.77974	18	6328	2961	57	3310	0.456384
Myo18a	1.77869	41	7486	6252	81	1153	0.575341
Dlx2	1.77799	3	2473	999	362	1112	0.582693
Gli3	1.77756	15	8427	4752	430	3245	0.490091
Frem2	1.77755	24	12348	9483	271	2594	0.517574
Nme7	1.77749	10	2756	834	668	1254	0.432874
Slc4a2	1.77746	23	4176	3714	267	195	0.590038
Pcp4l1	1.77695	4	1605	486	0	1119	0.530841
Nxn	1.77692	8	2728	1308	81	1339	0.563416
Lipa	1.77575	10	2971	1194	113	1664	0.454729
Adamts1	1.77498	9	4884	2907	403	1574	0.497338
Syne2	1.77496	116	21718	20625	209	884	0.497514
Srsf6	1.77378	6	3547	1020	163	2364	0.43135
Zfp385a	1.77346	8	2348	1101	147	1100	0.626491
Aco2	1.7732	18	2768	2343	50	375	0.531431
Acacb	1.77316	52	8485	7347	0	1138	0.567354
2810459M11Rik	1.77311	3	3331	864	100	2367	0.555689
Apc2	1.77286	14	9074	6825	18	2231	0.614613
Thy1	1.77284	4	1735	489	118	1128	0.557925
Kcnk9	1.77225	2	1209	1209	0	0	0.550868
Sowahc	1.77217	1	4513	1539	122	2852	0.453357
Pard3	1.77148	25	5815	4005	298	1512	0.527773
Srfbp1	1.77122	8	1463	1326	27	110	0.488722
Ell	1.77028	12	3085	1809	32	1244	0.564344
Cbx1	1.77019	4	1815	417	255	1143	0.473829
Disp1	1.7698	10	5030	4566	439	25	0.560239
Adamts8	1.76841	9	4613	2718	275	1620	0.551268
Cdr2	1.76705	5	2525	1368	260	897	0.516436
Scrib	1.76616	38	5624	4998	397	229	0.612731
Zfp512	1.76565	14	3298	1689	112	1497	0.501819
Dpp9	1.76565	11	3704	930	827	1947	0.569114
Zfp710	1.76552	6	4547	1938	201	2408	0.577744
Pcnt	1.76488	42	9530	8751	294	485	0.555929
Alkbh3os1	1.76395	NA	NA	NA	NA	NA	NA
Myl12a	1.76336	4	1779	519	441	819	0.510399
Klf5	1.76235	3	3320	1149	325	1846	0.495482
Rnf103	1.76115	4	3463	1530	1491	442	0.481375
Ascl4	1.76114	1	1157	435	0	722	0.529818
Tmtc3	1.76111	14	5990	2763	200	3027	0.385977
Tspan7	1.76104	6	7106	693	42	6371	0.432733
Gli2	1.76067	14	6708	4635	349	1724	0.573196
Tmem191c	1.76036	6	1503	468	550	485	0.605456
Bcl11b	1.76026	4	7923	2655	271	4997	0.502083
2022-09-08	1.76025	10	4627	1293	274	3060	0.519559
Tmem63b	1.76017	24	3237	2499	126	612	0.566574
Zc3h4	1.76005	14	6051	3768	97	2186	0.57098
Foxj1	1.75978	2	4123	1266	1851	1006	0.601989
Pfas	1.75972	28	6369	4014	93	2262	0.530539
Iqgap2	1.75921	36	5771	4728	213	830	0.464737
Erbb4	1.75867	27	12037	3879	303	7855	0.406081
Gfra2	1.75756	9	3487	1395	748	1344	0.533697
Cfap44	1.75698	35	6583	5532	55	996	0.464834
Kcnc3	1.75585	5	5184	2277	0	2907	0.61034
Cd276	1.75562	8	3197	951	207	2039	0.543635
Rab4b	1.75556	7	1434	606	441	387	0.584379
Npm3-ps1	1.75538	NA	NA	NA	NA	NA	NA
Eppk1	1.75518	3	12322	10374	1133	815	0.567684
Vangl1	1.75477	8	4214	1581	296	2337	0.505221
Gsn	1.75443	17	2663	2343	84	236	0.570785
Ctdsp1	1.75385	7	2776	786	289	1701	0.571326
Gbf1	1.75314	40	6401	5586	245	570	0.529917
Upf1	1.75279	24	4616	3375	280	961	0.579073
Dnajc25	1.75153	4	1827	1074	38	715	0.479475
Pola2	1.7508	3	2921	339	393	2189	0.473126
Fbrsl1	1.75036	19	4723	3096	336	1291	0.607876
Smarcc1	1.74985	29	5786	3297	93	2396	0.4841
Cep128	1.74944	26	4807	3309	467	1031	0.480133
9130019P16Rik	1.74944	NA	NA	NA	NA	NA	NA
Qrich2	1.74893	14	2162	1779	353	30	0.574931
Creld1	1.74827	10	2034	1263	334	437	0.580629
Bean1	1.74772	7	3392	981	580	1831	0.574292
Chpf	1.74739	3	3340	1839	1100	401	0.579341
Snrpb	1.74634	7	1121	696	128	297	0.575379
Adamtsl4	1.74599	18	4036	3111	293	632	0.60109
Micos10	1.74516	4	2549	231	128	2190	0.512358
Hgs	1.74238	21	3183	2316	92	775	0.574301
Lgmn	1.74188	14	1874	1308	94	472	0.51174
Dpp6	1.74156	26	4866	2415	702	1749	0.527538
Cldn23	1.74113	1	1851	891	227	733	0.547272
Nup62	1.74111	2	3746	1581	472	1693	0.555526
Nectin1	1.74063	6	5061	1548	68	3445	0.571824
Banp	1.73991	14	5498	1647	226	3625	0.517825
Pigb	1.73987	12	2193	1629	108	456	0.520748
Cpt1c	1.73947	4	3261	684	925	1652	0.558111
Strip1	1.73776	21	3231	2514	30	687	0.545961
Aff1	1.73742	20	8323	3657	167	4499	0.506909
Selenon	1.73687	12	3445	1674	47	1724	0.570682
Hnrnpll	1.73643	13	3050	1776	276	998	0.444918
Aff3	1.7358	22	7251	3690	103	3458	0.513171
Fstl1	1.7353	11	3609	921	98	2590	0.46772
Siglece	1.73483	7	1849	1404	29	416	0.531639
Kcnip3	1.73441	8	2928	693	392	1843	0.571038
Dhcr24	1.73389	9	4028	1551	129	2348	0.571251
Creg2	1.73388	4	5799	867	242	4690	0.473702
Slc37a1	1.73336	10	3973	618	206	3149	0.530581
Dact3	1.73306	4	2828	1833	108	887	0.671853
Ccdc85c	1.73301	6	1547	1263	284	0	0.713639
Col1a1	1.73211	51	5930	4362	145	1423	0.58887
Lrp11	1.73186	7	3403	1452	252	1699	0.53012
Maml1	1.731	5	5553	3063	275	2215	0.556636
Prkcsh	1.73077	18	2086	1587	161	338	0.572867
Ncstn	1.7295	17	2855	2127	67	661	0.515236
Gad1	1.72846	5	3731	681	368	2682	0.469311
Prkd3	1.72718	19	5887	2673	762	2452	0.441991
Recql4	1.72613	20	4264	3522	554	188	0.574812
Mir6236	1.72411	NA	NA	NA	NA	NA	NA
Ifnar2	1.72394	9	3045	1542	330	1173	0.504105
Slc25a37	1.72281	4	4162	1017	162	2983	0.487025
Wdr81	1.7213	10	6909	5805	278	826	0.591403
Flcn	1.72088	13	3460	1740	518	1202	0.546821
Fam161a	1.72018	2	3067	1032	148	1887	0.434627
Gigyf1	1.71941	24	5438	3135	72	2231	0.586613
Hnrnpul1	1.71884	15	2876	2580	85	211	0.569889
Lncpint	1.71812	NA	NA	NA	NA	NA	NA
Gmip	1.71672	21	3925	2916	115	894	0.570446
Snap91	1.71411	31	4501	1884	1197	1420	0.492779
Camta1	1.71399	24	8448	5049	99	3300	0.504853
Sin3b	1.71393	18	6120	2469	2853	798	0.548366
D630003M21Rik	1.71197	16	4523	3321	138	1064	0.549193
Rbm14	1.71122	2	3556	1845	126	1585	0.564398
Gjc1	1.71043	2	4666	1191	2968	507	0.44835
Lrp10	1.70949	7	3013	2142	428	443	0.604049
Smad9	1.70948	6	5380	1293	319	3768	0.47974
Slc39a13	1.70781	10	2416	1125	169	1122	0.591474
Pde1b	1.70752	16	3222	1608	352	1262	0.562384
Slc39a6	1.70738	10	3882	2298	540	1044	0.487378
Itm2b	1.70707	6	1773	801	145	827	0.451213
Basp1	1.7069	2	1855	681	222	952	0.56442
Srgap2	1.7069	23	8040	3216	718	4106	0.486692
Clcn4	1.70618	13	4631	2244	512	1875	0.478082
Sema4a	1.70545	15	3224	2283	243	698	0.565136
Osbpl10	1.70517	5	2766	1134	257	1375	0.530007
Crtac1	1.70449	15	2616	1941	150	525	0.560398
C530008M17Rik	1.70437	9	6835	3867	91	2877	0.516459
Shb	1.70236	6	2744	1512	568	664	0.643586
Uxs1	1.69852	15	1263	1263	0	0	0.488519
Lzts1	1.69831	3	1800	1800	0	0	0.572778
Icam5	1.69814	11	2982	2754	92	136	0.631455
Anks1	1.69778	25	7092	3570	156	3366	0.584884
Vgf	1.69714	5	2834	1854	468	512	0.64079
Dtymk	1.6963	5	1003	639	107	257	0.50349
Ticrr	1.69478	22	7199	5670	144	1385	0.509376
Faap100	1.69459	10	3175	2640	40	495	0.612598
Ptpru	1.69429	31	5504	4341	122	1041	0.591751
Sema4b	1.6934	15	3946	2472	285	1189	0.566396
BC024386	1.6933	NA	NA	NA	NA	NA	NA
Map1s	1.69171	5	4654	2595	1737	322	0.622046
Rrm1	1.69122	19	3997	2379	330	1288	0.443833
Dhx38	1.69112	27	4190	3687	128	375	0.569451
Pde9a	1.69088	19	2064	1605	54	405	0.505814
Mllt1	1.6908	12	3609	1644	114	1851	0.592962
Adamts10	1.69057	24	4143	1878	1677	588	0.584601
Lrrc4b	1.68947	3	2726	2130	80	516	0.630961
Cog4	1.68921	19	2781	2139	273	369	0.518519
Nosip	1.68917	9	2134	906	108	1120	0.552484
F3	1.68785	6	1876	885	178	813	0.463753
Slc16a11	1.68756	4	1802	873	579	350	0.629856
Rin3	1.6875	10	3865	2943	212	710	0.589133
Myo7a	1.6873	49	7481	6648	260	573	0.562358
Tmod3	1.68605	10	3590	1059	199	2332	0.419777
Gsto1	1.68514	6	1179	723	116	340	0.516539
Bsn	1.68474	12	15937	11829	125	3983	0.597666
Cd164	1.68259	6	2830	594	35	2201	0.406007
Caskin1	1.68232	20	6176	4296	187	1693	0.604598
Dnajb1	1.68163	3	3014	1023	157	1834	0.528534
Amh	1.68142	5	1665	1665	0	0	0.654054
Cep152	1.68115	28	5768	5211	245	312	0.506068
Bax	1.68085	5	1216	522	527	167	0.605263
Pex5	1.6781	16	3185	1920	112	1153	0.55259
Bcl6	1.67783	10	3285	2124	88	1073	0.50137
Nol6	1.67654	26	4483	3459	94	930	0.571269
Ptprm	1.67636	33	5671	4461	430	780	0.512608
Prpf19	1.67613	16	6218	1572	219	4427	0.510775
Mettl25	1.67485	13	2215	1335	705	175	0.458239
C030037D09Rik	1.67407	2	3222	372	251	2599	0.49131
Zfp212	1.67403	5	2709	1479	158	1072	0.54522
Mars2	1.67246	1	2882	1761	63	1058	0.490978
Msl3l2	1.67008	2	2140	1116	440	584	0.538318
Sipa1	1.67001	18	3868	3117	520	231	0.613754
Slitrk3	1.66981	2	3732	2943	419	370	0.482851
Fkbp9	1.66887	10	3011	1713	148	1150	0.513783
Atp13a1	1.66787	22	4857	2076	2561	220	0.57237
Ufsp1	1.66739	1	996	654	121	221	0.568273
Yipf1	1.66656	3	3464	228	149	3087	0.492494
Bcr	1.66557	23	6537	3813	130	2594	0.564938
Cmpk2	1.66463	5	3189	1344	137	1708	0.504547
Rai1	1.6646	6	7348	5670	528	1150	0.609418
Robo2	1.66453	28	8047	4527	0	3520	0.432584
Itga6	1.66436	26	6018	3222	200	2596	0.462944
Galnt10	1.66388	12	4702	1812	117	2773	0.569758
Zfp219	1.66359	6	3053	2181	407	465	0.620046
Coq5	1.66332	7	2001	984	11	1006	0.513243
2310022B05Rik	1.66324	4	3307	969	186	2152	0.570608
Mogs	1.66297	4	2770	2505	75	190	0.597112
Zfp622	1.66233	2	4485	933	184	3368	0.43612
Psmc4	1.66187	11	1934	804	1025	105	0.520683
Polr2f	1.66141	5	569	384	90	95	0.59754
Dctn1	1.66134	32	4437	3846	284	307	0.591841
Nova2	1.6613	4	8372	1479	192	6701	0.563187
Gatm	1.66081	9	2357	1272	61	1024	0.429784
Pcdhga2	1.65992	4	4540	2796	0	1744	0.53304
Abca3	1.65978	33	6479	5115	560	804	0.548233
Garem1	1.65972	5	4948	1737	369	2842	0.511924
Fbxo22	1.65938	7	2102	1209	117	776	0.493815
Ccng2	1.65909	8	2494	1035	225	1234	0.444266
Xrcc3	1.65779	8	2461	1050	159	1252	0.571312
Tiam1	1.65736	28	7290	4776	503	2011	0.521674
Drc7	1.65628	18	2832	2631	49	152	0.546257
Arhgef10l	1.65434	29	4541	3843	193	505	0.589077
Pfkl	1.65292	22	3719	2343	113	1263	0.569508
Stk32b	1.65202	12	3440	1245	367	1828	0.515698
Uggt1	1.65185	41	9029	4656	175	4198	0.49042
Ddost	1.65098	11	2095	1326	141	628	0.556563
Mtdh	1.65052	12	3680	1740	317	1623	0.43587
Twf2	1.64973	9	1594	1050	152	392	0.586575
Maged2	1.64955	13	2126	1851	133	142	0.533866
Gjd2	1.64883	2	2879	966	485	1428	0.488364
Ogdhl	1.64744	24	3449	3090	168	191	0.559293
Agap3	1.64672	18	3207	2733	30	444	0.61241
Pcdh10	1.6456	5	8263	3123	855	4285	0.435435
Akap7	1.64553	8	3123	945	216	1962	0.418828
Aifm1	1.64525	15	2651	1695	783	173	0.436062
Ext2	1.6451	14	2871	2157	212	502	0.555556
Nrarp	1.64411	1	2582	345	353	1884	0.545314
Rgcc	1.64383	5	914	414	138	362	0.537199
4930590L20Rik	1.64351	NA	NA	NA	NA	NA	NA
Speg	1.6434	41	10795	9789	143	863	0.626494
Mlf2	1.64276	6	3487	564	350	2573	0.542587
Ipo4	1.64231	30	3611	3249	80	282	0.567156
Zbtb16	1.6423	7	5125	2022	258	2845	0.53639
4831440E17Rik	1.64102	NA	NA	NA	NA	NA	NA
Marcks	1.64012	2	4186	930	391	2865	0.448161
Thg1l	1.63824	6	3797	897	38	2862	0.453516
Rbl2	1.63796	22	4925	3408	119	1398	0.469645
Rasgrp2	1.63787	17	2193	1827	139	227	0.566803
Mutyh	1.63764	17	1736	1548	137	51	0.572581
Armc5	1.63553	6	3834	2781	770	283	0.610068
Ppp1r13l	1.63552	13	3130	2475	127	528	0.62524
Tbc1d4	1.63457	19	6641	3732	731	2178	0.502485
Cdc14a	1.63444	16	4485	1812	547	2126	0.439911
Chil1	1.63358	10	1689	1170	100	419	0.523979
Tuba1b	1.63315	4	1564	1356	55	153	0.535166
Mir1188	1.63016	NA	NA	NA	NA	NA	NA
Trpv2	1.6301	5	3046	1212	257	1577	0.490808
Pimreg	1.6301	6	1466	696	66	704	0.551842
Slc16a8	1.6298	6	1791	1479	200	112	0.633166
Tafa5	1.6294	4	2651	399	193	2059	0.539042
Mrm3	1.62891	4	1492	1257	37	198	0.545576
Rhbdd3	1.62849	9	2007	1158	726	123	0.60289
Numa1	1.62727	25	7153	6285	156	712	0.558787
Syt3	1.62715	11	2498	1764	237	497	0.603283
Sfmbt2	1.62659	23	7833	2829	321	4683	0.460488
Rnpc3	1.62598	14	4928	1545	95	3288	0.348823
Tspan33	1.62581	8	2001	852	229	920	0.57971
Tln1	1.62509	57	8560	7626	487	447	0.569276
Slit3	1.62497	36	4996	4572	59	365	0.557246
Ddx11	1.6246	27	4228	2721	177	1330	0.519395
Ndufb6	1.62419	4	659	387	84	188	0.484067
Ripor1	1.6239	22	4134	3672	145	317	0.573537
Kif2c	1.62291	20	2833	2166	133	534	0.501235
Tmem229a	1.62224	1	4985	1116	372	3497	0.450552
Arhgef18	1.6221	12	5306	1953	300	3053	0.549378
Ak7	1.62134	18	3093	2172	183	738	0.486906
Cobl	1.62053	15	5618	4014	238	1366	0.509078
Kiss1r	1.62028	5	3163	1191	1703	269	0.589946
Als2cl	1.62011	27	5168	2859	275	2034	0.565983
Cope	1.62004	2	2437	315	22	2100	0.543291
Smarca2	1.61934	33	5813	4752	110	951	0.509376
Esyt1	1.61848	31	3687	3279	36	372	0.567941
Tpst2	1.61825	7	1835	1173	184	478	0.59564
Ergic3	1.61703	14	1330	1185	16	129	0.55188
Prpf40b	1.61645	24	4054	1977	1623	454	0.571288
Whamm	1.61582	10	3069	2382	30	657	0.55914
Cnppd1	1.61487	9	3008	1224	600	1184	0.537899
Ankrd39	1.61483	4	1874	504	67	1303	0.528282
Prr14	1.61458	11	2278	1839	341	98	0.561457
Klc1	1.61455	16	2504	1851	195	458	0.559505
Sfn	1.61433	1	1613	747	399	467	0.597024
Magt1	1.61366	10	4524	1107	37	3380	0.40672
Mcm7	1.61347	15	2396	2160	106	130	0.53005
Glul	1.61306	7	2807	1122	144	1541	0.493409
Pdcd2l	1.61194	7	1283	1095	4	184	0.52689
Capn15	1.61135	12	3940	3591	349	0	0.621827
Nkain3	1.60926	6	4668	546	353	3769	0.426093
Reps1	1.60846	20	2618	2388	23	207	0.490833
Tradd	1.60844	5	1385	933	42	410	0.594224
Ckap2l	1.60771	9	3137	2238	71	828	0.459675
Pdgfrl	1.60736	2	2048	357	138	1553	0.443848
Zfhx3	1.6069	10	16439	11172	733	4534	0.53148
Adarb2	1.6061	10	5633	2238	355	3040	0.473105
Fbxl6	1.60525	6	2131	825	1225	81	0.597841
Anxa6	1.60449	26	2661	2022	139	500	0.539647
Wnk2	1.6044	29	8484	6642	569	1273	0.61009
Gdf7	1.60408	2	1423	1386	21	16	0.705552
Olfm2	1.60398	6	1525	1347	57	121	0.583607
Bend7	1.60392	9	3837	1305	401	2131	0.488663
Ap2a2	1.60373	22	4639	2817	180	1642	0.537185
Hsp90b1	1.60349	18	2759	2409	89	261	0.431316
Eci1	1.60347	7	1091	870	20	201	0.534372
Shmt1	1.60341	12	2065	1437	381	247	0.528329
Grin3b	1.60209	9	3274	3012	176	86	0.634392
Ddb1	1.60116	27	4164	3423	81	660	0.510807
Dhrs1	1.59948	9	1471	942	265	264	0.532971
Vwc2	1.59941	4	3578	975	597	2006	0.478759
Prrc2a	1.5992	31	6868	6477	206	185	0.605853
Lysmd2	1.59884	3	1200	648	33	519	0.525
Mgat5b	1.59868	18	4254	2379	613	1262	0.613775
Mcrs1	1.59847	15	1916	1389	210	317	0.574113
Klhl13	1.59783	7	3363	1947	322	1094	0.422539
BC017158	1.59776	13	2588	1401	48	1139	0.574189
Syt11	1.59767	5	4993	1293	701	2999	0.498097
Rpl24	1.59357	6	679	474	159	46	0.5081
Sin3a	1.59327	22	5210	3825	395	990	0.482917
Uqcrc2	1.59245	14	1882	1362	101	419	0.442614
Atf5	1.59233	3	1816	852	373	591	0.61674
Mageh1	1.59114	1	1398	657	225	516	0.483548
Hook2	1.59107	16	3127	1836	113	1178	0.535018
Stk35os1	1.58829	NA	NA	NA	NA	NA	NA
Col3a1	1.58802	51	5564	4395	210	959	0.524982
Spry1	1.58641	3	2493	942	503	1048	0.561974
Cmip	1.5859	21	4529	2322	83	2124	0.537205
St6galnac3	1.58589	5	3885	918	71	2896	0.447619
Pim1	1.58353	6	1759	942	99	718	0.581012
Gramd4	1.58283	19	4310	1884	206	2220	0.557773
D130017N08Rik	1.58196	NA	NA	NA	NA	NA	NA
Slc1a2	1.58194	11	11571	1719	602	9250	0.452856
Gpr155	1.58144	17	5022	2352	411	2259	0.436479
Siah3	1.58084	2	905	807	74	24	0.567956
Synrg	1.58025	20	7112	3417	45	3650	0.489454
Ngef	1.57998	15	3114	2133	256	725	0.553629
Accs	1.57834	15	4007	1440	303	2264	0.50287
Nfasc	1.57749	30	9779	3723	326	5730	0.54116
Med25	1.5772	18	3668	2406	2	1260	0.571701
Nelfa	1.57628	11	2162	1593	23	546	0.531452
Sharpin	1.57621	9	1733	1143	432	158	0.567801
Sel1l	1.57569	21	6300	2373	126	3801	0.476508
Rims3	1.57522	4	2738	501	512	1725	0.517896
Lama1	1.57475	63	9518	9252	70	196	0.538033
Gps2	1.57399	10	1220	984	148	88	0.563934
Nfkbiz	1.57241	14	3855	2187	315	1353	0.492607
Rnd3	1.57134	4	2968	609	237	2122	0.426887
Epha8	1.57043	17	4713	3015	69	1629	0.612773
Hectd4	1.56873	76	15482	13257	253	1972	0.551221
Fam122a	1.5685	1	1696	855	118	723	0.492335
Fam219a	1.56835	6	2109	507	291	1311	0.588905
Slc22a13	1.56711	10	2008	1656	45	307	0.546813
Rem2	1.56691	5	1887	1026	172	689	0.555379
Wnt4	1.56685	5	3823	1056	45	2722	0.554015
Gpc1	1.56612	9	3552	1674	246	1632	0.601914
Esrrb	1.5641	7	4300	1317	420	2563	0.548605
Fermt3	1.56312	15	2590	1998	209	383	0.578764
Cux1	1.56277	24	13507	4842	284	8381	0.504331
Cd9	1.5621	8	1192	681	116	395	0.45302
Kif18a	1.5613	3	6640	576	201	5863	0.385693
Dnttip1	1.56041	13	1245	987	39	219	0.560643
Rpusd2	1.56001	3	5135	1662	34	3439	0.474976
Mcoln1	1.5595	14	2003	1743	78	182	0.556665
Palld	1.55786	22	6378	4227	228	1923	0.519755
Chst14	1.55703	1	2089	1131	155	803	0.562949
Xkr4	1.55595	3	3634	1944	150	1540	0.501376
Pgls	1.55499	5	1167	525	566	76	0.667524
Egr2	1.55432	2	2965	1413	352	1200	0.514334
1700008J07Rik	1.55405	1	2432	558	143	1731	0.512336
Hsd17b11	1.55398	5	2192	699	57	1436	0.450274
Klk14	1.55382	5	1271	753	1	517	0.532651
Ptgfrn	1.55344	9	5786	2640	26	3120	0.539924
Crppa	1.55227	6	4041	975	324	2742	0.460035
Tomm40	1.55182	4	2767	459	77	2231	0.541381
Dtl	1.5509	11	4331	687	533	3111	0.403602
Tspan17	1.55087	8	1556	813	190	553	0.591902
Disp3	1.55013	21	8689	4044	246	4399	0.567499
Rnf169	1.54981	6	7157	2085	24	5048	0.500908
Tmem64	1.54973	3	4681	1146	132	3403	0.450972
Cachd1	1.54955	27	4966	3867	450	649	0.546919
Pnkd	1.54876	11	3073	1275	37	1761	0.573381
Ranbp3	1.54873	3	3438	321	303	2814	0.530541
Nfic	1.54804	10	6295	1320	68	4907	0.574424
Bckdhb	1.54646	11	1486	1173	33	280	0.504038
Knl1	1.54588	24	6525	6360	121	44	0.380383
Atp1b1	1.54551	6	2590	915	498	1177	0.495367
Clptm1	1.54369	14	4131	1995	25	2111	0.544178
Psmd2	1.54321	21	3053	2556	328	169	0.513593
Rph3a	1.54305	22	4150	2046	435	1669	0.558554
Jam3	1.54246	9	1970	933	55	982	0.475127
C2cd2l	1.54198	14	4334	2121	394	1819	0.570835
Iffo1	1.54175	10	2866	1689	33	1144	0.588974
Iffo1	1.54175	10	2866	1689	33	1144	0.589323
Ptpro	1.53893	27	6622	3681	387	2554	0.495319
Shroom4	1.53883	9	8278	4428	113	3737	0.484537
Mid1	1.53826	10	3938	2004	347	1587	0.547232
Magel2	1.53792	1	4662	3855	371	436	0.576148
Dnm2	1.53708	21	3545	2613	188	744	0.573484
Rorb	1.53696	10	9289	1380	638	7271	0.416407
Pcdhb2	1.53687	1	2775	2400	136	239	0.489369
Lrguk	1.53673	20	3058	2463	9	586	0.453564
Hic1	1.53386	2	4233	2682	736	815	0.626979
Cdk5r2	1.53275	1	2704	1110	69	1525	0.632027
Cic	1.53253	21	8226	7533	69	624	0.616338
Aplf	1.53224	11	3184	1500	213	1471	0.502513
Bhlhe40	1.53221	5	3113	1236	284	1593	0.493736
Sec61a1	1.53195	12	3039	1431	108	1500	0.530109
Chrm4	1.53177	2	2768	1440	187	1141	0.571532
Pygb	1.53136	20	3838	2532	72	1234	0.542991
Ttbk1	1.53128	15	6959	3927	304	2728	0.61848
Fut11	1.53081	3	3344	1470	35	1839	0.491627
Slc9a5	1.53059	16	5222	2697	1119	1406	0.56262
Tead1	1.53039	14	9962	1311	506	8145	0.464666
Mppe1	1.5303	6	2020	567	364	1089	0.509406
Trpc7	1.52946	13	3674	1434	1574	666	0.519325
Mast3	1.52867	26	5334	3918	119	1297	0.600675
Kif21b	1.52811	35	9119	4875	321	3923	0.566619
Hnrnpul2	1.52805	14	5726	2238	881	2607	0.504541
Tspan13	1.52787	6	1923	615	165	1143	0.453458
Klf15	1.52737	3	2294	1248	125	921	0.56408
Lrfn3	1.52705	3	2861	1881	856	124	0.609927
Slfn5	1.52681	6	5989	2655	188	3146	0.443981
Hspbp1	1.52665	8	1488	1074	164	250	0.602151
Kdm4a	1.52662	22	4616	3195	195	1226	0.537262
Armc9	1.52623	25	5160	2457	101	2602	0.515116
Cstf2t	1.52534	1	3752	1899	225	1628	0.473081
Ppp1r37	1.52339	13	2971	2139	368	464	0.615618
Tbc1d10b	1.52313	9	3614	2397	105	1112	0.57969
Cnnm4	1.52222	7	4582	2316	96	2170	0.547796
Acta2	1.52094	9	2572	1134	107	1331	0.464619
Creb3l1	1.52045	12	2271	1563	65	643	0.570233
Bicd2	1.51883	7	6352	2556	122	3674	0.531644
Sapcd2	1.51805	7	3407	1278	396	1733	0.571177
1700021F05Rik	1.5174	4	898	723	67	108	0.491091
Pgp	1.51698	2	1038	966	37	35	0.643545
Ckap4	1.51683	2	2915	1728	22	1165	0.543396
Inava	1.51618	10	3013	2034	175	804	0.603053
Prep	1.51549	15	2719	2133	117	469	0.514895
Fzr1	1.51462	14	2254	1482	142	630	0.602484
Faim2	1.51448	12	4668	954	571	3143	0.559554
Shd	1.51373	7	1537	1035	286	216	0.607027
Mocs3	1.51324	1	1682	1383	13	286	0.655172
Kcnd3	1.51313	7	7169	1911	465	4793	0.490724
Mybbp1a	1.51274	24	4314	2316	1922	76	0.545897
Cfap46	1.51238	59	8215	7926	45	244	0.523798
Slc25a4	1.51212	3	1254	765	87	402	0.516746
Plcd1	1.51208	15	2706	2349	82	275	0.563193
Rrm2	1.5119	10	2180	1173	93	914	0.458716
Kif5b	1.51167	26	6030	2892	417	2721	0.411443
Capn5	1.51137	13	4498	1923	261	2314	0.559804
Mbd4	1.50999	8	3584	1665	131	1788	0.436105
Chaf1b	1.50996	7	2858	783	105	1970	0.496851
Esrra	1.50992	2	2530	462	199	1869	0.503557
Cox6a2	1.50986	3	659	294	71	294	0.52959
Tnks1bp1	1.50857	12	5747	5163	120	464	0.588133
Ngf	1.50786	4	1196	924	107	165	0.532609
Il4i1	1.50771	6	3507	1290	2113	104	0.577702
Map1lc3b	1.50597	4	1712	378	57	1277	0.516939
Prr15	1.50594	2	1381	369	439	573	0.523534
Adprh	1.5055	4	1583	1089	203	291	0.56475
Slc16a1	1.50324	5	4430	1482	208	2740	0.42912
Ptpn21	1.50309	19	5697	3531	357	1809	0.512902
4930451G09Rik	1.50252	NA	NA	NA	NA	NA	NA
Lurap1	1.5013	2	1427	720	122	585	0.571829
Hcn3	1.50105	8	3262	2340	98	824	0.593807
Tcaf2	1.50037	8	4257	2760	176	1321	0.485083
Intu	1.49985	16	6387	2829	97	3461	0.454517
Sox1	1.4985	1	4037	1176	842	2019	0.570225
Gatb	1.49776	13	2307	1674	15	618	0.512787
Sidt2	1.4977	27	4302	2562	343	1397	0.567875
Galntl6	1.49749	12	5089	1806	153	3130	0.42189
Gck	1.496	10	2730	1398	482	850	0.569597
Arfgef2	1.49523	39	8777	5379	134	3264	0.503589
Pdcl	1.49455	4	2858	906	195	1757	0.408328
Slc12a7	1.49448	24	5131	3252	70	1809	0.547067
Pcsk1n	1.4942	3	2193	777	109	1307	0.572731
Tmem132d	1.49408	9	4278	3294	713	271	0.572698
Slc45a3	1.49255	5	3348	1662	442	1244	0.554958
Rint1	1.49201	15	3298	2379	130	789	0.481201
Large1	1.49195	16	4747	2271	1250	1226	0.538656
Gse1	1.49162	16	6701	3672	249	2780	0.57469
Hdac6	1.49148	27	5090	2376	2367	347	0.526916
Cavin2	1.49099	2	3055	1257	260	1538	0.443535
Fanci	1.49064	38	4619	3993	73	553	0.473046
Xkr7	1.49047	3	2711	1743	163	805	0.616747
Fads3	1.49001	12	3269	1350	184	1735	0.537473
Ints3	1.48995	30	4460	3126	686	648	0.54417
Tnip2	1.48975	7	2029	1356	82	591	0.543125
Rexo1	1.48974	15	5249	3642	140	1467	0.599924
Trrap	1.48974	71	12476	11544	117	815	0.53663
Gm8801	1.48884	6	1867	627	220	1020	0.531869
Tmem259	1.48796	10	2295	1797	199	299	0.647495
Cfp	1.48733	9	1636	1395	101	140	0.562958
Cckbr	1.48652	5	2577	807	853	917	0.56073
Kpna2	1.48586	11	2038	1590	190	258	0.458292
Col4a5	1.48569	53	6503	5076	316	1111	0.513763
Disp2	1.48544	5	7333	3711	1273	2349	0.540706
Tnrc18	1.48503	28	10304	8568	360	1376	0.61743
Plcb1	1.4846	33	7116	3522	369	3225	0.441119
Traip	1.48422	15	2697	1413	112	1172	0.514275
LOC432842	1.48394	1	3829	501	121	3207	0.555236
Gfod1	1.48393	2	6654	1173	675	4806	0.525398
Ebp	1.48384	5	1743	693	769	281	0.508893
Rnf180	1.48352	8	3785	1728	199	1858	0.452576
Sh3bgrl	1.48348	4	2836	345	186	2305	0.36213
Ksr2	1.48232	20	6116	2856	827	2433	0.564585
Rit2	1.48215	5	1802	654	185	963	0.425083
Tbc1d9b	1.48213	22	5249	3792	79	1378	0.553629
Slc7a5	1.48083	10	3513	1539	80	1894	0.562482
Atrip	1.47995	NA	NA	NA	NA	NA	NA
Slc45a1	1.4798	8	3032	2028	172	832	0.569921
Ablim2	1.47957	22	3726	1995	171	1560	0.572195
Yipf3	1.47953	9	2035	1044	168	823	0.563636
Cdt1	1.47891	7	3396	915	1515	966	0.567138
Tcf7l2	1.47884	15	4152	1380	532	2240	0.458333
Tshz1	1.47833	2	5814	3255	1159	1400	0.531304
Apba2	1.47807	15	3324	2253	335	736	0.561071
Slc39a11	1.47443	10	2742	1029	151	1562	0.543034
Cad	1.47411	44	7137	6678	175	284	0.574191
Gm1673	1.47403	3	661	273	342	46	0.6823
Gprasp1	1.47375	11	5878	4044	1469	365	0.476693
Ebpl	1.47369	4	2077	621	55	1401	0.5065
Pkib	1.47248	5	5581	237	589	4755	0.387027
Max	1.47135	5	2005	483	223	1299	0.501247
Slc9a3r1	1.47052	6	1922	1068	185	669	0.585328
Rad51c	1.47035	9	3122	1155	188	1779	0.457079
Git2	1.46919	20	5181	2280	127	2774	0.532716
Fastkd3	1.46851	7	2362	1986	126	250	0.486876
Tmem161a	1.46781	12	3015	1443	30	1542	0.559536
Myo18b	1.4675	44	8280	7818	228	234	0.580193
Arl6ip6	1.46743	4	2553	681	39	1833	0.386212
Hadha	1.46689	20	3835	2292	32	1511	0.510561
Creb3l3	1.46641	12	2283	1440	421	422	0.563294
Tsc22d1	1.4647	5	5002	2988	923	1091	0.577169
Itgb8	1.46466	6	3151	969	478	1704	0.425897
Atp5b	1.464	10	1879	1590	20	269	0.512507
Lamc2	1.46286	24	5164	3582	308	1274	0.527304
Tmem108	1.46284	6	3692	1725	242	1725	0.524106
Scarna2	1.4624	NA	NA	NA	NA	NA	NA
Msn	1.4621	13	3840	1734	187	1919	0.476302
Sfpq	1.46183	10	3488	2100	116	1272	0.5
Nek4	1.46165	15	4245	2379	249	1617	0.463133
Amot	1.46123	11	6958	3381	0	3577	0.467232
Cgas	1.46062	5	4090	1524	159	2407	0.46088
Lrp12	1.45971	7	4064	2577	75	1412	0.46752
Mdga1	1.45948	16	7566	2847	369	4350	0.573883
Nol9	1.45945	12	3742	2145	34	1563	0.536077
Ltbp2	1.45814	35	6603	5361	204	1038	0.58534
Nek8	1.45735	15	2800	2097	60	643	0.569286
Sp9	1.45722	2	2813	1455	145	1213	0.586562
Stk19	1.45644	7	1078	765	27	286	0.593692
Zbtb7c	1.45598	5	4572	1860	480	2232	0.567148
Slc9a6	1.45588	16	4916	2109	25	2782	0.436127
Trim9	1.45586	9	4843	1644	446	2753	0.501962
Sesn2	1.45579	10	2658	1443	303	912	0.595937
Mir128-2	1.45369	NA	NA	NA	NA	NA	NA
2610035D17Rik	1.4536	NA	NA	NA	NA	NA	NA
Rbmx	1.45209	8	3104	906	208	1990	0.446843
Neurod2	1.45187	2	3137	1152	217	1768	0.587504
Ppm1k	1.4518	7	5560	1119	225	4216	0.399101
Triobp	1.45134	25	7327	6045	612	670	0.606524
Degs1	1.45109	3	2005	972	56	977	0.458853
Zswim5	1.45097	14	5397	3567	58	1772	0.53678
Usp20	1.45037	25	4157	2751	235	1171	0.577339
Perm1	1.44975	4	3842	2424	333	1085	0.531754
Tmem120a	1.44965	12	1278	1032	44	202	0.561815
Leo1	1.44804	12	2192	2004	54	134	0.505018
Herpud1	1.44802	8	1871	1176	92	603	0.524319
Axin2	1.44694	11	4260	2523	349	1388	0.546009
Shisa3	1.44649	2	3754	717	525	2512	0.485349
Ambra1	1.44624	18	5290	3903	361	1026	0.54707
Ppfibp2	1.44613	3	5053	300	362	4391	0.433406
Eif3c	1.44553	21	2882	2736	59	87	0.507634
Parp1	1.44488	23	3827	3045	59	723	0.525216
Ptpn13	1.44208	48	8282	7356	350	576	0.514248
Adrm1	1.44191	10	1429	1224	102	103	0.592022
Ap2a1	1.44142	24	3443	2934	144	365	0.592507
Atp5l	1.44137	3	513	312	81	120	0.483431
Sema4d	1.44111	17	4544	2586	597	1361	0.533451
Mn1	1.4409	2	6128	3894	0	2234	0.594648
Bicral	1.44077	11	6579	3225	422	2932	0.50494
Dvl3	1.44063	4	3042	870	1074	1098	0.569691
Scml4	1.43984	9	4745	1227	480	3038	0.496101
Fkbp2	1.43979	6	665	423	108	134	0.569925
Gas7	1.43973	14	7105	1251	313	5541	0.499648
Serpine2	1.43931	3	2284	528	177	1579	0.472417
Ntn3	1.43819	6	4911	1743	401	2767	0.594584
Actr5	1.43768	9	2377	1827	229	321	0.603281
Pld3	1.43716	14	2297	1467	532	298	0.585111
Mkx	1.43651	7	3201	1065	237	1899	0.445173
Zbtb49	1.43619	8	2985	2271	121	593	0.542044
Tbc1d22a	1.43611	13	3229	1551	116	1562	0.556519
Itprip	1.4359	2	3773	1668	192	1913	0.567453
Fmnl1	1.43525	27	3873	3273	175	425	0.577072
Pygm	1.43278	20	2870	2529	71	270	0.548432
Kmt5a	1.43273	7	2770	1095	62	1613	0.511191
Tnrc6b	1.43163	25	17333	5433	290	11610	0.468297
BC018473	1.43161	NA	NA	NA	NA	NA	NA
Wbscr25	1.43119	NA	NA	NA	NA	NA	NA
Rps6kl1	1.431	11	2537	1638	122	777	0.579819
Srrm3	1.43038	15	3932	1947	521	1464	0.61826
Map4	1.42898	19	5776	3378	186	2212	0.520602
Hmga1	1.42896	5	2004	324	499	1181	0.613772
Fgfr2	1.42885	18	5198	2523	1167	1508	0.509811
Ppp1r3f	1.42856	4	3492	2403	33	1056	0.585624
Foxp3	1.42821	14	3832	1290	342	2200	0.550626
Nectin2	1.42707	9	2735	1593	271	871	0.579525
Dok4	1.42629	9	2604	978	325	1301	0.561444
Abcb5	1.42573	28	3876	3768	84	24	0.45356
Arfgef3	1.42563	34	8216	6513	133	1570	0.513997
Rbm15b	1.42506	1	3016	2664	33	319	0.620027
Ttyh3	1.42491	14	4659	1575	204	2880	0.61451
Flywch1	1.42475	7	3168	2034	90	1044	0.576389
Zfp335	1.42465	28	4570	4014	284	272	0.593873
Cdk1	1.42406	8	2860	894	103	1863	0.47028
Sirt4	1.42373	5	1645	1002	252	391	0.532523
Rai2	1.42361	2	2276	1590	334	352	0.52768
Otud1	1.42302	1	2529	1365	0	1164	0.523132
Tmem210	1.4226	4	516	444	30	42	0.583333
Ggnbp1	1.42217	6	1951	1113	626	212	0.593029
Sox12	1.42189	1	4436	945	348	3143	0.599639
Spock3	1.42098	12	3212	1311	184	1717	0.374222
Gspt2	1.42024	1	2494	1899	188	407	0.480353
Ntrk3	1.41864	14	3833	1839	55	1939	0.503
Slc9a7	1.41835	17	2469	2181	80	208	0.503443
Hsd17b10	1.41832	6	911	786	12	113	0.517014
2010300C02Rik	1.41825	10	4361	3528	252	581	0.576015
Ndrg4	1.41824	17	3264	1215	262	1787	0.539216
Cnn2	1.4181	7	1782	918	78	786	0.558923
Fyco1	1.41753	19	7949	4314	461	3174	0.502453
Ascc1	1.41743	11	1488	1071	127	290	0.523522
Reln	1.41691	65	11702	10386	297	1019	0.51128
Zfp747	1.41649	3	2684	1269	224	1191	0.527943
Srsf11	1.41614	13	3086	1536	34	1516	0.451717
Tln2	1.41589	58	12134	7629	200	4305	0.530822
Spns1	1.41228	12	2703	1587	857	259	0.577506
Syna	1.41165	1	2918	1854	78	986	0.532214
Aimp2	1.41112	4	1185	963	124	98	0.539241
Ldhd	1.41066	4	4102	447	166	3489	0.536568
Nr1d1	1.40968	8	2765	1848	629	288	0.569259
Ssbp4	1.40963	16	1828	861	547	420	0.642779
Wnk4	1.40951	19	4148	3669	105	374	0.591128
Lhx5	1.40797	5	2736	1209	395	1132	0.572003
Six4	1.40795	3	5572	2328	61	3183	0.466439
Shc1	1.40752	12	3554	1740	230	1584	0.542487
Tgoln1	1.40749	4	5025	1062	278	3685	0.446965
Ppp1r14b	1.40596	4	919	444	201	274	0.647443
Bcas3	1.40404	26	3656	2787	161	708	0.52872
Fam83d	1.4039	2	3328	1113	1728	487	0.466647
Dhx37	1.4035	27	4141	3453	11	677	0.574257
Riox1	1.40298	1	2346	1812	84	450	0.613811
Diaph1	1.40297	29	5743	3663	340	1740	0.515932
Gstm1	1.40253	8	1294	657	198	439	0.535549
Pcdhgb6	1.40244	4	4684	2793	147	1744	0.538429
Iqsec1	1.40224	14	6490	3300	333	2857	0.552851
Lmna	1.40172	12	3173	1998	249	926	0.592184
Cramp1l	1.40165	21	7519	3858	105	3556	0.509908
Chst2	1.40069	2	6242	1593	876	3773	0.511214
Abcg4	1.40028	15	3626	1941	243	1442	0.575014
Efhd2	1.40004	4	2381	723	53	1605	0.569089
Adamts5	1.39962	8	8104	2793	858	4453	0.445459
Slc16a2	1.39929	6	4157	1638	186	2333	0.526582
Prrc2b	1.39909	32	10686	6693	198	3795	0.561389
Antxr2	1.39885	17	3751	1464	413	1874	0.477739
Clk3	1.39877	12	3109	1839	343	927	0.579608
Cask	1.39851	27	8362	2781	490	5091	0.463645
Mrtfa	1.39776	14	4366	2790	572	1004	0.589556
Glud1	1.39697	13	3158	1677	171	1310	0.4905
Ccdc151	1.39663	13	2200	1785	160	255	0.549545
Col9a3	1.39623	32	2846	2043	38	765	0.584329
H2-D1	1.39547	8	1736	1089	20	627	0.554147
Crybb3	1.39529	3	1419	510	402	507	0.553911
Foxo1	1.395	3	5552	1959	465	3128	0.502522
Ppox	1.39471	13	1821	1434	322	65	0.566172
Zfp628	1.39466	3	3524	3117	301	106	0.634506
Acsl6	1.39399	23	3143	2094	707	342	0.519885
Gpr150	1.39395	1	2146	1284	172	690	0.560112
Abcb8	1.39393	16	2940	2154	333	453	0.571088
Fhod3	1.39386	27	6237	4737	986	514	0.545134
1810010H24Rik	1.39377	3	1100	339	93	668	0.498182
Dgkz	1.39352	32	4095	3372	136	587	0.595849
Nde1	1.39259	9	2415	954	135	1326	0.50352
Ttll12	1.39213	14	3770	1920	47	1803	0.568435
Mier3	1.39089	13	5277	1656	168	3453	0.409513
Cacna2d4	1.3907	38	5803	3435	96	2272	0.526452
Hs6st1	1.39054	2	3719	1236	258	2225	0.577037
Actg1	1.3899	7	1953	762	488	703	0.520225
Cntfr	1.38986	10	2006	1119	233	654	0.599202
Ccnt2	1.38956	3	4500	411	64	4025	0.392222
Xrcc1	1.38917	19	2525	1896	529	100	0.592871
Ccnb1	1.3891	9	2316	1293	84	939	0.438256
Pja1	1.38882	2	2986	1848	307	831	0.503014
Ncapg2	1.38849	29	6604	3417	271	2916	0.415809
Vars	1.38843	30	4224	3792	358	74	0.610322
Leng1	1.38838	4	2213	786	393	1034	0.548125
B4galnt4	1.38817	20	3105	3105	0	0	0.591304
Man2a2	1.38651	24	6554	3459	493	2602	0.554928
Pycrl	1.38631	6	1353	825	94	434	0.569845
Lrrc41	1.38577	10	3131	2424	140	567	0.545832
Rin2	1.38464	13	4657	2577	387	1693	0.489371
Rhobtb3	1.38381	12	4937	1836	292	2809	0.427993
Spc24	1.38372	5	1349	606	8	735	0.518903
Rhox8	1.38272	4	1206	963	63	180	0.487562
Tra2a	1.38161	9	2134	552	782	800	0.424086
Gata3	1.38133	6	3215	1332	591	1292	0.496734
Mon1b	1.37966	5	5047	1662	323	3062	0.520309
Tada3	1.37936	9	1855	1299	223	333	0.573046
Prss43	1.37793	6	1995	1149	357	489	0.525815
Synpo2	1.37729	5	7116	3774	142	3200	0.471051
Tprn	1.37669	4	2808	2250	90	468	0.603276
Map2k2	1.376	11	2502	633	902	967	0.602318
Trp53i11	1.37584	9	2797	570	389	1838	0.576332
Fsd1	1.3758	13	1748	1491	128	129	0.578947
Il11	1.37561	5	1944	600	155	1189	0.514918
Plekhf2	1.37529	2	2920	750	241	1929	0.435616
Zbtb8a	1.3752	5	2229	1305	384	540	0.522207
Lrtm2	1.37454	4	4001	1113	965	1923	0.55936
Kcnh4	1.37448	17	3784	3057	173	554	0.592495
Klhl17	1.37433	12	3014	1923	101	990	0.578633
Erf	1.37322	4	3503	1656	158	1689	0.596917
Lhx2	1.37267	5	2295	1221	466	608	0.569063
Cyfip2	1.37166	31	6660	3762	447	2451	0.517718
Idh2	1.37153	11	1703	1359	74	270	0.550206
Chl1	1.37146	27	7751	3630	421	3700	0.404206
Rassf5	1.37022	6	3405	1242	48	2115	0.516887
Cndp2	1.36948	11	2156	1428	162	566	0.541744
Fads2	1.36904	4	2893	675	74	2144	0.51158
Smarca4	1.3689	34	6376	4854	260	1262	0.558501
Oma1	1.36869	9	1866	1566	57	243	0.482315
Slc6a12	1.36851	15	2563	1887	275	401	0.533359
Kcnc2	1.36807	5	6196	1920	64	4212	0.436249
Caly	1.36778	7	1262	681	392	189	0.580824
Amz1	1.36743	7	4036	1509	332	2195	0.551784
Lrrtm3	1.36675	3	3852	1749	542	1561	0.444964
Pdzd7	1.36646	16	3903	3066	129	708	0.580579
Gm4349	1.36629	2	2559	264	34	2261	0.415006
Kcnn3	1.36521	8	7617	2199	305	5113	0.490351
Efnb1	1.36518	5	3358	1038	825	1495	0.578916
Kmt2d	1.3629	55	19827	16767	229	2831	0.583548
Ccdc136	1.3629	18	3827	3564	0	263	0.533316
Slc25a43	1.36115	3	1355	426	112	817	0.540959
Pde3a	1.36088	16	4205	3426	321	458	0.550535
Pop1	1.36087	17	3393	3138	107	148	0.508989
Vps33a	1.3606	13	4114	1797	34	2283	0.505348
Appl2	1.3605	21	2946	1989	83	874	0.479973
Wdcp	1.35956	2	2936	1908	168	860	0.486717
Scn9a	1.35939	27	9850	5955	557	3338	0.424264
Ttc9b	1.35902	3	904	720	3	181	0.655973
Adra1d	1.35857	2	2394	1689	117	588	0.628655
Dync1i1	1.3575	17	2751	1887	307	557	0.527808
Zfp64	1.35651	6	2753	2031	423	299	0.583364
Ube2ql1	1.35628	2	2682	915	557	1210	0.603654
Eif6	1.35594	2	1644	246	492	906	0.521898
Abca8b	1.35563	39	6178	4863	211	1104	0.440272
Gpi1	1.35515	18	2887	1677	123	1087	0.535158
Ltk	1.35478	20	3080	2667	137	276	0.599675
Rpl8	1.3539	6	862	774	49	39	0.582367
Tbc1d25	1.35346	5	2794	1305	1256	233	0.561203
Shank1	1.35332	25	7596	6504	76	1016	0.628884
Taf11	1.35281	5	1739	636	572	531	0.495687
Ajap1	1.35237	6	3067	1239	673	1155	0.587545
Bpgm	1.35226	3	2068	780	127	1161	0.493714
Hibch	1.35212	14	1838	1158	72	608	0.420566
Kif1c	1.35185	23	6764	3303	370	3091	0.545387
Gad2	1.35159	16	5625	1758	336	3531	0.436089
Eef2	1.35141	14	3100	2577	96	427	0.570323
Ctsd	1.35119	9	1954	1233	66	655	0.545548
Trib1	1.35081	3	4026	1119	509	2398	0.530551
Kif5a	1.35046	29	6311	3084	467	2760	0.537633
Knop1	1.35025	5	5387	1599	222	3566	0.486913
3830408C21Rik	1.35018	NA	NA	NA	NA	NA	NA
Atp6ap1	1.34981	10	2223	1248	82	893	0.511021
Ptbp1	1.34973	14	3108	1668	282	1158	0.55148
Kxd1	1.34948	5	1216	534	142	540	0.54523
Tmbim6	1.34933	11	2602	714	337	1551	0.532283
Gm10745	1.34893	NA	NA	NA	NA	NA	NA
Fam53c	1.34827	5	4475	1182	391	2902	0.533855
Thap11	1.34821	1	1848	918	258	672	0.582792
Mid1ip1	1.34781	2	2059	549	586	924	0.564352
Tcn2	1.34625	10	2064	1293	200	571	0.544574
Acap3	1.3455	24	4313	2502	520	1291	0.595641
Pccb	1.34542	15	2306	1626	27	653	0.51301
Srsf7	1.34531	8	2448	465	515	1468	0.412582
Grasp	1.34517	8	2014	1179	95	740	0.621648
Cpsf2	1.3447	15	5315	2349	194	2772	0.441204
Wdr3	1.344	17	3998	1398	550	2050	0.466733
Letm1	1.34391	14	3480	2217	152	1111	0.54023
Scly	1.34361	7	2333	852	58	1423	0.543078
Inhbb	1.34313	2	4255	1236	1162	1857	0.608696
Sema6d	1.34306	19	6509	3210	819	2480	0.489322
Slc10a4	1.34297	3	2085	1314	163	608	0.546763
Map7	1.34229	18	3895	2217	94	1584	0.501412
Kif14	1.34218	29	8338	5025	110	3203	0.46426
Sap30	1.34167	4	1183	663	294	226	0.530008
Ap3d1	1.3395	31	4730	3600	220	910	0.553277
Sqstm1	1.33872	8	2030	1329	63	638	0.549754
Bace2	1.33827	9	3736	1545	74	2117	0.491702
Brf1	1.33737	18	2755	2031	265	459	0.572051
Haghl	1.33717	9	1322	678	245	399	0.582451
Tbrg1	1.33648	9	1565	1221	168	176	0.522684
Adck5	1.33562	15	2035	1749	124	162	0.582801
Rasl12	1.33542	6	2934	759	623	1552	0.531697
Amn	1.33482	12	1700	1377	26	297	0.628824
Ankrd24	1.33446	4	3742	1713	18	2011	0.544629
B3gnt3	1.33357	3	2141	1119	137	885	0.575432
Zmynd8	1.33341	24	7345	3708	2199	1438	0.50919
Pax6	1.33292	13	4207	1311	841	2055	0.480628
Arf6	1.33226	2	3731	528	544	2659	0.463147
Dctn2	1.33193	16	1933	1224	237	472	0.559752
Pitpnm2	1.33193	25	6953	3846	533	2574	0.60046
Clint1	1.33108	8	6727	1413	1230	4084	0.442248
Alkbh5	1.33092	4	6025	1188	740	4097	0.509378
Soat1	1.33065	16	4785	1623	211	2951	0.448276
Tmem38b	1.3304	6	2861	879	64	1918	0.415938
Slc3a2	1.32991	10	2813	1698	274	841	0.53395
AI837181	1.32988	2	1546	546	25	975	0.603493
Rpl37rt	1.3297	2	683	294	83	306	0.505124
Trp53inp1	1.32953	5	5430	492	254	4684	0.388214
Dph5	1.32919	4	1826	438	118	1270	0.402519
Pnn	1.32783	9	3469	2181	84	1204	0.43096
Slc26a11	1.3275	12	3211	1266	1157	788	0.530364
Wwtr1	1.32739	7	4750	1188	280	3282	0.440211
Unc13c	1.32634	32	8081	6633	0	1448	0.447222
Slc49a4	1.32621	9	4554	1437	115	3002	0.500659
Gprin1	1.32595	3	4348	2799	559	990	0.603496
Tarsl2	1.32504	19	3194	2373	47	774	0.468378
Stim2	1.32463	12	4910	2241	361	2308	0.472505
Ltbp4	1.3245	33	5301	5001	45	255	0.620638
Ccdc71l	1.32411	1	4155	657	195	3303	0.463057
Zfp94	1.32378	6	2660	1461	348	851	0.515414
Pdk2	1.32369	11	2263	1224	115	924	0.570924
Tuba1a	1.32214	4	1591	1356	48	187	0.530484
Tprgl	1.32205	4	1742	801	55	886	0.551665
Ndufs4	1.32195	5	1534	528	38	968	0.429596
Pcdhgb2	1.32194	4	4630	2787	99	1744	0.531317
Efna4	1.32155	4	1596	621	78	897	0.569549
Csf1	1.32145	9	4176	1659	406	2111	0.543822
Ewsr1	1.32092	8	3216	978	67	2171	0.439988
Kdm8	1.32088	8	2445	1245	182	1018	0.546012
5830416I19Rik	1.32045	NA	NA	NA	NA	NA	NA
Tmem201	1.32014	10	4655	1905	121	2629	0.587755
Ydjc	1.31979	7	3097	858	46	2193	0.495641
Lhfp	1.31972	4	2089	603	416	1070	0.500239
Begain	1.31923	7	2712	1860	50	802	0.644543
Maff	1.31843	3	2022	528	273	1221	0.56182
9530068E07Rik	1.31815	3	2467	780	40	1647	0.489664
Glod4	1.3175	9	2844	840	433	1571	0.457454
Bcl2l12	1.31684	7	1139	768	189	182	0.572432
R74862	1.31658	NA	NA	NA	NA	NA	NA
Arxes2	1.31574	1	1540	543	139	858	0.450649
Svbp	1.31571	3	803	309	179	315	0.529265
Zfp362	1.31543	9	2882	1257	189	1436	0.581194
Med18	1.31489	3	1677	627	219	831	0.475253
Fry	1.31483	61	10730	9063	339	1328	0.511556
Eif4ebp2	1.31477	3	1786	363	123	1300	0.550952
Acvr2b	1.31434	10	10666	1611	368	8687	0.508251
Cacna1i	1.31368	37	9794	6600	561	2633	0.592506
Pde12	1.3136	3	3529	1827	294	1408	0.48144
Aoc3	1.31357	4	4396	2298	334	1764	0.530937
Ier5l	1.31351	1	1569	1221	188	160	0.709369
Dhx8	1.31299	23	4319	3735	85	499	0.522575
Adamtsl1	1.31292	28	7839	5262	143	2434	0.532849
[truncated: 794 more rows]

## Sheet: Suppl. Table 1_Dep PL-CLIP
GeneName	t_stat	exon_number	tx_len	cds_len	utr5_len	utr3_len	percent_gc
Dlg4	8.81461	20	3327	2175	315	837	0.572888
Nectin3	5.145	6	3070	1650	193	1227	0.427362
D830031N03Rik	5.043	1	8311	3348	1204	3759	0.446156
Frmd6	5.02341	14	4662	1869	227	2566	0.483698
Meg3	5.01651	NA	NA	NA	NA	NA	NA
Rbm12	4.97989	3	3752	2979	283	490	0.474947
Zfp386	4.96818	3	4680	1881	134	2665	0.40641
Gm3893	4.86671	NA	NA	NA	NA	NA	NA
Xist	4.8509	NA	NA	NA	NA	NA	NA
Tnfrsf22	4.75184	7	4218	543	33	3642	0.485064
Pfkfb3	4.75137	18	5182	1668	390	3124	0.499228
Jmjd1c	4.72811	25	8617	7053	775	789	0.432517
Ccnf	4.67885	17	3099	2334	99	666	0.547273
Zbed6	4.62094	1	5007	2943	1288	776	0.423607
Lca5l	4.59209	11	3170	2208	300	662	0.511672
Gm32014	4.57386	NA	NA	NA	NA	NA	NA
Chuk	4.5289	21	3500	2238	85	1177	0.412571
Malat1	4.49543	NA	NA	NA	NA	NA	NA
BC005561	4.47464	2	5181	4770	411	0	0.404555
Wdr90	4.45613	39	6232	4995	903	334	0.578145
Tnrc6a	4.41779	24	8479	5691	443	2345	0.479891
Rian	4.40936	NA	NA	NA	NA	NA	NA
Dmxl1	4.36801	43	12211	9042	93	3076	0.383752
Lime1	4.33447	5	3420	810	2443	167	0.553216
Paxbp1	4.30806	18	3809	2760	25	1024	0.452087
Itprid2	4.27568	18	5095	3759	115	1221	0.493621
Grhl2	4.27506	16	4947	1878	351	2718	0.502325
Amy1	4.26507	11	1772	1536	204	32	0.423815
Ranbp2	4.23369	29	9477	9162	128	187	0.410256
Cdan1	4.20432	28	6610	3720	242	2648	0.527685
Ankrd28	4.19211	28	5229	3162	62	2005	0.427806
Safb2	4.17696	18	4560	1206	969	2385	0.547368
Rgs11	4.13792	7	2403	798	912	693	0.540158
Zfp960	4.11472	4	2680	1641	74	965	0.378731
Dicer1	4.08652	27	9851	5721	279	3851	0.473353
Kcnq1ot1	4.08156	1	83437	609	179	82649	0.407517
Brms1l	4.05685	10	2566	972	138	1456	0.450896
Ints6l	4.0403	10	4250	1335	367	2548	0.419059
Zfp781	4.0246	4	4067	732	173	3162	0.381116
Bora	4.02167	12	2293	1578	319	396	0.482774
Pank4	4.00593	20	2716	2463	23	230	0.537555
Pcdhac1	3.98452	4	5300	2895	0	2405	0.461698
A130077B15Rik	3.97602	NA	NA	NA	NA	NA	NA
Ahctf1	3.97004	36	8831	6732	670	1429	0.453856
Gm5766	3.96557	NA	NA	NA	NA	NA	NA
Gm7102	3.9347	1	1624	537	314	773	0.491995
Fgd4	3.92505	17	8362	2664	50	5648	0.37503
9030025P20Rik	3.91991	12	2120	1317	30	773	0.466509
Pcdhb7	3.91307	1	3506	2490	111	905	0.470907
Zfp488	3.91005	2	4301	1014	166	3121	0.482213
Dido1	3.90896	16	8476	6771	329	1376	0.510736
Zfp65	3.8971	4	3960	1173	107	2680	0.390657
Rbm5	3.89142	23	6342	1998	3872	472	0.430464
Tmc5	3.8913	23	3905	2904	579	422	0.493214
Snhg14	3.87482	NA	NA	NA	NA	NA	NA
Slc2a4rg-ps	3.86905	NA	NA	NA	NA	NA	NA
Rbmx	3.85584	8	3104	906	208	1990	0.446843
Abt1	3.85183	3	4456	810	34	3612	0.47307
Slco1c1	3.83411	15	3178	2148	381	649	0.431089
Crtc2	3.8229	8	2735	1278	1032	425	0.532724
Gm45935	3.81614	24	3895	2976	607	312	0.444929
Pcdhgb5	3.81374	4	4525	2781	0	1744	0.534365
Dop1a	3.77956	39	9124	7389	250	1485	0.441583
Olfr613	3.7778	1	5137	954	1419	2764	0.358575
Tmc4	3.76774	15	2346	2085	75	186	0.550298
Gnl3	3.76045	15	1926	1617	190	119	0.446002
Zfp292	3.74322	8	9977	8097	29	1851	0.404731
Ttc19	3.73576	10	3436	1098	40	2298	0.447322
Zfp715	3.73443	6	4361	2520	490	1351	0.411603
Flna	3.72858	47	8369	5967	2073	329	0.537579
Snord88a	3.71092	NA	NA	NA	NA	NA	NA
Rnf169	3.71073	6	7157	2085	24	5048	0.500908
Lman2l	3.71057	6	3769	606	1988	1175	0.475723
C920009B18Rik	3.70793	NA	NA	NA	NA	NA	NA
Pkd1	3.70656	46	14170	12882	313	975	0.567819
Dennd4c	3.70528	32	7793	5721	375	1697	0.442448
Rtl5	3.70267	2	4330	1800	445	2085	0.53903
Med13	3.69606	30	11787	6516	0	5271	0.399593
Fam189a2	3.69377	11	2548	1791	82	675	0.58595
Map4k2	3.67749	29	5068	1542	1434	2092	0.550316
Rock1	3.6733	33	6187	4065	475	1647	0.390335
Helq	3.66997	18	3688	3210	127	351	0.494577
Zfp207	3.66722	12	2362	1488	176	698	0.447502
Qk	3.66709	7	6718	978	488	5252	0.393867
Gm17644	3.65846	NA	NA	NA	NA	NA	NA
Wsb1	3.65299	4	2895	540	1434	921	0.369603
Slc38a6	3.65235	5	3974	378	77	3519	0.451183
Tnfrsf10b	3.65019	8	3179	1146	188	1845	0.489148
4933400F21Rik	3.64823	NA	NA	NA	NA	NA	NA
Simc1	3.64723	10	4793	4065	71	657	0.480284
Med14	3.64292	31	6861	4380	274	2207	0.435214
Aifm1	3.63478	15	2651	1695	783	173	0.436062
Slc2a3	3.6245	9	6493	1203	3168	2122	0.476051
Pcsk7	3.62377	17	4079	2313	871	895	0.559451
Pkd2	3.61044	15	5212	2901	180	2131	0.489256
Sorbs2os	3.60548	NA	NA	NA	NA	NA	NA
Aspm	3.60183	28	9866	9369	159	338	0.442935
Rgs9	3.599	17	7630	1455	187	5988	0.470642
Trpc4	3.58526	11	3473	2925	233	315	0.475094
Polg	3.58146	23	4596	3654	364	578	0.575718
Amigo3	3.57903	1	2543	1527	221	795	0.567833
Pcdha8	3.57817	4	5246	2841	0	2405	0.475982
Nfxl1	3.57536	23	3670	2757	59	854	0.46594
2610008E11Rik	3.57236	6	4229	2010	122	2097	0.410972
Psg16	3.55964	6	4421	1188	452	2781	0.449446
Tut7	3.55358	28	5551	4425	98	1028	0.459737
Plekhg4	3.5505	19	4838	1746	2471	621	0.560356
Pskh1	3.54333	3	3246	1275	137	1834	0.553604
Zfp420	3.53342	4	3334	1737	388	1209	0.422915
4933409K07Rik	3.53073	5	4559	1710	1128	1721	0.503181
Nmd3	3.51521	16	1739	1512	82	145	0.417481
Leng8	3.50688	15	5094	2358	151	2585	0.566745
D17H6S56E-5	3.50211	2	3326	1791	573	962	0.490078
Polq	3.4987	31	8648	7125	720	803	0.460916
Npc1l1	3.48989	19	4571	4002	122	447	0.538613
Sertm1	3.48899	3	3086	324	551	2211	0.488983
Mrps2	3.48884	3	2646	432	1	2213	0.517763
D730045A05Rik	3.48665	NA	NA	NA	NA	NA	NA
Gab1	3.48584	11	4992	2178	916	1898	0.520633
Msl2	3.48089	2	4889	1734	517	2638	0.411536
Lrrcc1	3.47962	19	5675	3081	146	2448	0.385903
6530402F18Rik	3.47925	NA	NA	NA	NA	NA	NA
Plagl2	3.47503	3	5574	1491	363	3720	0.495335
Gm10845	3.47361	3	3389	558	278	2553	0.471821
Per2	3.46897	23	5837	3774	174	1889	0.543772
Mysm1	3.46832	20	7419	2460	35	4924	0.400054
Grik1	3.46809	17	3660	2805	556	299	0.478415
Gm14288	3.46417	3	428	195	77	156	0.397196
Mbnl2	3.46413	5	5599	1002	682	3915	0.493302
1500026H17Rik	3.4626	NA	NA	NA	NA	NA	NA
Spred1	3.46006	7	6319	1335	654	4330	0.431556
A730082K24Rik	3.45499	NA	NA	NA	NA	NA	NA
Rfx1	3.45162	21	4172	2892	254	1026	0.607862
Zmym2	3.44705	24	6876	4131	73	2672	0.392088
Gabpb2	3.44599	9	9402	942	1556	6904	0.456605
Lrrc14	3.44537	4	2820	1482	894	444	0.568794
1500004A13Rik	3.44418	2	3629	258	190	3181	0.499862
Clk1	3.44335	11	3088	1002	1877	209	0.369495
Tnpo1	3.43979	24	5391	2697	119	2575	0.432387
Dlx6os1	3.43595	NA	NA	NA	NA	NA	NA
Wdr3	3.43523	17	3998	1398	550	2050	0.466733
Edrf1	3.43179	25	5338	3723	138	1477	0.465717
Pabpn1	3.43023	7	1793	909	13	871	0.540993
E330033B04Rik	3.42333	NA	NA	NA	NA	NA	NA
Slc5a3	3.42182	2	10913	2157	496	8260	0.415834
Gm10791	3.41871	NA	NA	NA	NA	NA	NA
Prelid3a	3.4165	7	2167	519	76	1572	0.527919
Fnbp4	3.41071	17	4691	3234	87	1370	0.477297
Senp6	3.4036	24	4960	3420	621	919	0.446774
Ube3a	3.39861	13	5099	2613	689	1797	0.396744
Myt1	3.39832	23	5529	3384	414	1731	0.490324
Ppp4r1l-ps	3.3975	NA	NA	NA	NA	NA	NA
Gm3414	3.39164	1	7912	4617	14	3281	0.366785
Ppfia1	3.39046	32	5259	3801	211	1247	0.516258
Gm12359	3.3859	NA	NA	NA	NA	NA	NA
Gm10681	3.38467	4	1693	642	666	385	0.483166
Tro	3.38343	13	7204	6264	117	823	0.505136
Hmmr	3.38284	18	3914	2385	78	1451	0.417476
Rock2	3.38124	33	8012	4167	212	3633	0.411133
Rfesd	3.37694	4	2807	474	1043	1290	0.41539
Bclaf3	3.37324	12	3366	2259	204	903	0.389483
4931428L18Rik	3.37244	3	1094	366	55	673	0.466179
Rps6kb2	3.36397	15	1491	1458	0	33	0.56338
Trim39	3.35953	6	6178	1491	3186	1501	0.510845
Nek1	3.35872	35	5619	3828	602	1189	0.426054
Vmn2r55	3.34657	5	2346	2346	0	0	0.500853
Clk2	3.34519	13	2320	1500	312	508	0.55
Pde7a	3.34392	13	6298	1449	321	4528	0.439346
Abca8b	3.34367	39	6178	4863	211	1104	0.440272
Heatr1	3.3314	45	6776	6432	128	216	0.472845
Mirg	3.32945	NA	NA	NA	NA	NA	NA
Ccar1	3.32431	25	4478	3441	202	835	0.42385
Dhx15	3.32341	14	3042	2388	196	458	0.437541
Cdh10	3.32216	2	3776	246	255	3275	0.337924
Pik3c2a	3.32107	33	8042	5061	216	2765	0.390699
Magi1	3.31443	25	7931	3843	595	3493	0.499433
Fscn2	3.31364	5	1718	1479	175	64	0.590803
Pcdha10	3.30461	4	5246	2841	0	2405	0.473504
Prpf39	3.29836	14	4068	1998	164	1906	0.369961
Sprtn	3.29306	5	2116	1494	272	350	0.568998
Mdn1	3.29174	102	17959	16749	132	1078	0.483824
Epha7	3.29031	17	6750	2997	253	3500	0.417185
Cdh7	3.28852	13	4846	2184	1114	1548	0.419109
Ppan	3.28722	11	1671	1413	125	133	0.597247
5430416N02Rik	3.28633	NA	NA	NA	NA	NA	NA
Lmbr1l	3.28517	17	2167	1470	177	520	0.572681
Rbpj	3.28008	13	5590	1524	241	3825	0.436494
Gm17821	3.27386	NA	NA	NA	NA	NA	NA
Kctd1	3.26049	3	5754	2154	18	3582	0.481578
Chd7	3.25958	38	11306	8961	551	1794	0.513621
Utp14b	3.25164	4	3702	2343	487	872	0.455159
Gm20300	3.24929	NA	NA	NA	NA	NA	NA
Ipw	3.24456	NA	NA	NA	NA	NA	NA
Cyb5r4	3.24252	13	3956	1305	27	2624	0.423407
Arid2	3.24057	21	9029	5487	173	3369	0.458855
Btaf1	3.2338	38	8509	5547	309	2653	0.432718
Gas5	3.23258	NA	NA	NA	NA	NA	NA
Arhgap5	3.22834	6	5195	4512	169	514	0.364774
Pank2	3.2253	7	4266	1332	69	2865	0.47609
Zfp451	3.22442	15	4030	3171	237	622	0.458561
Zfp638	3.22194	27	6368	5781	339	248	0.40625
Gm12018	3.22099	NA	NA	NA	NA	NA	NA
Dennd1b	3.21447	22	8206	2301	160	5745	0.423227
Brwd1	3.21001	42	8547	6915	126	1506	0.462852
Brwd1	3.21001	42	8547	6915	126	1506	0.462852
Engase	3.20977	14	3922	2205	26	1691	0.584141
N4bp2l1	3.20834	5	1906	717	89	1100	0.467996
Crtc3	3.20685	15	5110	1860	139	3111	0.569667
1700102P08Rik	3.20666	4	1101	759	30	312	0.464124
Ldhd	3.20582	4	4102	447	166	3489	0.536568
Zfp563	3.20377	4	6383	1347	110	4926	0.393702
Ankrd12	3.19984	13	8991	6126	214	2651	0.400957
Dlx1	3.18758	2	3887	732	549	2606	0.527656
DQ267101	3.18483	NA	NA	NA	NA	NA	NA
Pibf1	3.18429	14	4483	1947	727	1809	0.448584
Lrrc26	3.18089	2	1207	996	78	133	0.600663
Plekha1	3.18067	13	3548	1152	136	2260	0.439402
Zfp967	3.1797	4	3586	1458	52	2076	0.383993
Zfp967	3.1797	4	3586	1458	52	2076	0.383993
Usp45	3.17528	18	6007	2442	58	3507	0.39404
Ccdc82	3.17288	9	4665	1557	164	2944	0.420579
Sorcs1	3.1702	26	7241	3507	178	3556	0.467753
Zfp608	3.16926	10	6112	4536	546	1030	0.488711
Zfp445	3.16828	7	6189	2961	224	3004	0.433188
Golga4	3.1674	24	7532	6717	168	647	0.500797
Olfr856-ps1	3.16492	1	1642	543	0	1099	0.428136
Lrba	3.15974	57	9883	8565	285	1033	0.464434
Helb	3.1576	13	4532	3225	103	1204	0.48654
Pcdhb11	3.15662	1	3615	2394	201	1020	0.468326
4930533N22Rik	3.15525	NA	NA	NA	NA	NA	NA
Rbm33	3.15359	19	9501	3696	179	5626	0.495106
Il4i1	3.1514	6	3507	1290	2113	104	0.577702
Plekhh2	3.14969	30	6886	4476	77	2333	0.483299
Tgfbr1	3.14559	9	5749	1512	90	4147	0.409984
Ttc14	3.14491	10	9548	1308	343	7897	0.378823
Sik2	3.14473	16	3552	2796	198	558	0.525901
Specc1	3.14437	15	6966	3177	150	3639	0.523974
Noxo1	3.14411	9	2239	1050	1014	175	0.548459
Gspt2	3.14348	1	2494	1899	188	407	0.480353
Ccdc77	3.14314	2	3413	336	10	3067	0.428948
Xpo1	3.14209	26	5144	3216	438	1490	0.38958
Col7a1	3.13894	118	9198	8835	0	363	0.615242
Vmn1r58	3.13817	2	2683	933	340	1410	0.43757
Pcdha9	3.13506	4	5345	2940	0	2405	0.471843
Zfp260	3.13375	3	3716	1224	778	1714	0.412271
Tbk1	3.13285	21	3031	2190	159	682	0.453976
Nup98	3.13063	33	6682	5451	177	1054	0.475307
Itga4	3.1285	28	9832	3099	234	6499	0.413141
Nemf	3.12763	33	3722	3195	67	460	0.414025
Dvl2	3.12729	15	3603	2211	207	1185	0.58368
Zfp397	3.125	4	5487	1584	275	3628	0.400401
Kdm6a	3.11988	29	5935	4275	431	1229	0.424937
Vezt	3.11756	12	14013	1920	94	11999	0.429672
Gm10677	3.11579	NA	NA	NA	NA	NA	NA
Casc1	3.11181	12	4308	2070	42	2196	0.513463
A630089N07Rik	3.11062	NA	NA	NA	NA	NA	NA
Cnot4	3.1103	11	5607	1728	328	3551	0.389335
Nim1k	3.10473	4	4103	1311	840	1952	0.489885
Egfr	3.10375	28	5965	3633	280	2052	0.481978
Ero1l	3.10289	16	4418	1395	82	2941	0.416252
Zfp984	3.1026	6	2729	1644	310	775	0.364602
Rev1	3.10168	23	4262	3750	211	301	0.46809
Capza1	3.10078	10	3187	861	127	2199	0.430499
Galr2	3.09846	2	1940	1116	547	277	0.589691
Slc35g1	3.09106	3	3471	1107	135	2229	0.46586
4933438K21Rik	3.08833	NA	NA	NA	NA	NA	NA
Dennd4a	3.08582	35	8655	5610	473	2572	0.437088
Rb1cc1	3.08072	24	7046	4767	450	1829	0.394124
D030040B21Rik	3.07904	NA	NA	NA	NA	NA	NA
Prl8a1	3.07852	5	1682	630	61	991	0.400119
Zfp939	3.0709	6	1980	1764	133	83	0.450505
Brca1	3.06831	23	6648	5439	206	1003	0.462996
Ftsj3	3.06582	21	2865	2517	68	280	0.502967
Med23	3.06327	30	4946	4131	113	702	0.479175
Rsbn1l	3.06018	8	5554	2466	37	3051	0.410515
Taf1d	3.05708	6	3289	873	96	2320	0.389784
Pax6	3.05101	13	4207	1311	841	2055	0.480628
Tarbp1	3.0495	30	5060	4740	0	320	0.542885
Dlg1	3.04831	26	4777	2784	418	1575	0.460121
Ifnar1	3.045	11	7014	1773	129	5112	0.48061
Flnb	3.04271	46	9100	7809	195	1096	0.538132
Usp7	3.04044	31	5427	3312	57	2058	0.466188
Ift80	3.03992	19	7627	1923	4132	1572	0.409335
Rprd2	3.03628	11	8419	4410	202	3807	0.47571
Dhx33	3.03343	12	5179	2097	54	3028	0.491021
Rnmt	3.03078	11	5008	1398	113	3497	0.430312
Arhgap17	3.03062	15	3658	1380	109	2169	0.476763
Zfp52	3.02944	5	3164	2175	454	535	0.399494
Col11a1	3.01536	67	7705	5415	361	1929	0.478391
Zfp143	3.01508	16	3016	1917	81	1018	0.448607
Nup93	3.01473	23	2928	2460	97	371	0.486339
Ano6	3.0121	21	5711	2799	141	2771	0.49536
Cdc14b	3.0075	14	5859	1458	238	4163	0.446834
Ap1g2	3.00566	22	2688	2376	87	225	0.561756
Top3b	3.00537	18	3114	2589	435	90	0.540141
Oga	3.00438	16	4797	2751	161	1885	0.4532
Slc2a2	3.0022	11	2571	1572	114	885	0.454687
Ildr2	3.00011	10	8260	1986	237	6037	0.492978
Zscan26	2.99967	5	4218	1401	61	2756	0.435989
Zdhhc21	2.99762	9	8751	798	362	7591	0.38887
Zbtb26	2.99609	2	5267	1323	445	3499	0.39681
Map4k5	2.99365	32	4454	2544	403	1507	0.45128
Guf1	2.99262	17	5018	1956	131	2931	0.401754
Tet2	2.99244	12	9205	5763	382	3060	0.453449
Srrm4os	2.98942	NA	NA	NA	NA	NA	NA
Herc1	2.9876	78	15229	14580	198	451	0.4716
Pcdha11	2.98694	4	5258	2853	0	2405	0.474135
Ppip5k2	2.98394	28	5568	3390	503	1675	0.414691
Proser1	2.98119	13	4321	2742	458	1121	0.522333
Myo10	2.96903	41	8098	6189	460	1449	0.535564
Col16a1	2.96746	70	5206	4743	278	185	0.614099
Psme4	2.96699	47	6442	5532	208	702	0.436821
Scn1a	2.96341	27	8320	6030	187	2103	0.431851
Arid4a	2.96237	24	5780	3786	247	1747	0.436159
Sltm	2.95977	21	3783	3096	142	545	0.471319
Ddx58	2.95921	18	4943	2781	129	2033	0.45701
Bms1	2.95603	23	4288	3855	163	270	0.492304
Gm45924	2.95488	NA	NA	NA	NA	NA	NA
Phf8	2.95125	22	6359	3072	857	2430	0.493474
Serpine1	2.95093	9	3024	1209	145	1670	0.517526
Mepce	2.95078	4	3166	2001	639	526	0.597915
Tubgcp3	2.9488	14	3668	1743	70	1855	0.490458
Dnajc1	2.94785	12	5497	1659	330	3508	0.487721
Skp2	2.94751	9	6200	1065	263	4872	0.448387
5830417I10Rik	2.94715	18	9906	6111	26	3769	0.496871
Usp16	2.94544	18	2921	2478	159	284	0.43581
Pcdhb22	2.9447	1	7768	2385	4829	554	0.45224
Rnf122	2.94152	6	3559	468	302	2789	0.500702
Rbm12b2	2.93735	3	3549	2505	420	624	0.422654
1810030O07Rik	2.93589	7	2670	963	98	1609	0.464045
Dnah7b	2.93533	66	12318	12207	0	111	0.443822
Heatr6	2.93464	20	5802	3147	623	2032	0.508618
Cfap46	2.93272	59	8215	7926	45	244	0.523798
Eml5	2.93231	44	10136	5934	456	3746	0.437056
Mosmo	2.93192	3	4842	504	145	4193	0.409335
Aopep	2.93154	16	6765	2472	268	4025	0.510865
Zadh2	2.92994	2	3321	1134	7	2180	0.47576
Aqr	2.92629	35	4897	4446	173	278	0.474985
Appl1	2.92617	23	7086	1407	939	4740	0.400508
Ankrd24	2.92442	4	3742	1713	18	2011	0.544629
Ap1s3	2.92253	5	2876	465	120	2291	0.394645
Papss1	2.92217	14	2888	1668	651	569	0.51108
Zfp384	2.92132	4	3253	828	1280	1145	0.499846
Ugdh	2.92044	12	2443	1482	226	735	0.452313
Pds5a	2.91961	32	4146	3999	147	0	0.440666
Grk4	2.91956	6	3240	534	574	2132	0.451543
Prmt9	2.91769	4	3898	774	151	2973	0.43176
Cttnbp2	2.91657	23	5931	4947	90	894	0.482381
Abca12	2.91568	53	8323	7788	328	207	0.461252
Safb	2.91412	14	3642	1389	2064	189	0.541461
Degs2	2.91359	3	3185	861	64	2260	0.549451
Donson	2.90827	10	2323	1683	16	624	0.482996
Mcm7	2.90314	15	2396	2160	106	130	0.53005
4930470H14Rik	2.90281	NA	NA	NA	NA	NA	NA
Plekhn1	2.902	14	4095	1080	2592	423	0.518681
Rnf20	2.90102	20	4312	2922	481	909	0.478896
Cemip2	2.89871	25	6702	4152	541	2009	0.497314
Zfp994	2.89868	5	4880	1986	178	2716	0.379303
Ppp1r12a	2.89615	26	3403	3015	0	388	0.471349
6530403H02Rik	2.89456	NA	NA	NA	NA	NA	NA
Wdr11	2.89359	11	5044	1557	115	3372	0.457573
Ist1	2.89271	7	7037	771	126	6140	0.463408
A330023F24Rik	2.89189	NA	NA	NA	NA	NA	NA
Ppp2r1b	2.89037	17	3647	1977	61	1609	0.490266
Ets1	2.88998	8	5060	1323	342	3395	0.472332
Cfap74	2.88854	21	3019	2355	400	264	0.508447
Sacs	2.8878	4	4752	3774	977	1	0.421507
Zfp119a	2.88705	5	2235	1449	474	312	0.379866
Ctnnal1	2.88182	7	3733	660	759	2314	0.445486
Hnrnpa1l2-ps2	2.87971	1	1165	963	154	48	0.469528
Kdm4c	2.87793	22	4257	3165	225	867	0.4428
Mettl6	2.87709	5	2332	699	219	1414	0.478988
Etfdh	2.87554	3	3789	510	216	3063	0.441541
Zfx	2.87547	9	7002	2400	437	4165	0.405456
Slc6a12	2.87456	15	2563	1887	275	401	0.533359
Gemin8	2.87453	5	1971	717	242	1012	0.481481
Rbbp5	2.87191	14	3632	1617	142	1873	0.472742
Slc8a3	2.87108	8	4964	2787	601	1576	0.529009
Gria1	2.87068	16	5738	2724	416	2598	0.489195
Gria1	2.87068	16	5738	2724	416	2598	0.488672
Zfp442	2.8672	4	7164	2004	97	5063	0.395729
Mon2	2.86369	36	9300	5148	543	3609	0.477634
Slc9a8	2.8613	17	4875	1449	676	2750	0.539077
Pdgfra	2.85896	23	6570	3270	196	3104	0.47656
Parvb	2.85867	13	3705	1098	29	2578	0.560324
LTO1	2.85716	5	1959	456	44	1459	0.517101
Zfp457	2.85519	4	2117	1944	57	116	0.390175
4930431F12Rik	2.85504	NA	NA	NA	NA	NA	NA
Lrrc39	2.85144	9	3092	1014	229	1849	0.423997
D5Ertd579e	2.85122	9	6761	4191	431	2139	0.469753
Hars2	2.84926	13	3135	1518	184	1433	0.468581
Ppp4r3a	2.84922	15	4594	2502	832	1260	0.454288
4833422C13Rik	2.84859	NA	NA	NA	NA	NA	NA
Upf1	2.84831	24	4616	3375	280	961	0.579073
Naa40	2.84799	7	3490	576	279	2635	0.530659
6330418K02Rik	2.84722	NA	NA	NA	NA	NA	NA
Atg16l1	2.8454	4	3796	393	189	3214	0.453899
Jrkl	2.84384	1	2952	1572	87	1293	0.346206
Pcdhb14	2.83439	1	3438	2391	186	861	0.461024
Htr2c	2.83435	7	4884	1380	822	2682	0.421376
Grin1os	2.83419	4	2894	462	516	1916	0.559779
Traf5	2.83411	7	2804	786	345	1673	0.458274
B230354K17Rik	2.8336	NA	NA	NA	NA	NA	NA
Mtmr1	2.83338	18	4736	2112	155	2469	0.438978
Gm14296	2.83091	6	5178	894	555	3729	0.436848
Pcca	2.82898	24	2603	2175	39	389	0.469074
Sirt7	2.8278	10	1715	1209	30	476	0.584257
Inha	2.82494	2	1463	1101	171	191	0.59877
Prim1	2.82351	13	1533	1254	34	245	0.437052
Cenpf	2.82349	18	11130	8994	143	1993	0.432615
Inpp5k	2.82329	12	2641	1407	80	1154	0.5195
Tasor2	2.81948	20	8338	7149	560	629	0.409331
Gm10125	2.81898	NA	NA	NA	NA	NA	NA
Glb1l2	2.81834	20	3737	1959	85	1693	0.485951
Apex2	2.81784	7	3612	783	285	2544	0.442968
A230103J11Rik	2.81784	3	2132	477	169	1486	0.569887
Aoc2	2.81672	4	2540	2274	30	236	0.548819
Fam110b	2.81629	3	1995	1101	634	260	0.576942
Brd8	2.81482	22	4730	2856	307	1567	0.472516
Pcdhb6	2.81468	1	2319	2319	0	0	0.518327
Mre11a	2.81331	20	5765	2121	182	3462	0.45967
Scn3a	2.81238	27	9560	5844	277	3439	0.421444
Zswim8	2.81096	26	6073	5499	297	277	0.589659
Pim1	2.80948	6	1759	942	99	718	0.581012
Esco1	2.80809	11	4540	2532	1021	987	0.39185
Gm14326	2.80731	5	2744	1665	133	946	0.386662
Ints13	2.80634	18	3059	2199	546	314	0.47205
Gas2l2	2.80506	6	2943	2583	93	267	0.571186
Lin54	2.80276	13	4596	2250	303	2043	0.416884
Nck1	2.80265	4	2467	1134	158	1175	0.405756
Atp2b1	2.80244	21	7130	3663	443	3024	0.426227
Thada	2.7988	38	7896	5817	184	1895	0.483156
Spata5	2.79609	17	3278	2529	391	358	0.462782
Tbc1d17	2.79336	17	2601	1938	210	453	0.574394
Kcnj3	2.79226	4	5215	1506	961	2748	0.438926
Has3	2.79093	4	5912	1665	173	4074	0.489851
Vps50	2.7886	12	5577	1512	3313	752	0.398781
Whamm	2.7885	10	3069	2382	30	657	0.55914
Rif1	2.7864	36	8502	7281	43	1178	0.392849
Notch1	2.78563	34	9489	7596	264	1629	0.571188
Gadl1	2.7835	15	3652	1509	80	2063	0.460022
Pex3	2.78267	5	2959	531	141	2287	0.384589
Sgpl1	2.78171	15	4142	1707	209	2226	0.491309
Peg3	2.78082	10	6687	4284	857	1546	0.494392
Gm5431	2.77982	5	2971	1701	299	971	0.440256
Kcnab3	2.77978	14	2537	1215	424	898	0.551833
Zfp27	2.77883	5	3801	2460	599	742	0.482242
Plcb4	2.77142	37	3692	3528	130	34	0.454767
Ranbp9	2.76811	14	3064	2133	45	886	0.475522
Ermp1	2.76383	15	5394	2697	65	2632	0.467742
Casp4	2.76317	5	1912	627	312	973	0.379707
Spag5	2.76241	24	3822	3498	69	255	0.507588
Flrt3	2.76221	3	4537	1950	1028	1559	0.421424
Mir744	2.75641	NA	NA	NA	NA	NA	NA
Sinhcaf	2.75584	6	2640	666	160	1814	0.426894
Erbin	2.75079	27	6664	4353	398	1913	0.403361
Zfp59	2.75054	5	3796	1962	146	1688	0.439146
Elk3	2.74542	5	4234	1230	410	2594	0.490316
Fam172a	2.74532	11	4021	1254	182	2585	0.435713
Zfp280d	2.74499	23	5929	1524	1252	3153	0.377973
Rpia	2.74497	2	3816	516	26	3274	0.478512
Zfp62	2.74457	6	4522	2724	789	1009	0.402034
Sv2c	2.74404	13	4252	2184	231	1837	0.505644
Mcl1	2.74262	3	3488	996	136	2356	0.490252
Gli3	2.74236	15	8427	4752	430	3245	0.490091
Tmem210	2.74158	4	516	444	30	42	0.583333
1700025N23Rik	2.7408	NA	NA	NA	NA	NA	NA
Spata7	2.74058	12	2137	1431	558	148	0.465606
4933408N05Rik	2.73966	NA	NA	NA	NA	NA	NA
Lamp2	2.72819	9	3615	1248	157	2210	0.387275
Gm13315	2.72615	NA	NA	NA	NA	NA	NA
Cd84	2.72549	3	3521	423	180	2918	0.394206
Zscan18	2.72377	6	3626	2430	87	1109	0.503309
Ccdc39	2.7211	20	3616	2814	116	686	0.39906
Zcchc8	2.71501	14	4286	2130	114	2042	0.478535
Atl3	2.71464	13	6475	1611	291	4573	0.423629
Slc15a4	2.71336	8	2706	1725	23	958	0.55728
Synj2bp	2.71098	4	10402	438	132	9832	0.402038
4930480K23Rik	2.70904	NA	NA	NA	NA	NA	NA
Cdh3	2.70893	16	4037	2469	107	1461	0.534803
Pcdhb16	2.70816	1	5271	2409	221	2641	0.42971
Nup85	2.70235	19	2159	1971	86	102	0.515516
Rnf170	2.69978	8	3917	861	265	2791	0.419454
Gm11696	2.69835	2	2765	519	63	2183	0.537071
N4bp1	2.69731	7	6469	2682	239	3548	0.514299
Lrch2	2.69682	21	3616	2322	31	1263	0.395188
Map3k5	2.69669	30	5393	4143	80	1170	0.496199
Actl6a	2.69646	14	1969	1290	310	369	0.487557
Jag1	2.69469	26	5493	3657	263	1573	0.488804
Otof	2.69241	47	7125	5994	134	997	0.564912
Mfn1	2.68727	17	4661	2226	351	2084	0.447329
Usp48	2.68676	29	5762	3243	126	2393	0.487851
Appl2	2.68211	21	2946	1989	83	874	0.479973
Baz1a	2.68205	27	6179	4659	204	1316	0.456223
Rev3l	2.68183	32	10666	9369	315	982	0.423683
Samsn1	2.68162	10	2575	1623	306	646	0.407379
Zfp516	2.68045	6	7725	3474	269	3982	0.537605
Ranbp17	2.67988	28	5002	3267	127	1608	0.467813
Abcf3	2.67958	21	3288	2130	70	1088	0.520377
Dleu2	2.67782	NA	NA	NA	NA	NA	NA
Stxbp5l	2.67235	28	12064	3558	157	8349	0.404924
Antxr1	2.67209	18	5264	1689	333	3242	0.492211
Asb14	2.67009	10	2015	1848	60	107	0.470471
Khk	2.66754	9	1590	1032	357	201	0.577358
Gpr157	2.66703	4	4762	993	251	3518	0.531919
Abcd2	2.66633	10	5540	2226	199	3115	0.416606
Nf1	2.66629	58	11847	8526	108	3213	0.44678
Hus1	2.66466	7	5071	780	578	3713	0.454545
Dynlt1a	2.66181	5	4945	342	74	4529	0.470576
Smc4	2.65958	24	4093	3651	345	97	0.392377
Atp13a3	2.65784	34	7310	3750	279	3281	0.39658
Riok1	2.65777	18	3015	1395	1052	568	0.466998
4833420G17Rik	2.65752	14	3431	1920	1311	200	0.448849
A730017L22Rik	2.65725	NA	NA	NA	NA	NA	NA
Zfp277	2.65718	13	2454	1752	31	671	0.421353
Sec61a2	2.65676	12	2369	1431	90	848	0.4542
Lgi1	2.65637	8	4259	1674	101	2484	0.430852
Rnpc3	2.65453	14	4928	1545	95	3288	0.348823
Col4a3bp	2.65333	18	5363	1875	429	3059	0.421406
Fbxl7	2.65289	4	4616	1476	515	2625	0.518198
Man2a1	2.64843	22	6078	3453	87	2538	0.43205
Hspbap1	2.64821	3	5233	471	90	4672	0.44678
Gm20324	2.64729	NA	NA	NA	NA	NA	NA
Fcho2	2.64694	26	5119	2430	341	2348	0.39578
Map2k7	2.64678	12	3546	1308	170	2068	0.560632
Ppp2r2cos	2.64347	NA	NA	NA	NA	NA	NA
Ewsr1	2.64343	8	3216	978	67	2171	0.439988
Gm8234	2.64311	NA	NA	NA	NA	NA	NA
Shprh	2.64227	28	7385	4851	195	2339	0.431415
Kcna1	2.64186	2	8970	1488	2077	5405	0.487514
Ece2	2.6417	13	3567	1659	45	1863	0.50827
Dock10	2.64048	57	7394	6453	160	781	0.442791
Hook1	2.64017	22	4242	2187	115	1940	0.427628
Intu	2.63924	16	6387	2829	97	3461	0.454517
BC024978	2.63877	8	2447	1011	435	1001	0.512464
Hnrnph1	2.63805	15	2323	1350	221	752	0.445545
Gpm6b	2.63752	8	4948	918	468	3562	0.402789
B020018J22Rik	2.63139	NA	NA	NA	NA	NA	NA
Gtpbp4	2.62958	17	2579	1905	16	658	0.422644
Mpp7	2.62908	17	4975	1731	241	3003	0.400804
Smn1	2.62887	9	1291	285	685	321	0.473277
Jak2	2.6282	25	5055	3399	424	1232	0.44451
Zfp804b	2.62763	4	4032	4032	0	0	0.420139
Epb42	2.62589	13	3920	2076	284	1560	0.471939
Zfp607a	2.62568	5	3511	2061	192	1258	0.437197
Anln	2.62547	24	5421	3366	219	1836	0.443461
Zfp235	2.62541	5	3662	2319	368	975	0.499454
Khdc4	2.62482	14	2999	1839	56	1104	0.473158
Kctd9	2.62468	12	3434	828	708	1898	0.450786
9130221F21Rik	2.62413	NA	NA	NA	NA	NA	NA
Nfx1	2.62257	16	4882	2415	129	2338	0.467636
Col3a1	2.62194	51	5564	4395	210	959	0.524982
Rapgef6	2.61941	29	8207	4821	205	3181	0.438894
Vav3	2.61929	27	4985	2544	356	2085	0.456971
Map3k3	2.61891	16	3161	1881	28	1252	0.525467
Tns3	2.61838	31	7483	4323	318	2842	0.52773
G530011O06Rik	2.61703	NA	NA	NA	NA	NA	NA
Zfp966	2.61681	NA	NA	NA	NA	NA	NA
Myef2	2.61603	16	2999	1725	142	1132	0.426142
Wdpcp	2.61327	9	3044	432	114	2498	0.405716
Scyl3	2.613	14	4393	1524	1181	1688	0.473481
Nap1l1	2.61202	14	3934	1257	602	2075	0.398322
Zfp26	2.6107	8	11847	2475	1303	8069	0.402043
Dcdc2c	2.60745	9	1434	540	241	653	0.429568
Qtrt1	2.60726	10	1321	1212	18	91	0.566995
Btf3l4	2.60564	6	3456	477	434	2545	0.42419
Tmem181b-ps	2.60556	10	4710	822	1490	2398	0.463694
Hspa1l	2.60486	2	2415	1926	173	316	0.536646
Plcxd1	2.59999	8	3484	1074	90	2320	0.583238
Pnisr	2.59986	12	4545	2445	568	1532	0.438944
Usp15	2.59905	22	11549	2946	104	8499	0.424193
Zfp626	2.59884	4	5329	2031	8	3290	0.413586
Chka	2.59669	2	3664	489	303	2872	0.46452
Atad2b	2.59503	31	8102	4383	356	3363	0.436929
Sgpp2	2.59419	5	3998	1065	73	2860	0.478489
Syt6	2.59349	8	4395	1281	331	2783	0.496473
Nox4	2.5932	5	3921	495	197	3229	0.37873
Fancc	2.59011	16	3233	1776	328	1129	0.510981
Clk4	2.58957	9	2885	906	1626	353	0.382322
Ceacam1	2.5889	9	3736	1566	91	2079	0.477784
Rnf149	2.58228	7	2434	1185	73	1176	0.479047
Cdon	2.58125	19	7245	3753	60	3432	0.47619
Scarna2	2.57932	NA	NA	NA	NA	NA	NA
Sall3	2.57859	3	7181	3351	716	3114	0.52625
9330136K24Rik	2.57787	NA	NA	NA	NA	NA	NA
Cyfip1	2.57754	15	7246	1869	2906	2471	0.45501
Zfp612	2.57192	5	4952	1902	479	2571	0.447698
Map3k4	2.56996	27	5305	4794	32	479	0.538926
Trmt44	2.56864	11	3784	2142	25	1617	0.545455
Gm5108	2.56729	4	543	306	123	114	0.47698
Orc3	2.5667	20	6313	2148	33	4132	0.402344
Plod2	2.56573	20	3712	2277	237	1198	0.432381
Meis1	2.56522	13	3441	1173	737	1531	0.457716
Anapc10	2.56258	5	2853	558	136	2159	0.405188
Gm16853	2.56021	NA	NA	NA	NA	NA	NA
Zmpste24	2.5569	10	3430	1428	244	1758	0.418076
Alg11	2.55622	4	4964	954	535	3475	0.415189
Col11a2	2.55596	65	6541	5148	517	876	0.625134
Smpd4	2.55591	17	5029	1914	1088	2027	0.507457
Hmcn1	2.55544	107	18316	16905	384	1027	0.479854
Mtcl1	2.55461	15	7278	5682	405	1191	0.601676
Tmem88	2.55221	2	1585	480	9	1096	0.556467
Nr6a1	2.5489	11	6227	1488	286	4453	0.482897
Gzf1	2.5485	6	4135	2121	113	1901	0.469166
Usp19	2.54792	27	4717	4083	356	278	0.574094
4931406H21Rik	2.54417	NA	NA	NA	NA	NA	NA
Rlf	2.54406	8	6739	5757	0	982	0.432408
Sox2	2.54363	1	2467	960	421	1086	0.52047
Tead1	2.54144	14	9962	1311	506	8145	0.464666
Sox8	2.54083	3	2999	1395	164	1440	0.541514
Rnd3	2.53916	4	2968	609	237	2122	0.426887
Ppil4	2.53861	13	2896	1479	57	1360	0.418854
Psg23	2.53805	5	2179	1416	194	569	0.492887
Klhl28	2.53804	5	2854	1716	128	1010	0.421514
Aak1	2.53796	21	19345	2880	536	15929	0.466632
Mcm10	2.53773	20	3857	2658	530	669	0.498055
Setd6	2.53674	7	1669	1422	24	223	0.552427
Pggt1b	2.53424	9	2736	1134	31	1571	0.417763
Pwwp2a	2.53147	5	4841	1011	1431	2399	0.468085
Zfp932	2.53141	4	2075	1581	101	393	0.38506
Emsy	2.53098	20	4026	3795	135	96	0.48609
Morc2a	2.52995	27	5087	3093	725	1269	0.49538
Acnat1	2.52967	3	5048	1251	0	3797	0.437995
Sorbs2	2.5287	24	6094	3645	349	2100	0.464391
Cldn23	2.52721	1	1851	891	227	733	0.547272
Slc4a7	2.52617	26	7758	3765	208	3785	0.406935
N4bp2	2.52458	20	5731	5037	560	134	0.461525
Rbm39	2.52442	17	2810	1593	365	852	0.431673
Clspn	2.52296	26	4982	3948	134	900	0.489763
Alms1	2.52225	23	9984	9756	115	113	0.451623
Gm10785	2.51929	NA	NA	NA	NA	NA	NA
Phf20l1	2.51927	21	6670	3042	313	3315	0.406597
Lrtm1	2.51757	3	7318	1071	359	5888	0.445067
Gm14403	2.51641	NA	NA	NA	NA	NA	NA
Eif4e	2.51555	8	5011	399	420	4192	0.402914
Sema6d	2.51466	19	6509	3210	819	2480	0.489322
Tubb6	2.51351	2	1896	1128	395	373	0.547468
Tex10	2.5129	16	3203	2787	402	14	0.443959
Hsd17b12	2.51038	11	1839	939	40	860	0.450788
Lamc2	2.50946	24	5164	3582	308	1274	0.527304
Osbp	2.509	14	4587	2418	97	2072	0.507521
Zfc3h1	2.50876	35	6956	5979	239	738	0.456153
Xrcc6	2.50615	13	3295	1827	1302	166	0.532322
Eif2s3y	2.50554	12	1767	1419	5	343	0.386531
Gtf2h3	2.50219	13	2664	930	41	1693	0.491742
Bphl	2.50019	5	2007	714	22	1271	0.472347
Tex9	2.49913	12	4517	1164	207	3146	0.434138
Dbf4	2.49891	10	2544	966	204	1374	0.394261
Sp8	2.49839	3	4480	1461	313	2706	0.495312
Memo1	2.49778	9	1499	894	111	494	0.44563
Nsmaf	2.49678	31	3507	2763	228	516	0.480182
Mcmdc2	2.49662	10	2826	1044	97	1685	0.417905
Rpgrip1	2.49443	25	5273	3996	96	1181	0.498009
Mcts2	2.49312	1	799	546	123	130	0.460576
Ccdc173	2.49231	9	1731	1644	23	64	0.403235
Zfp933	2.49149	5	4279	1311	223	2745	0.402197
Nt5e	2.4911	9	3580	1731	77	1772	0.456704
Rbm4b	2.49103	3	3165	675	998	1492	0.461611
Ift74	2.49029	20	2143	1803	176	164	0.415306
Frg2f1	2.49015	4	1909	684	916	309	0.481404
Nphp3	2.48938	27	5894	3978	237	1679	0.504581
Igf2bp3	2.48933	15	4347	1740	483	2124	0.457557
Zfp955a	2.48742	4	3755	1638	105	2012	0.401065
Srsf1	2.48519	3	5560	606	466	4488	0.405216
Rbm12b1	2.48453	3	3283	2511	567	205	0.440451
Sec11a	2.48447	4	2735	435	98	2202	0.422303
Galnt4	2.48267	1	5113	1737	280	3096	0.456875
Sft2d1	2.4822	8	1048	480	120	448	0.473282
Poglut3	2.48142	8	3644	1512	77	2055	0.451153
Efs	2.4797	6	3571	1683	1333	555	0.615794
Cdc37l1	2.4785	7	5491	960	186	4345	0.425423
Lrrn1	2.47741	2	3756	2151	770	835	0.474175
Snhg11	2.47698	5	5864	264	370	5230	0.448499
Dcaf1	2.4761	23	5392	4260	124	1008	0.457901
A530072M11Rik	2.4737	NA	NA	NA	NA	NA	NA
Recql4	2.47324	20	4264	3522	554	188	0.574812
Kif23	2.47295	23	3426	2862	177	387	0.46439
Pik3ca	2.47157	20	8917	3207	55	5655	0.412022
Unk	2.471	16	3741	2433	72	1236	0.569099
Zranb2	2.46918	10	2616	993	22	1601	0.38341
Zfp655	2.46817	5	4202	1044	811	2347	0.413613
Uhrf2	2.46808	16	3540	2412	266	862	0.471751
Tm9sf2	2.46736	17	3062	1989	186	887	0.427825
Col5a1	2.46615	66	8402	5517	391	2494	0.580338
Chsy1	2.46534	3	4176	2403	396	1377	0.532088
Pot1b	2.46472	17	3499	1923	195	1381	0.447842
Zdhhc1	2.46447	14	2054	1455	423	176	0.578384
Cckbr	2.46263	5	2577	807	853	917	0.56073
Fam214a	2.46173	13	4355	3228	327	800	0.485189
E030024N20Rik	2.46151	NA	NA	NA	NA	NA	NA
Dennd5b	2.45744	21	9833	3825	371	5637	0.435574
4921515E04Rik	2.45651	NA	NA	NA	NA	NA	NA
Usp4	2.45551	22	3684	2889	87	708	0.511401
Cd59b	2.45368	5	899	390	200	309	0.468298
Pcdhga10	2.45142	4	4537	2793	0	1744	0.530747
2022-09-10	2.45121	10	2540	1284	439	817	0.439764
Picalm	2.45012	21	4174	1983	341	1850	0.42621
Ddhd1	2.44996	14	5201	2757	132	2312	0.489906
Hnrnpdl	2.44761	8	2752	1263	60	1429	0.46439
Kcnk4	2.44735	7	1735	1197	245	293	0.598271
Arhgap20os	2.44522	NA	NA	NA	NA	NA	NA
Xab2	2.44517	19	2654	2568	18	68	0.560286
Phf1	2.4444	13	3176	1335	1498	343	0.584698
Gria2	2.44423	16	6841	2652	407	3782	0.380208
Gria2	2.44423	16	6841	2652	407	3782	0.379769
Etohd2	2.44364	NA	NA	NA	NA	NA	NA
Gm11127	2.44286	6	1344	1125	10	209	0.555804
Capza2	2.44114	5	3615	513	24	3078	0.35408
Dll1	2.43968	11	3428	2169	583	676	0.544049
Zfp740	2.43885	8	4249	507	817	2925	0.510473
Pcdhb19	2.43722	1	4714	2406	156	2152	0.440602
Eif5	2.43642	12	3966	1290	541	2135	0.411498
Ascc3	2.43637	42	7477	6597	271	609	0.424636
Timp4	2.43455	5	1416	675	71	670	0.516243
Arfrp1	2.43439	8	2596	606	206	1784	0.498074
Casc3	2.43387	14	3742	2097	56	1589	0.535008
D930016D06Rik	2.43276	NA	NA	NA	NA	NA	NA
Elf2	2.43261	10	5900	1782	477	3641	0.468814
Trim14	2.43232	6	3204	1323	61	1820	0.553995
Arntl2	2.43081	15	2623	1740	0	883	0.456348
Fmr1	2.43079	17	4409	1845	276	2288	0.391926
Ice1	2.42859	12	8480	4635	3845	0	0.498703
Baz2a	2.42841	30	8692	5664	478	2550	0.523125
Gm3002	2.42811	NA	NA	NA	NA	NA	NA
4930562C15Rik	2.42752	16	3829	3438	173	218	0.529642
Nanos2	2.42744	1	1439	411	81	947	0.529534
Mrpl53	2.42717	3	1637	357	1021	259	0.542456
Taf5	2.42435	11	3258	2406	17	835	0.485267
4930532I03Rik	2.42434	NA	NA	NA	NA	NA	NA
Dtx3l	2.42345	5	5181	2247	150	2784	0.45609
Slc25a14	2.42311	13	1866	873	619	374	0.475348
Tmem200c	2.42162	2	3213	1914	498	801	0.593215
Cd200r2	2.42096	6	1750	750	213	787	0.469143
Fam210a	2.4205	4	9654	822	297	8535	0.435156
Peli2	2.41985	6	5849	1260	288	4301	0.477688
Amd1	2.41886	8	3206	1005	330	1871	0.414223
Zfp770	2.4187	2	4263	2118	137	2008	0.390805
Asic4	2.41709	10	2650	1620	322	708	0.608302
Gucd1	2.41571	6	2910	720	126	2064	0.546735
Tbc1d1	2.41429	22	6471	3768	1147	1556	0.531912
Aph1c	2.41368	6	5185	777	108	4300	0.442044
Cmah	2.4132	18	9909	1734	635	7540	0.416288
Itgb1	2.41307	16	4194	2397	306	1491	0.437053
Eml3	2.4119	22	3180	2694	237	249	0.580503
Mir666	2.41128	NA	NA	NA	NA	NA	NA
Lgr4	2.41071	18	5060	2856	474	1730	0.463439
Gm13238	2.40774	1	774	774	0	0	0.52584
Sec24a	2.40605	23	6798	3273	661	2864	0.442042
Pcdhgc5	2.40546	4	4708	2835	129	1744	0.543543
Iqgap1	2.40495	38	7359	4974	136	2249	0.490012
Abca1	2.40123	50	10260	6786	320	3154	0.475244
Bnip2	2.39949	11	5806	981	281	4544	0.427317
Tceanc2	2.39836	5	6243	624	170	5449	0.488547
Miga1	2.39826	16	5355	1803	376	3176	0.431559
Rspry1	2.39774	15	3849	1731	642	1476	0.449467
Fbxo33	2.3977	4	3446	1689	4	1753	0.450667
Kmt5b	2.39672	13	6131	2652	765	2714	0.470233
Cyld	2.39543	18	8148	2859	356	4933	0.43569
Elavl2	2.3952	7	4130	1080	576	2474	0.382809
Gpr22	2.39347	3	4587	1410	1332	1845	0.354044
Trpm7	2.39315	39	7145	5592	285	1268	0.402659
Upf3b	2.39255	8	2550	879	91	1580	0.427451
Kmt2b	2.39223	37	8484	8169	9	306	0.590995
Usp28	2.39122	24	4220	3156	96	968	0.472749
Dot1l	2.39111	27	7703	4050	858	2795	0.592107
Zfyve16	2.39103	18	5451	4587	151	713	0.414052
4921518K17Rik	2.38982	NA	NA	NA	NA	NA	NA
Ogfod1	2.38559	13	5311	1638	91	3582	0.470909
Nup205	2.38553	43	6229	6027	16	186	0.477284
Abhd17b	2.38401	4	2475	867	288	1320	0.412929
Lncbate10	2.38395	NA	NA	NA	NA	NA	NA
Zfp24	2.38354	4	3171	1107	184	1880	0.412488
Zfp276	2.38345	11	4877	1845	521	2511	0.571048
Map3k20	2.38295	12	6754	1365	253	5136	0.456322
Tlcd1	2.38226	4	3141	744	1907	490	0.560968
Kansl1l	2.38219	15	4655	2871	251	1533	0.413319
Arpc1b	2.38141	10	1563	1131	105	327	0.554063
D830005E20Rik	2.38069	NA	NA	NA	NA	NA	NA
Slc25a40	2.37992	12	2838	1014	283	1541	0.396406
Ypel1	2.37667	6	3005	582	289	2134	0.496839
B3gnt8	2.37607	2	5514	1170	131	4213	0.581248
Pdss1	2.37548	11	1637	1230	109	298	0.46121
Rfc5	2.37536	11	1730	1020	45	665	0.513873
Exoc5	2.37404	18	4659	2127	515	2017	0.403949
Pcdhgb8	2.37388	NA	NA	NA	NA	NA	NA
Thg1l	2.37378	6	3797	897	38	2862	0.453516
Esyt1	2.37344	31	3687	3279	36	372	0.567941
Gm5464	2.37313	1	2156	528	66	1562	0.486085
Cep57	2.373	11	2794	1422	548	824	0.445598
Zfp938	2.37261	4	2117	1584	344	189	0.366084
Txlng	2.37239	10	3864	1575	114	2175	0.396998
Sugp1	2.37204	8	3184	1332	246	1606	0.495917
Klhl31	2.37151	3	6260	1905	89	4266	0.447284
Tmem86b	2.37093	3	1222	681	210	331	0.5491
Kif18a	2.37	3	6640	576	201	5863	0.385693
Mir539	2.36943	NA	NA	NA	NA	NA	NA
Cd68	2.36861	6	1247	981	108	158	0.526063
5330434G04Rik	2.36365	NA	NA	NA	NA	NA	NA
Eme2	2.36347	7	5331	798	372	4161	0.552992
Fastkd1	2.36009	14	2860	2490	145	225	0.427273
Caps2	2.35929	17	3116	1281	884	951	0.394095
Map3k15	2.35923	29	4348	3996	0	352	0.485971
Arrdc3	2.35804	8	4089	1245	228	2616	0.405478
Zfp513	2.35414	4	2228	1626	262	340	0.610862
Rps6kb1	2.35209	15	5395	1578	101	3716	0.396849
Snhg7	2.35189	NA	NA	NA	NA	NA	NA
Ncapg	2.35103	21	3698	3015	98	585	0.398053
Ppp1cc	2.34887	7	2379	972	282	1125	0.486759
Nudt16l1	2.3487	3	1352	456	30	866	0.560651
Ceacam19	2.34866	7	3361	816	160	2385	0.51443
Aste1	2.34848	5	2755	2019	292	444	0.463521
Pabpc4	2.34801	15	3110	1269	1509	332	0.543408
Sox2ot	2.34769	NA	NA	NA	NA	NA	NA
Apaf1	2.34649	27	6557	3750	668	2139	0.458746
Polh	2.34546	11	2580	2085	235	260	0.496899
Tcf12	2.34536	21	4707	2121	266	2320	0.450818
Adcy7	2.345	28	6121	3300	677	2144	0.531286
Rhot2	2.34477	19	2808	1863	415	530	0.568376
Mir124a-1hg	2.34334	4	4039	396	372	3271	0.515227
Serinc5	2.34273	12	5319	1386	123	3810	0.472457
Dgat1	2.34145	17	1755	1497	37	221	0.549858
Rab23	2.3414	8	4418	534	712	3172	0.466274
Gm20939	2.34053	5	2491	1575	92	824	0.375753
Gpat2	2.33844	22	2628	2406	91	131	0.555556
Rnf144a	2.33808	10	5172	879	429	3864	0.484532
Letm2	2.33732	3	2959	516	405	2038	0.462318
Arhgef40	2.33716	24	5622	4554	156	912	0.587335
Fbxo7	2.33556	9	1886	1572	94	220	0.515907
B020014A21Rik	2.33497	NA	NA	NA	NA	NA	NA
Tle1	2.33482	18	11638	2223	1076	8339	0.402475
Gm16982	2.33455	NA	NA	NA	NA	NA	NA
4833422M21Rik	2.3339	NA	NA	NA	NA	NA	NA
9530091C08Rik	2.33388	NA	NA	NA	NA	NA	NA
Tec	2.33365	19	2661	1893	190	578	0.464487
Flrt2	2.33353	2	7331	1983	1005	4343	0.433092
Ssbp2	2.33298	17	6656	1086	90	5480	0.41256
Rttn	2.33215	49	7269	6681	258	330	0.448067
Fastkd5	2.33135	3	3175	2424	344	407	0.446614
Shc1	2.33123	12	3554	1740	230	1584	0.542487
Cpsf4	2.3295	8	1716	735	144	837	0.562354
Retsat	2.32938	11	1937	1830	0	107	0.536913
Ska2	2.3291	4	3010	363	11	2636	0.405648
Clrn1	2.32838	4	3083	753	172	2158	0.455401
Pan3	2.32755	19	4628	2514	0	2114	0.459378
Glp2r	2.32569	13	4873	1539	281	3053	0.491484
Zmym1	2.32469	4	4793	2652	1593	548	0.4227
Zfp711	2.32397	9	4330	2418	406	1506	0.399769
Rhbdf1	2.32396	18	2939	2571	149	219	0.603607
Cdk14	2.32371	14	5152	1272	504	3376	0.437888
Gmps	2.32027	16	4567	2082	141	2344	0.402452
Fzd7	2.32016	1	4809	1719	813	2277	0.54502
A830010M20Rik	2.31969	6	6756	3267	72	3417	0.417703
Tom1l1	2.31771	9	2438	684	1134	620	0.437654
A430085M09Rik	2.31602	NA	NA	NA	NA	NA	NA
A2m	2.31572	36	4671	4425	116	130	0.491758
A930007I19Rik	2.31498	NA	NA	NA	NA	NA	NA
Maml2	2.3136	5	6548	3513	106	2929	0.465333
Zbtb7c	2.31256	5	4572	1860	480	2232	0.567148
Clcn3	2.31219	14	5781	2601	552	2628	0.442138
Hhipl2	2.312	9	2769	2154	42	573	0.544962
Zfp719	2.3102	4	4993	2208	272	2513	0.422191
C130046K22Rik	2.30791	NA	NA	NA	NA	NA	NA
Fbxl3	2.30654	5	4264	1287	349	2628	0.412758
Uba6	2.30632	33	5097	3162	5	1930	0.376496
Stam	2.30612	13	4057	1389	185	2483	0.423466
Prkab1	2.30595	7	2051	813	179	1059	0.549488
Taf1	2.30428	41	8060	5709	87	2264	0.435732
Mettl21a	2.30278	3	2666	657	749	1260	0.465866
R3hdm1	2.30015	27	4812	3408	427	977	0.475062
Cks1brt	2.29967	2	2397	291	294	1812	0.42428
Kcnt1	2.29832	30	7919	3255	2508	2156	0.548933
Hcfc2	2.29654	15	2386	2169	137	80	0.485331
Tgfbr3l	2.29535	7	1075	894	69	112	0.642791
St7	2.29365	15	4118	1032	2828	258	0.44779
Ric1	2.29219	26	6282	4269	241	1772	0.463706
Syne2	2.29208	116	21718	20625	209	884	0.497514
Cstf2	2.29054	14	4526	1743	189	2594	0.45316
Tnfrsf13c	2.29037	3	1983	603	27	1353	0.511851
Asxl2	2.28989	13	9036	4257	299	4480	0.436366
Tubgcp5	2.28953	21	3752	2931	47	774	0.446695
Rbak	2.28854	5	3480	2136	369	975	0.491954
Kctd18	2.28811	2	4186	267	134	3785	0.434544
2610005L07Rik	2.28706	2	820	345	164	311	0.446341
Cdk17	2.28634	17	3643	1572	354	1717	0.445512
Zfp712	2.28576	4	3970	2118	102	1750	0.372544
Cr2	2.28576	19	6207	3099	105	3003	0.41421
Mdk	2.28543	5	1077	423	369	285	0.562674
Ints2	2.28514	25	5922	3597	376	1949	0.433131
Ptprz1	2.28514	30	8068	6939	325	804	0.445216
Foxp3	2.28498	14	3832	1290	342	2200	0.550626
Btbd16	2.28017	16	3434	1569	343	1522	0.499709
B230206H07Rik	2.28016	2	2935	501	244	2190	0.562862
Pip5kl1	2.2785	10	1473	1188	46	239	0.562797
Dgkq	2.27511	23	4545	2805	74	1666	0.541694
Cep97	2.27288	11	7904	2571	53	5280	0.42624
Mageb16-ps1	2.27263	1	3482	507	22	2953	0.387421
Nktr	2.26995	17	7015	4362	144	2509	0.467569
H3f4	2.26972	1	563	411	101	51	0.634103
Pdgfc	2.26878	7	3571	828	1290	1453	0.505741
Gm4349	2.26829	2	2559	264	34	2261	0.415006
Dtnb	2.26665	9	3812	906	258	2648	0.471406
Bnc2	2.26636	6	6500	3150	105	3245	0.461692
Col6a3	2.26617	44	10841	9855	254	732	0.537497
Sox1ot	2.26613	NA	NA	NA	NA	NA	NA
Pms1	2.26387	13	3064	2754	163	147	0.411554
Galntl6	2.26377	12	5089	1806	153	3130	0.42189
Slf2	2.26313	20	6880	3492	192	3196	0.429797
Styx	2.26191	11	4258	672	287	3299	0.375059
Rbm26	2.26157	21	4267	3006	475	786	0.452308
G630055G22Rik	2.261	NA	NA	NA	NA	NA	NA
Tnfrsf25	2.25922	10	1661	1236	145	280	0.593618
Son	2.25893	12	8451	7335	84	1032	0.477813
Gjc3	2.2585	3	3515	810	62	2643	0.431579
2022-03-07	2.2565	10	2719	2082	161	476	0.428466
Htr1b	2.25581	1	1161	1161	0	0	0.555556
Tril	2.25432	1	5358	2430	590	2338	0.554498
Asnsd1	2.25431	6	2442	1884	445	113	0.441441
Cdv3	2.25346	5	4035	711	412	2912	0.481784
Lonrf3	2.25321	11	7370	2262	171	4937	0.44152
Sf3b1	2.25314	25	6192	3915	112	2165	0.420866
Strada	2.25303	13	2543	1296	182	1065	0.529689
1600002K03Rik	2.25246	3	651	327	22	302	0.563748
Erdr1	2.25108	3	748	630	116	2	0.608289
Bend4	2.25087	5	7935	1626	220	6089	0.493006
Scarna13	2.25025	NA	NA	NA	NA	NA	NA
Tial1	2.2502	13	4301	1011	534	2756	0.40479
Tia1	2.24847	2	4492	243	11	4238	0.424978
Zfp971	2.24843	4	3345	1413	95	1837	0.38565
Fanca	2.24758	43	4541	4320	23	198	0.542832
Lef1	2.24753	4	3671	525	21	3125	0.46091
Mt1	2.24654	2	755	399	222	134	0.562914
Acad12	2.24574	11	2375	1668	181	526	0.551158
Spon1	2.24529	16	6166	2424	331	3411	0.497243
Sned1	2.24507	31	4474	4212	92	170	0.584712
Nkain3	2.2422	6	4668	546	353	3769	0.426093
Zc3h8	2.24189	9	1567	918	96	553	0.446713
Zfp799	2.23975	4	6012	1947	170	3895	0.419661
Pisd-ps2	2.23975	NA	NA	NA	NA	NA	NA
Slc1a3	2.23974	6	5037	1104	1925	2008	0.450467
2022-03-02	2.23973	3	4248	639	30	3579	0.511064
Lrrc14b	2.23873	2	2746	1533	41	1172	0.502913
Gpr31b	2.2386	1	960	960	0	0	0.558333
Tanc1	2.23827	27	7939	5571	278	2090	0.513541
Tmpo	2.23818	3	4492	1554	1515	1423	0.455031
Ltbp1	2.23794	34	7910	5139	357	2414	0.514286
Disc1	2.2371	13	2597	2559	35	3	0.589141
Pcdha5	2.23708	4	5210	2805	0	2405	0.469866
Gm14827	2.23552	NA	NA	NA	NA	NA	NA
Wdhd1	2.23397	25	4174	3246	260	668	0.463584
Usp37	2.23383	26	7196	2940	375	3881	0.428988
Nrg3os	2.23224	NA	NA	NA	NA	NA	NA
C130071C03Rik	2.23164	NA	NA	NA	NA	NA	NA
Reep3	2.23099	9	5550	804	167	4579	0.431892
Tgs1	2.23046	13	4328	2562	147	1619	0.4189
Rictor	2.22844	38	9314	5127	22	4165	0.425059
Oprm1	2.22844	7	2778	1425	305	1048	0.483801
Ucn2	2.22782	1	1002	342	9	651	0.501996
Fuz	2.22615	2	2331	378	424	1529	0.577864
Pnpt1	2.22614	28	2704	2352	7	345	0.406065
Zfp930	2.22607	4	2996	1326	111	1559	0.380507
Ticrr	2.22575	22	7199	5670	144	1385	0.509376
Prkcq	2.2246	18	3313	2124	88	1101	0.479022
Crybg3	2.22344	19	6544	3717	5	2822	0.44835
Card9	2.22243	12	1611	1611	0	0	0.585971
Zscan29	2.22188	5	5929	2505	1001	2423	0.464665
Acss3	2.22142	11	2490	1494	81	915	0.440964
Fer	2.22088	19	3085	2472	134	479	0.449271
1700034H15Rik	2.22024	NA	NA	NA	NA	NA	NA
Slc12a4	2.21916	24	3832	3264	76	492	0.577244
Nsrp1	2.21841	3	3502	249	39	3214	0.413192
Arhgap31	2.21765	12	7722	4278	362	3082	0.523958
Naa30	2.21616	5	4429	1095	133	3201	0.41883
Zgrf1	2.2158	26	7048	5592	236	1220	0.434591
Grk1	2.21521	7	7431	1695	37	5699	0.490647
Mettl17	2.21445	14	1623	1386	104	133	0.534196
Ap3m1	2.21273	9	4424	1257	306	2861	0.421338
Cr1l	2.21163	3	3895	402	265	3228	0.37792
Rnf227	2.21063	NA	NA	NA	NA	NA	NA
Palb2	2.2075	13	3750	3315	179	256	0.469867
Tut4	2.20686	31	6054	4935	489	630	0.424513
Nt5c2	2.2067	18	4181	1761	433	1987	0.497967
Chd1	2.20539	36	7918	5136	493	2289	0.432054
Thrap3	2.20503	11	4328	2856	158	1314	0.503697
Nexn	2.2047	13	2654	2016	54	584	0.396006
Bbs10	2.20372	2	2753	2142	44	567	0.448602
Tmem243	2.20096	5	988	357	224	407	0.475709
Rmc1	2.2006	20	2134	1974	71	89	0.495314
Tbce	2.19886	13	1872	1275	132	465	0.463675
Ggnbp2	2.19816	14	2969	2217	103	649	0.43449
Vps4b	2.19772	11	3272	1335	278	1659	0.420844
Bmp2k	2.1969	16	6568	3417	239	2912	0.478837
Srsf5	2.19273	8	1653	810	314	529	0.448881
Ptpn14	2.19183	19	10746	3570	536	6640	0.524846
Agl	2.19183	34	9625	4599	207	4819	0.451325
Cntrl	2.19101	44	7612	7002	169	441	0.479506
Zfp248	2.19035	6	3661	1731	353	1577	0.428025
1700128F08Rik	2.19001	3	1110	459	80	571	0.477477
Hic2	2.18943	3	6339	1860	217	4262	0.54425
Inf2	2.18632	23	4601	3816	121	664	0.599
Vps54	2.18629	23	4569	2934	360	1275	0.425257
Tmem178	2.18627	4	1696	894	57	745	0.532429
Utp18	2.18604	10	2811	1320	109	1382	0.462825
Gdf7	2.18471	2	1423	1386	21	16	0.705552
Pkn2	2.18457	22	6207	2952	346	2909	0.415499
Tjp2	2.18379	23	4622	3573	126	923	0.538728
Cdc20	2.18367	8	2212	1218	222	772	0.530289
E2f7	2.18084	13	5489	2715	228	2546	0.498269
Ppp4r1	2.1807	20	3850	2856	88	906	0.502857
Poli	2.17996	10	3564	1650	1680	234	0.499158
Arhgap29	2.17954	23	5091	3801	111	1179	0.424671
Lrch3	2.17804	22	6166	2391	42	3733	0.479403
Rngtt	2.17781	16	4157	1794	150	2213	0.421939
Wtip	2.17776	8	1958	1197	209	552	0.662411
A330009N23Rik	2.17753	3	1365	363	70	932	0.542125
Csf1r	2.17513	22	3875	2934	282	659	0.538839
Nin	2.16981	29	9675	6342	21	3312	0.470078
Fut11	2.16968	3	3344	1470	35	1839	0.491627
Efr3a	2.16921	23	5210	2460	196	2554	0.425912
Tktl1	2.16901	13	2471	1788	31	652	0.445569
Clk3	2.16828	12	3109	1839	343	927	0.579608
Il18r1	2.16761	11	4158	1614	380	2164	0.439875
Gprc5b	2.1676	4	4525	1233	173	3119	0.530829
Plekha5	2.16654	31	5133	3810	66	1257	0.507695
Hebp1	2.16578	4	1061	573	118	370	0.510839
Mphosph9	2.16451	23	7837	3435	344	4058	0.463187
Hes5	2.16372	3	1273	504	73	696	0.621367
Edem1	2.16335	12	5858	1959	99	3800	0.466883
Trappc8	2.16329	29	5178	4314	11	853	0.424295
Gpr137c	2.16305	7	2444	1272	276	896	0.505319
Ctdsp2	2.16205	8	4823	813	521	3489	0.555878
Foxn2	2.16125	7	5169	774	788	3607	0.411492
C130036L24Rik	2.16003	NA	NA	NA	NA	NA	NA
Mtmr11	2.15954	17	2812	2103	223	486	0.523471
Pign	2.15865	31	6777	2796	399	3582	0.409473
Ogt	2.15562	22	5397	3141	235	2021	0.429683
Slc4a11	2.15513	21	3201	2589	286	326	0.543893
Grin3b	2.1543	9	3274	3012	176	86	0.634392
Pex13	2.15422	4	4122	1218	91	2813	0.383066
Cep76	2.15398	12	3979	1980	162	1837	0.433526
Akap11	2.15393	12	9416	5685	201	3530	0.42141
6030443J06Rik	2.15374	NA	NA	NA	NA	NA	NA
Rtel1	2.15256	34	4439	3630	283	526	0.525118
Srek1	2.15245	10	4063	1485	629	1949	0.413488
Fbxw2	2.15063	8	2905	1365	193	1347	0.466781
Cnot6	2.15041	6	6664	1101	1867	3696	0.37515
Zfp68	2.15039	6	4731	1821	323	2587	0.402663
Tpp2	2.14852	30	4691	3789	95	807	0.411213
A3galt2	2.14802	5	3390	1113	651	1626	0.534513
Tmeff2	2.14761	10	3339	1125	425	1789	0.427373
Slitrk5	2.14743	2	4807	2874	617	1316	0.504057
Pdcd4	2.14688	12	2418	1410	290	718	0.430935
Zfp937	2.14663	4	6920	1512	97	5311	0.402601
Fam120b	2.14651	11	4563	2361	376	1826	0.478852
Polr3b	2.14637	28	4830	3402	30	1398	0.483644
Fam57a	2.1462	5	930	774	78	78	0.53871
Runx3	2.14467	6	3891	1272	461	2158	0.558725
Rnf139	2.14458	2	4348	2007	85	2256	0.412603
Pcdhgb1	2.14355	4	4501	2757	0	1744	0.532104
Kirrel3	2.14337	17	3829	2202	600	1027	0.56046
Kcna4	2.14328	2	4844	1965	1262	1617	0.452106
Pcdhb8	2.1418	1	2340	2340	0	0	0.526068
4930506A18Rik	2.14144	NA	NA	NA	NA	NA	NA
Ints8	2.14143	27	4676	2988	149	1539	0.394996
Zkscan7	2.14076	5	2275	2157	118	0	0.47956
Itprip	2.14025	2	3773	1668	192	1913	0.567453
Recql	2.13961	6	3687	654	68	2965	0.468402
Tfap2a	2.13928	7	3500	1296	392	1812	0.484857
Carf	2.13861	18	5684	1713	705	3266	0.385116
Ilf3	2.13758	19	3777	2151	324	1302	0.498544
Pcdhga8	2.1374	4	4730	2799	187	1744	0.519873
Thumpd2	2.13689	10	1856	1587	25	244	0.481142
Sec13	2.13679	9	1301	969	34	298	0.515757
A930011G23Rik	2.13652	4	3354	351	248	2755	0.480322
Zfp329	2.13477	2	7933	1569	115	6249	0.395689
Secisbp2	2.13385	17	3317	2577	77	663	0.521857
9530077C05Rik	2.13359	7	2159	1560	148	451	0.482631
9430091E24Rik	2.13298	NA	NA	NA	NA	NA	NA
Per3	2.13107	22	6048	2403	1424	2221	0.523148
Gm26504	2.13093	NA	NA	NA	NA	NA	NA
Dipk1a	2.13079	5	2724	1287	75	1362	0.412628
Mir8117	2.12958	NA	NA	NA	NA	NA	NA
Cd248	2.12921	1	2563	2298	48	217	0.612954
Usp24	2.12919	68	10601	7854	259	2488	0.473163
Brip1os	2.12907	2	4433	849	534	3050	0.421836
Pi15	2.12696	6	6923	810	144	5969	0.355626
Gm16023	2.12517	NA	NA	NA	NA	NA	NA
Grip1os1	2.12386	NA	NA	NA	NA	NA	NA
Mir679	2.12353	NA	NA	NA	NA	NA	NA
Trmt13	2.12334	12	3159	1446	1637	76	0.487179
Cnot10	2.12249	15	4968	1845	260	2863	0.486514
Itgb1bp2	2.12161	11	1293	1053	64	176	0.510441
Tinf2	2.12155	9	1739	1245	236	258	0.531915
Cand1	2.12007	15	8209	3693	347	4169	0.442319
Pias1	2.12003	14	3855	1956	8	1891	0.444099
Utp23	2.11885	3	2917	750	82	2085	0.45012
Zdhhc16	2.11774	11	1838	1086	345	407	0.535365
Gm15910	2.11565	NA	NA	NA	NA	NA	NA
Pwp2	2.11554	21	3871	2760	61	1050	0.538104
Zmat1	2.11548	3	4608	1422	1861	1325	0.365668
Supt7l	2.1152	4	3087	1035	343	1709	0.499838
Wdr62	2.11505	33	4744	4575	86	83	0.562395
Slc30a7	2.11416	11	9020	1137	192	7691	0.433259
Zkscan1	2.11292	6	8261	1686	235	6340	0.437598
Jpx	2.11227	NA	NA	NA	NA	NA	NA
Klhl9	2.11188	1	4217	1854	506	1857	0.42471
Plag1	2.11166	6	4635	1500	603	2532	0.426537
Slc22a19	2.11111	2	3574	510	117	2947	0.400672
Mme	2.11018	23	6088	2253	454	3381	0.410151
Arhgap20	2.10986	15	6364	3549	155	2660	0.462288
Lias	2.10963	11	2884	1122	132	1630	0.474341
AI504432	2.1091	2	5544	423	33	5088	0.34127
Pvr	2.10856	8	2888	1227	112	1549	0.485111
Slfn5	2.10758	6	5989	2655	188	3146	0.443981
9530059O14Rik	2.10672	NA	NA	NA	NA	NA	NA
Dsel	2.10638	2	5763	3624	1661	478	0.407774
Il11	2.10578	5	1944	600	155	1189	0.514918
Abcc10	2.10521	20	5457	4383	814	260	0.571926
Tmed4	2.10452	5	1625	684	4	937	0.505231
Pdpr	2.10394	18	2904	2637	135	132	0.504477
Kntc1	2.10311	64	6961	6624	145	192	0.461859
Zswim6	2.101	15	5457	3624	15	1818	0.491662
Crebzf	2.09965	1	5263	1077	234	3952	0.439103
Fhl1	2.09952	8	2686	972	295	1419	0.495532
Ift57	2.09819	11	2540	1290	44	1206	0.449213
Mat2a	2.09531	8	3389	1089	122	2178	0.431396
Tigd2	2.09499	2	3007	1578	1123	306	0.440639
Fbxw17	2.09451	10	1785	1401	21	363	0.537815
Zfp606	2.09409	8	4800	2211	692	1897	0.418333
Nxf1	2.09291	20	4049	1257	129	2663	0.512225
Ptbp3	2.09288	15	6880	1656	209	5015	0.388517
Chpf2	2.09287	3	5231	1368	2874	989	0.582489
Pphln1	2.09239	10	4023	1146	132	2745	0.434502
Ssx2ip	2.09231	15	3693	1845	539	1309	0.477119
Rit1	2.09214	5	2720	408	606	1706	0.514338
Mfsd10	2.09209	13	1830	1371	207	252	0.590164
Cln3	2.09166	17	2487	1317	303	867	0.508645
Zxdc	2.09047	6	5172	2139	165	2868	0.511408
Mzt1	2.09006	3	2256	237	73	1946	0.384309
Gimap8	2.08843	6	3654	2067	81	1506	0.421182
Sp100	2.08779	20	2770	1776	114	880	0.457401
Ldlrad2	2.0876	4	1828	429	192	1207	0.516958
Tafa1	2.08663	5	3252	402	436	2414	0.397909
Mbd1	2.08649	12	4025	1149	360	2516	0.501863
Sox6	2.08585	15	8706	2364	296	6046	0.458305
Mmrn2	2.08509	7	3935	2832	111	992	0.53418
Zfp697	2.0847	3	5164	1710	135	3319	0.50794
Mir124-2hg	2.08436	NA	NA	NA	NA	NA	NA
Tab2	2.08408	7	4278	2082	409	1787	0.474287
Pcdhga5	2.08403	4	4543	2799	0	1744	0.525424
Rps19-ps3	2.08358	NA	NA	NA	NA	NA	NA
Relch	2.08256	29	5406	3651	247	1508	0.441546
Zbtb21	2.08038	3	6011	3285	280	2446	0.462818
Ipo7	2.08012	25	3117	3117	0	0	0.409689
2610316D01Rik	2.07981	NA	NA	NA	NA	NA	NA
Fndc9	2.07881	2	2263	681	47	1535	0.500221
Zfat	2.07747	16	4468	3714	170	584	0.533348
Usp54	2.07701	21	6495	4767	739	989	0.49361
4930556M19Rik	2.07663	NA	NA	NA	NA	NA	NA
Il1rap	2.07659	11	4576	1713	183	2680	0.422203
Prox2	2.0762	5	2682	1782	345	555	0.544743
Zfp850	2.07563	6	6546	2070	235	4241	0.394592
Ncoa5	2.0738	8	3091	1740	126	1225	0.540278
Zfp945	2.07376	6	6618	2322	391	3905	0.359474
Bcor	2.07246	15	6944	5280	775	889	0.530242
Pdp1	2.07244	3	4235	1692	153	2390	0.393388
Rrp1b	2.07075	16	4809	2175	313	2321	0.525889
Ubp1	2.07013	14	4097	1059	1219	1819	0.469612
Ybx3	2.06859	10	1862	1086	195	581	0.574651
Nat10	2.06834	29	3856	3075	217	564	0.524378
Tas1r1	2.06744	4	3379	1686	104	1589	0.547795
Suv39h2	2.06742	6	4282	1434	40	2808	0.426203
Trim12c	2.06682	8	3736	1494	221	2021	0.410064
Zfp667	2.06629	5	3740	1830	191	1719	0.433957
4930545L23Rik	2.06336	NA	NA	NA	NA	NA	NA
Bcan	2.06308	14	3267	2652	274	341	0.612795
Galnt13	2.06188	13	7074	1779	512	4783	0.380548
Eea1	2.06	29	7836	4236	286	3314	0.422409
Cstf3	2.05939	21	2852	2154	192	506	0.429523
Snx22	2.05747	7	2555	579	51	1925	0.553816
Ydjc	2.05578	7	3097	858	46	2193	0.495641
Arhgef26	2.05575	14	5205	2610	720	1875	0.498751
D5Ertd605e	2.05531	NA	NA	NA	NA	NA	NA
Tbc1d31	2.05486	14	3770	2034	190	1546	0.437666
Tbc1d31	2.05486	14	3770	1938	286	1546	0.435809
Mmut	2.0548	13	3675	2247	135	1293	0.419592
Fut8	2.05466	12	3342	1728	934	680	0.477259
Pappa2	2.05333	22	8585	5370	0	3215	0.485731
3200001D21Rik	2.05331	NA	NA	NA	NA	NA	NA
Alas2	2.04988	11	1979	1764	84	131	0.527034
Tmem41a	2.04986	5	1359	795	66	498	0.543782
Ranbp6	2.04844	1	4867	3318	24	1525	0.40415
Cebpg	2.04772	2	4702	453	287	3962	0.432369
Oas1b	2.04761	NA	NA	NA	NA	NA	NA
Pramef8	2.04744	5	3882	1443	757	1682	0.471664
D130040H23Rik	2.04683	6	2002	1218	571	213	0.405095
4930556N13Rik	2.04657	NA	NA	NA	NA	NA	NA
P2ry4	2.04649	3	4434	1086	297	3051	0.457826
Gls	2.04643	18	4974	2025	240	2709	0.464214
Agbl5	2.04551	17	3367	2541	193	633	0.554203
Sgcz	2.04381	8	2389	936	745	708	0.442863
Pcdh18	2.04358	4	5171	3387	473	1311	0.454651
Zfp169	2.04271	5	4187	2196	196	1795	0.499164
Sema6c	2.04213	14	5206	1599	2845	762	0.61698
Smc2	2.04097	25	5531	3576	245	1710	0.394865
Kcnj2	2.04059	2	5448	1287	406	3755	0.411894
Zfp592	2.04044	10	7292	3789	204	3299	0.519611
Birc5	2.03998	3	3416	366	114	2936	0.480386
Ccdc116	2.0388	4	4210	1626	450	2134	0.523515
Pla2g4b	2.03806	19	4086	1641	1027	1418	0.54699
Nsd2	2.0376	9	7790	1947	29	5814	0.414249
Bptf	2.03431	28	11488	8766	0	2722	0.492253
Grin3a	2.03417	9	7711	3408	688	3615	0.495526
Golga5	2.03384	13	2830	2190	260	380	0.49364
Pigm	2.03383	1	7569	1272	168	6129	0.427269
Hnrnpu	2.03355	14	3670	2403	213	1054	0.473569
Brip1	2.03318	20	6933	3525	115	3293	0.412953
Cartpt	2.03114	3	875	390	49	436	0.508571
Rtl1	2.03035	1	5235	5235	0	0	0.542311
Mrpl19	2.02967	5	5016	879	22	4115	0.4689
Mga	2.02899	24	13931	9129	186	4616	0.421793
Slc6a18	2.02841	12	4314	1848	94	2372	0.493741
Raver2	2.02787	12	3990	2022	76	1892	0.506015
Acr	2.02764	5	1567	1143	267	157	0.529675
Wbscr25	2.02728	NA	NA	NA	NA	NA	NA
Gm15880	2.0271	NA	NA	NA	NA	NA	NA
Gpr151	2.02698	1	1633	1269	41	323	0.502143
Zfp788	2.02504	6	3833	2499	396	938	0.394991
Zbtb5	2.02414	2	5606	2013	1465	2128	0.519979
Ppifos	2.02388	NA	NA	NA	NA	NA	NA
Nr1d2	2.02372	8	4640	1731	280	2629	0.417241
Dnajc2	2.0234	15	2220	1638	158	424	0.41982
Il1f9	2.0233	5	1647	582	294	771	0.446873
Tmem39a	2.02182	9	2869	1461	391	1017	0.478913
Acot8	2.02149	3	1276	546	606	124	0.539185
Gpsm2	2.02141	15	3488	2040	507	941	0.475344
Phf6	2.02119	11	4420	1095	269	3056	0.394344
Fam184a	2.02119	18	3950	3432	29	489	0.460253
Tbc1d15	2.0208	17	3779	2016	82	1681	0.398783
4933432I09Rik	2.02017	NA	NA	NA	NA	NA	NA
Ryr2	2.02	105	16813	14901	499	1413	0.495688
Cox20	2.02	4	448	354	17	77	0.424107
Rxfp1	2.01983	18	2277	2277	0	0	0.431708
Chsy3	2.01899	2	3902	1119	337	2446	0.474628
2610307P16Rik	2.01878	NA	NA	NA	NA	NA	NA
Ola1	2.01789	11	2175	1191	162	822	0.428506
Uvssa	2.01611	14	7326	2154	309	4863	0.453453
Edc4	2.01573	29	4780	4221	196	363	0.555439
Tdrd5	2.01463	18	3443	3123	42	278	0.467035
Lztfl1	2.01453	10	3421	900	29	2492	0.365683
Tmc1	2.01435	21	4073	2274	163	1636	0.435551
Plekhd1	2.01391	13	3527	1518	278	1731	0.548341
Lpl	2.01347	10	4049	1425	198	2426	0.435663
Cldn34c1	2.01136	4	3317	705	228	2384	0.386192
Mtmr10	2.011	16	5205	2316	112	2777	0.460327
Hspb8	2.01075	3	1816	591	385	840	0.529736
Isg20l2	2.0089	4	2893	1107	451	1335	0.49084
Mapk14	2.00776	13	3593	852	674	2067	0.525188
Gpr17	2.00707	2	5193	1020	183	3990	0.533603
C4a	2.00692	42	5359	5205	49	105	0.551036
Mab21l1	2.00639	1	2778	1080	484	1214	0.453204
E2f6	2.00588	8	2496	714	414	1368	0.496394
B3gnt9	2.00437	1	2516	1200	399	917	0.56558
Hdx	2.00414	10	4261	2079	113	2069	0.378784
Gm805	2.00263	NA	NA	NA	NA	NA	NA
9630028B13Rik	2.00209	2	3406	420	451	2535	0.463887
Pla2g7	2.0015	12	1915	1323	370	222	0.475196
Gm19557	2.00144	NA	NA	NA	NA	NA	NA
Zfp383	2.00111	4	2914	1215	680	1019	0.441318
Gm10033	2.00027	NA	NA	NA	NA	NA	NA
Wdr26	2.00026	14	7047	1926	541	4580	0.456932
Anapc11	2.00021	3	3384	255	357	2772	0.531915
Thsd7b	1.99974	28	6253	4824	331	1098	0.495922
E530011L22Rik	1.99958	NA	NA	NA	NA	NA	NA
Akap8	1.99937	13	4183	1434	1164	1585	0.473584
Snx30	1.99803	9	7507	1314	420	5773	0.496603
Ivns1abp	1.99684	15	3513	1929	504	1080	0.434102
AI506816	1.99559	4	2814	1938	381	495	0.528785
Slc25a53	1.9952	7	3191	1041	596	1554	0.449076
Tmed7	1.9951	2	8001	471	253	7277	0.420072
Snhg4	1.99457	NA	NA	NA	NA	NA	NA
Olfm3	1.99413	6	4689	1377	405	2907	0.36511
Apbb3	1.99305	13	2062	1461	321	280	0.56547
Nup160	1.99226	37	5684	4209	651	824	0.454785
Rab40c	1.99216	7	2466	846	106	1514	0.567721
Etv3	1.99182	3	7265	1290	2469	3506	0.501308
Gtf3c2	1.99008	19	4551	2724	284	1543	0.49989
Gtpbp2	1.99004	12	2966	1809	109	1048	0.560013
Zfp318	1.9896	10	13921	6714	73	7134	0.445442
Alg6	1.98945	15	3114	1524	198	1392	0.399165
Gm14057	1.98915	1	2136	447	119	1570	0.448034
Nrd1	1.989	33	4359	3690	28	641	0.457674
Zdhhc8	1.9872	11	4868	2289	126	2453	0.598603
Stx5a	1.98694	10	2112	1068	470	574	0.530303
Fbxl20	1.98592	15	8607	1311	259	7037	0.49727
Zcchc9	1.98522	6	1532	816	113	603	0.447128
Gm10389	1.98295	NA	NA	NA	NA	NA	NA
Foxc1	1.98248	1	3990	1662	562	1766	0.539348
Cyb5d1	1.98192	4	762	687	53	22	0.519685
Slc46a3	1.9814	6	2421	1383	346	692	0.49938
S1pr3	1.9811	2	4484	1137	471	2876	0.517172
Pcdhb13	1.981	1	3693	2391	54	1248	0.463038
Il18bp	1.98045	4	2596	585	1376	635	0.497304
E330020D12Rik	1.98037	NA	NA	NA	NA	NA	NA
Palld	1.97953	22	6378	4227	228	1923	0.519755
Lemd3	1.97894	14	4809	2823	4	1982	0.482013
Osbpl9	1.97859	24	3411	2241	57	1113	0.448549
Fam78a	1.97788	2	4011	852	799	2360	0.563451
Ift172	1.97721	48	5408	5250	102	56	0.532914
Ubr5	1.97458	59	9791	8397	429	965	0.474517
Phip	1.97435	40	10729	5466	198	5065	0.385963
Zfp598	1.97396	12	3287	2727	6	554	0.589291
Slc39a14	1.97344	2	5127	486	160	4481	0.517847
Hacd1	1.97266	7	1008	747	168	93	0.519841
Usp53	1.97096	16	4014	3210	683	121	0.452167
Apoe	1.9706	5	1343	936	271	136	0.612807
Myo1b	1.97051	31	5053	3411	227	1415	0.448644
Nipbl	1.97038	46	10762	8076	418	2268	0.412098
Atp6ap2	1.96885	9	2368	1053	137	1178	0.408784
Cnot1	1.9688	49	8375	7116	303	956	0.458627
Lrrk1	1.96847	34	7456	6045	240	1171	0.551234
Slc7a11	1.96826	12	9227	1509	352	7366	0.406958
C230072F16Rik	1.96811	NA	NA	NA	NA	NA	NA
Ncapd2	1.96768	32	4514	4179	108	227	0.536996
Ddx20	1.96767	11	2710	2478	144	88	0.480812
Scarna17	1.96721	NA	NA	NA	NA	NA	NA
Pcdhb15	1.96664	1	2795	2361	171	263	0.483005
Fzd8	1.96609	1	3346	2058	64	1224	0.569934
Slc25a20	1.966	9	1783	906	130	747	0.501402
Npc1	1.96598	25	5209	3834	149	1226	0.501056
5730507C01Rik	1.96557	4	2542	1251	228	1063	0.436271
Ccdc189	1.96517	9	2536	1002	506	1028	0.548107
Gm6225	1.96353	NA	NA	NA	NA	NA	NA
Snhg17	1.9633	NA	NA	NA	NA	NA	NA
Mrpl13	1.96304	2	6045	459	28	5558	0.414723
Miat	1.96112	5	1619	498	350	771	0.573193
Pcdhb20	1.96062	1	3397	2400	159	838	0.449809
Epha1	1.96016	18	3273	2934	58	281	0.551787
Zic1	1.95967	3	3350	1344	782	1224	0.537015
Shc4	1.95831	12	4820	1881	771	2168	0.497303
1700066M21Rik	1.95744	2	3008	1098	51	1859	0.405585
Tmem198b	1.95742	5	2335	1053	223	1059	0.540471
4833427F10Rik	1.95576	NA	NA	NA	NA	NA	NA
Pgm1	1.95474	14	2179	1863	34	282	0.480496
Pcdhgb6	1.95463	4	4684	2793	147	1744	0.538429
Crot	1.95395	18	2803	1839	160	804	0.423118
Zrsr1	1.95284	1	4492	1287	1223	1982	0.46171
Apeh	1.9528	21	2531	1554	819	158	0.56855
Erbb4	1.95246	27	12037	3879	303	7855	0.406081
Kansl1	1.9523	14	5510	3111	650	1749	0.507623
Zfp791	1.95229	5	2332	1587	265	480	0.461835
Tmem175	1.9518	11	3073	1500	308	1265	0.513179
Lrp1b	1.94989	91	14743	13800	782	161	0.447738
Zfp1	1.94952	5	1981	627	790	564	0.488642
Ddx50	1.94927	3	3804	390	503	2911	0.368297
Odf2	1.94924	3	4277	411	36	3830	0.514613
Lmf1	1.94828	2	3888	486	34	3368	0.489969
Dus1l	1.94822	14	2107	1428	461	218	0.574276
Cobll1	1.94801	14	5042	3723	187	1132	0.466283
Msh3	1.948	25	4262	2490	1215	557	0.458939
Fxr1	1.94674	17	2326	2034	34	258	0.431642
Foxp2	1.94608	19	6760	2145	659	3956	0.426331
Mfsd4b5	1.94591	4	3551	1440	121	1990	0.458462
Pdxdc1	1.94506	24	3821	2370	210	1241	0.499607
Tdrd6	1.945	5	7062	6408	144	510	0.516568
Eepd1	1.94343	8	2673	1710	461	502	0.542462
Ccsap	1.94326	4	2673	759	416	1498	0.547325
Rcc1	1.93838	3	3328	243	114	2971	0.508413
4632404H12Rik	1.93775	NA	NA	NA	NA	NA	NA
Mms22l	1.93686	24	4467	3717	446	304	0.46116
Arhgef10	1.93647	29	5528	4038	235	1255	0.543054
E130008D07Rik	1.9362	NA	NA	NA	NA	NA	NA
Ap4m1	1.93609	15	1718	1350	170	198	0.53085
Dhx35	1.93607	18	3445	1155	2288	2	0.503338
Csf2ra	1.9344	12	1849	1167	80	602	0.615468
Ccnl2	1.93429	11	2442	1557	39	846	0.513104
Cd2bp2	1.93355	6	3563	747	656	2160	0.520629
Rbm48	1.93239	5	2330	1242	345	743	0.466094
Ap5m1	1.93115	5	3359	1197	296	1866	0.417684
Prss30	1.93013	6	1469	933	50	486	0.543907
Yars2	1.92936	4	2840	1263	19	1558	0.46338
Ppp1r12c	1.92893	22	2982	2349	82	551	0.62609
Mis12	1.92866	3	2766	621	774	1371	0.462039
Pfkfb2	1.92862	15	7308	1557	121	5630	0.433908
A330032B11Rik	1.92718	NA	NA	NA	NA	NA	NA
Alx4	1.92647	3	6057	978	225	4854	0.561664
Chmp1b	1.92603	1	2529	600	142	1787	0.405694
Cept1	1.9242	9	2814	1251	198	1365	0.395167
Cept1	1.9242	9	2814	1251	198	1365	0.397299
Ndst4	1.92307	7	5695	1788	654	3253	0.411414
Nrp1	1.92221	17	5921	2772	487	2662	0.45212
Nle1	1.9219	13	1767	1458	39	270	0.598755
Slain2	1.92185	9	4865	1824	263	2778	0.453237
Smarcd2	1.92143	13	2755	1596	264	895	0.568784
Pik3r4	1.92099	15	4912	3576	437	899	0.518119
Slc30a1	1.92051	2	5230	1512	226	3492	0.46195
Msh6	1.92029	10	4263	4077	99	87	0.490265
BC046251	1.92003	NA	NA	NA	NA	NA	NA
Dock7	1.91952	49	7139	6387	153	599	0.456226
Dld	1.91906	14	2277	1530	132	615	0.40931
Grik2	1.91782	18	4872	2610	413	1849	0.434934
Rsrp1	1.91764	5	1415	897	195	323	0.54417
Pycard	1.91751	3	2135	582	214	1339	0.483372
Prpf4	1.91593	14	5237	1566	92	3579	0.462288
A230072C01Rik	1.91584	NA	NA	NA	NA	NA	NA
Ppcdc	1.91571	7	2762	615	159	1988	0.497466
2010001A14Rik	1.91559	NA	NA	NA	NA	NA	NA
Gm8615	1.91532	1	2065	660	87	1318	0.489104
Eif2ak4	1.91346	39	5213	4947	92	174	0.507002
Fndc3a	1.91344	26	6136	3597	325	2214	0.4397
Trf	1.91323	17	2332	2094	70	168	0.528731
Boc	1.91305	19	4428	3333	528	567	0.558943
Dek	1.91249	11	2602	1143	158	1301	0.392775
BC006965	1.90997	NA	NA	NA	NA	NA	NA
Zfp410	1.90983	12	3306	1437	463	1406	0.477616
Cenpc1	1.90892	19	3192	2721	238	233	0.404762
Mapkapk5	1.90887	14	4428	1422	692	2314	0.512873
Psg28	1.90879	5	1963	1419	190	354	0.459501
Plin4	1.90858	9	5755	4212	127	1416	0.558471
A230057D06Rik	1.90838	NA	NA	NA	NA	NA	NA
Dnaja4	1.90813	8	3309	1668	0	1641	0.507102
Zdhhc17	1.90452	17	4549	1899	36	2614	0.418334
Cdip1	1.90288	6	3898	627	194	3077	0.496665
Zfp287	1.90277	5	5021	2280	427	2314	0.455487
Unc93a	1.90264	10	2643	1377	295	971	0.48619
Zfp7	1.90244	4	4410	1629	2204	577	0.498866
Plpp5	1.90224	8	1555	681	42	832	0.498392
Pdik1l	1.90166	3	4637	1026	237	3374	0.423765
Acad9	1.9013	18	3913	1878	109	1926	0.479939
9330020H09Rik	1.89996	NA	NA	NA	NA	NA	NA
6330415B21Rik	1.89944	1	2219	378	354	1487	0.405588
Dnase1l2	1.89914	7	1426	837	301	288	0.532258
Il1rapl1	1.89854	11	2739	2091	648	0	0.423877
Nup214	1.89691	36	8195	6258	114	1823	0.535448
Elp1	1.89611	37	6160	4002	186	1972	0.476299
Pard3	1.89601	25	5815	4005	298	1512	0.527773
Pcdhb12	1.89572	1	3034	2370	182	482	0.489782
Zcchc24	1.89526	4	4375	726	0	3649	0.496229
Arhgap21	1.89499	25	6972	5868	311	793	0.480207
Cdc42ep3	1.89403	2	1967	765	502	700	0.486019
Gm16796	1.89379	NA	NA	NA	NA	NA	NA
Gigyf1	1.89343	24	5438	3135	72	2231	0.586613
Elac1	1.89216	4	4971	1089	86	3796	0.456447
Gprasp1	1.89192	11	5878	4044	1469	365	0.476693
Zfp738	1.88997	4	4504	2382	74	2048	0.387211
Dclk2	1.88933	18	4108	2148	714	1246	0.564995
Phf21b	1.889	13	3727	1464	411	1852	0.578481
Spaca6	1.88857	9	1102	1020	29	53	0.526316
Ireb2	1.88736	22	5808	2892	123	2793	0.391012
Zc2hc1c	1.88699	3	4482	1584	214	2684	0.5
Tex15	1.88604	4	8408	8358	0	50	0.373811
Papolg	1.88554	22	3764	2220	232	1312	0.399575
9530082P21Rik	1.88528	NA	NA	NA	NA	NA	NA
Cd93	1.88406	2	6638	1935	111	4592	0.473185
F830016B08Rik	1.88313	2	3297	1251	127	1919	0.404004
Fgfr1op	1.88288	13	3154	1200	79	1875	0.435637
Itih5	1.88252	14	7928	2859	123	4946	0.466953
Rbms2	1.88156	14	5390	1068	420	3902	0.49128
Qser1	1.8815	12	8975	5097	206	3672	0.412813
Ubn1	1.88071	19	6455	3408	867	2180	0.523625
Gm27162	1.88019	NA	NA	NA	NA	NA	NA
Prmt6	1.87929	1	2475	1137	28	1310	0.52
Ythdf3	1.87922	6	5280	1770	451	3059	0.3875
Six4	1.87918	3	5572	2328	61	3183	0.466439
Hbb-b2	1.87848	3	630	444	54	132	0.506349
Anks1	1.87835	25	7092	3570	156	3366	0.584884
Meis2	1.87683	6	5490	558	964	3968	0.438616
Rnft1	1.8765	8	5682	1188	1442	3052	0.409715
Dync2h1	1.8764	89	14156	12921	273	962	0.433738
Dgkb	1.8762	25	5544	2388	436	2720	0.408911
Utp25	1.87604	12	5548	2307	101	3140	0.487022
Samd11	1.87545	10	2623	1629	236	758	0.571102
Coq10b	1.87509	5	1733	729	105	899	0.421812
Phtf1	1.87491	19	3718	2286	561	871	0.492469
Zkscan8	1.87418	6	8800	1767	253	6780	0.409659
Mfap3l	1.87396	3	6480	1230	474	4776	0.406481
Gtf3c3	1.87385	18	4764	2649	112	2003	0.413518
Cntnap5b	1.87325	24	5120	3879	0	1241	0.446875
Fdx1	1.87273	4	2814	501	135	2178	0.447406
Tmem186	1.87094	2	2878	651	213	2014	0.49861
Kcnh6	1.86971	13	2853	2853	0	0	0.580442
Tsc1	1.86962	23	7715	3486	230	3999	0.517045
Cp	1.86855	20	4712	3258	230	1224	0.421265
C030029H02Rik	1.86839	NA	NA	NA	NA	NA	NA
Mib1	1.86604	21	3793	3021	680	92	0.539678
Pcdhb17	1.86567	1	3270	2400	138	732	0.472477
Fsd1l	1.86448	13	7467	1494	127	5846	0.367885
Usp38	1.86445	10	4685	3129	470	1086	0.468943
Tmem168	1.86301	5	4548	2094	356	2098	0.400836
Wls	1.86175	8	2993	1218	247	1528	0.417641
Uba1y	1.86153	26	3981	3177	102	702	0.489324
Uba1y	1.86153	26	3981	3177	102	702	0.489324
B3galnt2	1.86099	12	3681	1515	131	2035	0.449878
Rasl11a	1.86094	4	1126	729	146	251	0.523979
Brd7	1.85812	17	2370	1956	237	177	0.498312
Rbm25	1.85789	19	4244	2517	199	1528	0.422243
Gga2	1.85788	17	4891	1812	110	2969	0.508076
Tars	1.85572	19	2636	2169	119	348	0.489757
Sema5a	1.85548	23	10809	3225	658	6926	0.458692
Col19a1	1.85516	51	10542	3411	124	7007	0.428571
Nr5a2	1.85429	7	4138	1500	759	1879	0.473417
C130050O18Rik	1.85373	3	3476	1017	1631	828	0.554373
Aftph	1.85344	10	4046	2796	283	967	0.447355
Tasor	1.85233	24	7577	4497	222	2858	0.389072
Abcc4	1.85205	31	5729	3978	110	1641	0.497818
Alkbh1	1.85205	8	2160	768	628	764	0.496296
Fgfr3	1.85201	18	4245	2403	334	1508	0.563722
Eya1	1.8504	18	4342	1776	608	1958	0.461999
Als2	1.8499	34	6681	4956	304	1421	0.50696
Dbhos	1.84974	NA	NA	NA	NA	NA	NA
Mterf4	1.84919	2	1664	564	34	1066	0.47476
Spag9	1.84853	30	7392	3966	180	3246	0.441964
Kank3	1.8482	11	2634	2376	69	189	0.6082
Ryk	1.84789	15	3267	1785	136	1346	0.484236
Rhoq	1.84726	5	4122	618	495	3009	0.47016
Maoa	1.84656	15	4161	1581	143	2437	0.403749
Pex1	1.84655	24	4553	3855	323	375	0.491983
Dnajc9	1.84628	5	1631	780	127	724	0.473329
Pigl	1.84627	7	1657	759	0	898	0.527459
Ptprm	1.84569	33	5671	4461	430	780	0.512608
Snrnp48	1.8456	4	3740	429	34	3277	0.423262
1810014B01Rik	1.84558	NA	NA	NA	NA	NA	NA
Tagln	1.84521	5	1586	606	237	743	0.527743
Rassf8	1.84475	4	1733	1260	77	396	0.525101
Srebf1	1.84472	19	4327	3405	84	838	0.58447
Cpsf6	1.84405	10	6572	1659	75	4838	0.38451
Fam135a	1.84366	21	6467	4521	412	1534	0.407453
Clic5	1.84347	6	5870	756	327	4787	0.45724
Fryl	1.84278	63	11470	9024	598	1848	0.495554
Zkscan14	1.84238	3	1981	1566	207	208	0.534074
Fam169a	1.84222	13	4554	1998	72	2484	0.397014
Eef2kmt	1.84201	8	2140	1008	20	1112	0.542056
Cd59a	1.84136	5	1867	372	265	1230	0.441885
Atat1	1.84113	11	2045	1002	33	1010	0.540342
Trex1	1.84081	2	1074	945	84	45	0.580074
Pcdhb18	1.83883	1	5039	2379	154	2506	0.417742
Thoc2	1.8388	39	7619	4785	30	2804	0.375115
Cep162	1.83848	27	5295	4212	330	753	0.459679
Tox4	1.8383	10	4458	1860	350	2248	0.476447
Yeats2	1.83812	31	6116	4224	192	1700	0.510137
Rad9b	1.8376	13	2329	1062	225	1042	0.443109
Tead3	1.83737	12	3630	1203	1378	1049	0.584298
Ak3	1.83733	5	2751	684	73	1994	0.470738
Arhgap11a	1.83674	12	5017	2964	572	1481	0.468407
Acyp1	1.8366	3	648	300	134	214	0.439815
Elp6	1.83647	8	2231	792	280	1159	0.524429
Zfp944	1.83593	6	2784	1479	508	797	0.386853
Ikbke	1.83561	22	3203	2154	346	703	0.547299
Zbtb9	1.83537	2	2976	1380	203	1393	0.513777
Gm5415	1.8353	1	3748	1437	466	1845	0.400213
Ice2	1.83497	13	4881	2133	408	2340	0.405859
Stac3	1.83467	12	1790	1083	370	337	0.54581
Med12	1.83367	45	8447	6573	170	1704	0.519356
Mamdc4	1.83315	29	3990	3699	99	192	0.581454
Pxdn	1.83201	23	6614	4428	98	2088	0.52661
Crlf3	1.83194	8	2396	1329	79	988	0.472037
Tmem245	1.83132	18	6895	2643	18	4234	0.461494
Plxna3	1.83019	33	6943	5619	177	1147	0.550482
Actr10	1.8288	13	4022	1254	98	2670	0.422178
Zbtb20	1.82829	11	3198	2226	588	384	0.530019
Tmem179b	1.82824	5	848	660	37	151	0.509434
Lrrtm2	1.82818	2	5673	1548	428	3697	0.384276
Cspp1	1.82803	30	4354	3594	137	623	0.440974
Pcdhga9	1.82786	4	4727	2799	184	1744	0.527184
Gm21319	1.82781	2	1863	435	500	928	0.411165
Kcnb2	1.82612	2	5309	2724	0	2585	0.43624
Cul5	1.82606	19	6023	2568	221	3234	0.411589
Mapkapk3	1.82593	11	2816	1155	405	1256	0.549716
Nudt5	1.82432	10	1590	657	395	538	0.472956
Acsm2	1.82426	14	6617	1803	129	4685	0.436603
Ankrd9	1.82351	4	2665	981	518	1166	0.604128
Plekhm3	1.82334	8	8562	2286	360	5916	0.484817
Mycbp	1.82305	5	1485	312	60	1113	0.414815
Scaf4	1.8228	20	4182	3630	393	159	0.55428
Hdgfl2	1.82273	16	2313	2037	124	152	0.581496
Btbd6	1.82195	4	2067	1620	43	404	0.571359
Abhd18	1.8215	13	2593	888	791	914	0.421519
D230025D16Rik	1.82048	16	2873	1269	235	1369	0.505047
Ppp2r2d	1.81941	3	3516	327	123	3066	0.434016
Slc13a1	1.81928	3	2600	369	28	2203	0.382308
E030030I06Rik	1.81801	2	2081	741	258	1082	0.510812
Spg20	1.81584	9	3996	2016	328	1652	0.492993
Fem1b	1.81579	2	6496	1884	343	4269	0.452586
Armc8	1.81571	22	4628	2022	253	2353	0.456785
Mbtd1	1.81522	16	5231	1896	244	3091	0.406997
Sox10	1.81476	4	2729	1401	303	1025	0.618175
Trim65	1.81459	6	3050	1569	123	1358	0.543607
Pcdhgc4	1.81438	4	5024	2826	454	1744	0.542994
Dmrta2	1.81374	3	2947	1596	320	1031	0.654903
Entr1	1.81367	10	2195	1299	98	798	0.524374
Mad1l1	1.81302	18	2640	2154	59	427	0.567803
4930512M02Rik	1.81244	4	729	657	28	44	0.404664
Lgr5	1.81176	11	4814	1092	287	3435	0.448068
B330016D10Rik	1.81137	NA	NA	NA	NA	NA	NA
Celsr3	1.81051	36	11571	9930	0	1641	0.577737
Eprn	1.81031	NA	NA	NA	NA	NA	NA
Zfp160	1.80975	5	3827	1953	159	1715	0.379671
Kdm3a	1.80916	26	4857	3972	220	665	0.455013
Suco	1.80877	24	6308	3765	289	2254	0.403456
Tmtc4	1.80858	19	3594	2226	348	1020	0.448247
Ythdc2	1.80723	30	6299	4338	22	1939	0.402127
Fmnl3	1.80684	27	4436	3087	180	1169	0.553201
2210039B01Rik	1.80668	NA	NA	NA	NA	NA	NA
Desi2	1.80602	6	4287	537	620	3130	0.448565
Sgcg	1.80596	8	3515	876	151	2488	0.481081
4932414N04Rik	1.8059	29	3643	2259	1288	96	0.42465
F3	1.80528	6	1876	885	178	813	0.463753
Mir100hg	1.80195	NA	NA	NA	NA	NA	NA
Ubap1l	1.80182	7	1381	1155	143	83	0.593049
Nfkbia	1.80132	6	1579	945	121	513	0.529449
Gm5891	1.80102	4	1726	942	411	373	0.475666
Glis2	1.80048	7	3619	1566	272	1781	0.57806
Airn	1.80025	NA	NA	NA	NA	NA	NA
Cdca2	1.79794	15	3842	2949	387	506	0.497137
Pcdhb10	1.79769	1	2841	2394	199	248	0.484337
Rsph4a	1.79764	6	3650	2151	45	1454	0.438082
Hmgn3	1.79668	5	1471	288	162	1021	0.456832
Col9a3	1.79658	32	2846	2043	38	765	0.584329
Bola3	1.79651	4	530	333	17	180	0.507547
Dnah1	1.79642	78	12872	12753	68	51	0.533561
Zfp950	1.79609	3	4904	195	133	4576	0.358483
Ccnt2	1.79511	3	4500	411	64	4025	0.392222
Ube2b	1.79352	6	2125	459	130	1536	0.422118
Zfp955b	1.79244	4	3236	1638	105	1493	0.407911
Zeb1	1.79205	8	5806	3354	50	2402	0.461419
Gpt	1.79204	2	2810	438	132	2240	0.589324
Smcr8	1.79202	2	7391	2808	503	4080	0.490191
Cnnm1	1.79125	12	5103	2919	9	2175	0.571625
Plk1	1.79117	10	2214	1812	108	294	0.559169
Pcdhga6	1.79108	4	4543	2799	0	1744	0.514198
P4ha1	1.79095	15	4043	1605	208	2230	0.457334
P4ha1	1.79095	15	4043	1605	208	2230	0.457828
Abcc5	1.79095	30	5811	4311	199	1301	0.506281
Anxa7	1.79089	13	2965	1392	355	1218	0.494098
Uggt2	1.79076	39	6514	4515	93	1906	0.414185
Naprt	1.79073	13	1890	1617	239	34	0.595238
Ctdsp1	1.79056	7	2776	786	289	1701	0.571326
Hps3	1.79031	16	4112	2001	1154	957	0.43677
Nufip1	1.78985	10	3974	1455	42	2477	0.44615
Parg	1.78928	18	4391	2886	275	1230	0.457071
Dok3	1.78863	4	2375	900	1288	187	0.590316
Elf4	1.7884	9	6085	1968	503	3614	0.518324
Birc6	1.788	73	15795	14820	2	973	0.464198
Far1	1.78768	13	4339	1548	160	2631	0.371514
Far1	1.78768	13	4339	1548	160	2631	0.369901
Ripk1	1.78617	11	4725	1971	366	2388	0.480635
Ccl27b	1.78543	3	712	384	300	28	0.484551
Ccl27b	1.78543	3	712	384	300	28	0.484551
Ccl27b	1.78543	3	712	384	300	28	0.484551
Ccl27b	1.78543	3	712	384	300	28	0.484551
Tor1b	1.78471	5	2997	1011	24	1962	0.50951
Ttll4	1.78431	20	4253	3582	397	274	0.519868
Cspg4	1.78317	10	8050	6984	86	980	0.591925
Kras	1.78307	6	4794	570	194	4030	0.382979
4933413J09Rik	1.78291	NA	NA	NA	NA	NA	NA
Rbl1	1.78222	22	4884	3192	79	1613	0.422604
Srsf10	1.78197	6	3430	552	156	2722	0.386297
Sco1	1.78176	6	4280	855	25	3400	0.442757
Tmem135	1.78173	15	3693	1377	199	2117	0.441105
Pnpla8	1.78078	10	4406	2331	237	1838	0.393554
Gak	1.78031	28	4798	3918	132	748	0.524594
4931440P22Rik	1.78014	NA	NA	NA	NA	NA	NA
Vcam1	1.78003	9	3398	2220	321	857	0.444085
Pnkp	1.77984	14	2269	780	1182	307	0.563244
Nek9	1.77984	22	5386	2955	141	2290	0.513554
Rdh9	1.77939	4	2793	954	175	1664	0.484425
Hjurp	1.77916	8	8439	2004	110	6325	0.500296
Slc4a2	1.77879	23	4176	3714	267	195	0.590038
Zfp330	1.77868	6	2989	723	1657	609	0.412847
Capn15	1.77853	12	3940	3591	349	0	0.621827
Slco5a1	1.77832	9	8512	2553	640	5319	0.452185
Ar	1.77788	8	10063	2700	1025	6338	0.459604
Cdk13	1.77767	14	7081	4536	446	2099	0.493998
Nckipsd	1.77736	13	2870	2145	104	621	0.589547
Frmd4a	1.77673	24	6760	3063	618	3079	0.521598
Csmd3	1.77645	71	13022	11124	85	1813	0.42482
Foxm1	1.77598	8	4365	2274	171	1920	0.552806
Sgce	1.77545	9	2336	1257	116	963	0.442637
H3c3	1.775	1	480	411	24	45	0.620833
Kmt2e	1.77452	26	7258	5607	469	1182	0.46156
Gtf2e1	1.77436	5	3058	1323	142	1593	0.456181
Mocs2	1.77342	7	1889	267	69	1553	0.425622
Myo19	1.77298	25	3924	2892	422	610	0.543833
4931406B18Rik	1.77223	9	4046	642	1248	2156	0.497281
Zfp760	1.7709	6	4209	2001	418	1790	0.382038
Gm12657	1.77042	2	978	411	43	524	0.40593
Uba3	1.76983	18	2835	1326	361	1148	0.412346
Atad5	1.76901	23	7272	5481	371	1420	0.418454
Itpr2	1.76874	57	11823	8106	345	3372	0.497336
Lama2	1.76811	64	9713	9357	146	210	0.478843
Lama2	1.76811	65	9713	9357	146	210	0.47874
Top2a	1.76784	36	5217	4587	123	507	0.433391
Clstn2	1.76765	18	4351	2901	192	1258	0.518961
Prrx1	1.7673	5	4964	654	1015	3295	0.421031
Aspa	1.76711	3	4471	561	150	3760	0.386714
Tyw5	1.767	7	1953	732	969	252	0.406554
Slc4a10	1.76521	27	5608	3354	209	2045	0.416548
Slc25a10	1.76402	11	4000	864	150	2986	0.5595
Ncaph	1.76352	18	2695	2196	87	412	0.483488
Il5ra	1.76328	13	3557	1248	302	2007	0.427608
Insyn2a	1.76327	4	4637	1413	724	2500	0.516282
Zfp672	1.76207	5	3196	1407	816	973	0.520651
Zdhhc3	1.76186	8	7039	615	571	5853	0.487853
Ptpn2	1.75926	9	8404	1221	111	7072	0.409924
Svopl	1.75913	11	2930	1134	108	1688	0.481911
Tcerg1	1.75886	22	4409	3303	40	1066	0.458381
Mcc	1.75863	19	7858	3012	19	4827	0.48702
St6galnac4	1.75774	4	4149	615	239	3295	0.550253
Gpld1	1.75765	26	4659	2529	316	1814	0.505044
Ythdc1	1.7574	17	3034	2211	74	749	0.429136
Supt20	1.75717	20	2778	1596	188	994	0.434125
Slc37a1	1.75716	10	3973	618	206	3149	0.530581
4933417D19Rik	1.75672	NA	NA	NA	NA	NA	NA
Pcdh20	1.75669	3	5237	2859	121	2257	0.419897
Gm2002	1.7559	14	2680	1299	301	1080	0.564179
Uhrf1	1.75574	17	3570	2349	237	984	0.535574
Pptc7	1.75572	6	4611	933	271	3407	0.486879
Kmt2a	1.75551	36	16448	11901	0	4547	0.50608
Pnma1	1.7553	1	2359	1062	562	735	0.533277
Mfge8	1.75505	6	2330	933	756	641	0.562232
Myo9a	1.75501	44	11974	7896	243	3835	0.415985
Pfas	1.75483	28	6369	4014	93	2262	0.530539
Lhfpl2	1.75448	4	4348	669	371	3308	0.50299
Fbxo15	1.75328	10	1586	1437	133	16	0.447037
Fn1	1.75244	46	8425	7434	252	739	0.534125
Men1	1.7521	9	2980	1836	422	722	0.587919
Pias2	1.75067	14	4984	1845	225	2914	0.408909
Vsig10	1.74982	10	4054	1677	177	2200	0.533794
5031426D15Rik	1.74885	NA	NA	NA	NA	NA	NA
Gm14137	1.74863	1	3067	546	453	2068	0.533094
Rfx7	1.74858	9	8000	4380	580	3040	0.438
Ppef1	1.74823	16	2483	1953	120	410	0.407169
Sharpin	1.74821	9	1733	1143	432	158	0.567801
Zfp975	1.7482	4	3145	1578	65	1502	0.385692
Fam91a1	1.74741	24	5621	2514	238	2869	0.439957
Insig2	1.74697	6	2697	678	466	1553	0.45977
Gpc3	1.74642	8	2269	1740	170	359	0.484354
Cd276	1.7457	8	3197	951	207	2039	0.543635
Orai3	1.7457	3	2141	639	553	949	0.546474
Tent4a	1.74553	13	3997	1629	411	1957	0.515887
Stab2	1.74463	69	8133	7680	61	392	0.518136
Prr15	1.74454	2	1381	369	439	573	0.523534
Kdsr	1.74399	10	5582	999	91	4492	0.416159
Chdh	1.74365	8	5652	1791	285	3576	0.533616
Zfp970	1.74347	4	4664	1569	104	2991	0.40223
Crispld2	1.74088	15	4186	1488	241	2457	0.535834
Ralgapa1	1.74001	43	8403	6249	749	1405	0.441152
Doc2g	1.73922	11	1397	1164	77	156	0.587688
Atp6v0e	1.73863	3	2828	246	79	2503	0.449081
Btbd3	1.73826	4	4940	1593	415	2932	0.44919
Prr11	1.73793	10	3827	1107	79	2641	0.417037
Cdc16	1.7378	18	2231	1863	117	251	0.481398
Pcgf1	1.73688	9	874	744	32	98	0.503432
Zcchc2	1.73673	13	6661	3468	384	2809	0.519291
Arid4b	1.7356	24	6113	3945	298	1870	0.40831
Pqlc3	1.73466	7	1928	609	163	1156	0.460062
Cpne6	1.73379	17	2201	1674	289	238	0.574739
Snord96a	1.73313	NA	NA	NA	NA	NA	NA
Nt5dc2	1.73226	13	1410	1173	155	82	0.562411
Zfp36l1	1.73226	2	2984	1017	138	1829	0.490282
Igf2bp2	1.73042	16	3899	1779	336	1784	0.512952
Crebl2	1.73023	5	2536	372	231	1933	0.5
H2-T24	1.73002	6	2182	1092	49	1041	0.490376
Acan	1.72963	17	7355	6399	133	823	0.547519
Leprotl1	1.72823	4	2585	396	39	2150	0.444487
Tmem117	1.72732	8	2781	1545	144	1092	0.438332
Aida	1.72719	10	3293	918	459	1916	0.459763
Spats2l	1.72696	14	3932	1737	261	1934	0.475839
4930511M06Rik	1.72598	NA	NA	NA	NA	NA	NA
Ptprcap	1.72572	2	846	594	55	197	0.606383
Gosr1	1.72505	9	4265	753	5	3507	0.461899
Cep85l	1.72488	13	2691	2421	270	0	0.486065
Abcg2	1.72318	16	2491	1974	456	61	0.427941
Derl1	1.72294	8	3145	756	123	2266	0.491892
Fgf14	1.72246	5	3224	759	410	2055	0.400744
Rdh12	1.72245	4	1782	567	616	599	0.475309
Ccnyl1	1.72237	10	3059	876	178	2005	0.448186
Wdr20	1.72186	3	2427	1710	80	637	0.467656
Snx33	1.72157	2	4564	1725	1588	1251	0.54908
Cep83	1.72142	7	3788	960	379	2449	0.392291
Nit1	1.72135	7	1374	873	207	294	0.510189
Rassf2	1.721	11	4785	981	270	3534	0.516405
Mir300	1.72093	NA	NA	NA	NA	NA	NA
Iqgap2	1.72013	36	5771	4728	213	830	0.464737
1110032F04Rik	1.72007	1	2578	744	122	1712	0.529868
Trpm1	1.71899	27	5708	4869	197	642	0.510862
Wdr37	1.71869	14	4634	1491	294	2849	0.427061
Dock11	1.71854	53	6665	6222	99	344	0.415454
Baiap3	1.71697	34	4645	3453	213	979	0.595479
Mmp12	1.71694	9	4621	1263	1224	2134	0.386929
Xpnpep3	1.71658	10	3414	1521	36	1857	0.473345
Zfp867	1.71633	4	3412	1422	107	1883	0.420281
Jrk	1.71627	2	5529	1674	506	3349	0.54187
Zfhx4	1.71555	11	13874	10746	420	2708	0.454015
Fanci	1.71549	38	4619	3993	73	553	0.473046
Ccdc74a	1.71453	8	1278	1095	55	128	0.586854
Tcerg1l	1.71395	12	2569	1773	77	719	0.535228
Naa35	1.7137	7	3071	600	241	2230	0.422338
Hipk3	1.71344	16	7497	3579	544	3374	0.447912
Ccdc117	1.71245	5	3402	834	159	2409	0.474721
Zfp992	1.71215	7	3963	1722	346	1895	0.360081
Zfp653	1.71214	3	2892	657	35	2200	0.550138
4930503L19Rik	1.71202	4	4369	1134	534	2701	0.40444
Zfp282	1.71188	8	5222	2001	117	3104	0.55247
A830082N09Rik	1.71143	NA	NA	NA	NA	NA	NA
Zfp972	1.71096	3	883	246	89	548	0.455266
Lpcat2b	1.71084	2	2782	1551	549	682	0.461898
Slc22a21	1.71065	10	2297	1695	170	432	0.517632
Nol11	1.7092	17	4115	2160	124	1831	0.44277
Tyms	1.70904	7	3798	924	78	2796	0.470774
Tlk2	1.70894	22	5494	2157	636	2701	0.446487
Prss23	1.70885	2	3243	1275	42	1926	0.447117
Yipf1	1.70845	3	3464	228	149	3087	0.492494
Arglu1	1.70745	4	1712	816	220	676	0.51285
Actn2	1.70666	21	2985	2685	232	68	0.550084
Map2k4	1.70638	12	3789	1227	115	2447	0.455265
Sdc2	1.70622	5	3313	609	523	2181	0.424691
Nup210l	1.70578	40	5681	5646	35	0	0.488998
Lrrn4cl	1.70536	2	2583	684	369	1530	0.488966
Rdh1	1.70493	4	3890	954	175	2761	0.477378
Wdr45	1.70486	11	1601	1083	176	342	0.532792
Adamts1	1.70459	9	4884	2907	403	1574	0.497338
Abhd2	1.70453	6	4414	414	414	3586	0.479157
Gm16973	1.70446	NA	NA	NA	NA	NA	NA
Slc38a3	1.70375	15	2630	1518	333	779	0.548289
Phkb	1.70226	32	4617	3258	159	1200	0.434048
Ctdp1	1.7022	13	3685	2883	121	681	0.567978
1700052K11Rik	1.70193	1	2414	333	367	1714	0.532312
Zfp395	1.70124	10	4229	1527	102	2600	0.543627
1700109K24Rik	1.70078	NA	NA	NA	NA	NA	NA
Itfg2	1.70029	10	2547	1077	97	1373	0.546133
St8sia4	1.69963	5	5413	1080	333	4000	0.374099
L2hgdh	1.69883	10	3338	1395	78	1865	0.438286
Fahd2a	1.69873	8	1226	942	155	129	0.542414
Erf	1.69847	4	3503	1656	158	1689	0.596917
Slc28a3	1.69847	18	4565	2112	70	2383	0.464184
Slc20a1	1.69829	11	3306	2046	490	770	0.483061
4732471J01Rik	1.69695	7	993	438	394	161	0.546828
Cnot6l	1.69559	12	8696	1653	196	6847	0.380635
Lsm14a	1.69557	11	2724	1389	62	1273	0.445668
Tnfrsf23	1.69488	6	3286	531	19	2736	0.475654
Uchl5	1.69441	11	1851	990	123	738	0.392761
Kmt2c	1.69404	59	16820	14715	233	1872	0.464328
Acbd5	1.69396	13	3724	1530	198	1996	0.403061
Aifm3	1.69269	17	3680	1503	558	1619	0.539674
Supt16	1.69232	26	4491	3144	89	1258	0.45157
Setx	1.69184	26	10970	7941	683	2346	0.440656
Chadl	1.69132	6	2547	2247	51	249	0.674126
Ipo4	1.68961	30	3611	3249	80	282	0.567156
Shld1	1.68868	3	1471	621	450	400	0.481985
Synpr	1.68833	3	4315	369	377	3569	0.390267
Pcdhga4	1.68833	4	4537	2793	0	1744	0.528323
Cpsf7	1.68812	11	3670	714	907	2049	0.488828
Mir494	1.68792	NA	NA	NA	NA	NA	NA
Exo1	1.68741	15	5506	2514	161	2831	0.470033
Traf6	1.68718	8	6188	1593	426	4169	0.457983
F730043M19Rik	1.68691	NA	NA	NA	NA	NA	NA
Neat1	1.68682	NA	NA	NA	NA	NA	NA
Ptp4a2	1.68614	7	3455	504	770	2181	0.425181
Sec24b	1.68536	24	4702	3756	239	707	0.518715
Adamts9	1.68533	30	6036	4053	100	1883	0.485752
Magi3	1.68484	22	6672	3381	440	2851	0.478267
Lrrc40	1.68458	15	2725	1809	44	872	0.423486
Kif15	1.6845	35	4823	4164	53	606	0.426083
Rhbdl1	1.68412	8	1543	1122	101	320	0.618924
Six3os1	1.68392	NA	NA	NA	NA	NA	NA
Stag3	1.68351	33	4669	2430	1890	349	0.490897
Dlx6os2	1.68147	NA	NA	NA	NA	NA	NA
Gabpa	1.68092	10	4987	1365	446	3176	0.413676
Inpp5e	1.67975	10	4166	1944	632	1590	0.538406
Myl9	1.6791	4	1083	519	69	495	0.564174
Trmt12	1.67909	1	4133	1341	106	2686	0.46286
Zfp300	1.67827	5	4658	1938	284	2436	0.384285
Clec18a	1.67801	12	1819	1359	67	393	0.5558
Chm	1.6776	15	4867	1989	26	2852	0.370249
Mir1193	1.67729	NA	NA	NA	NA	NA	NA
Atp11c	1.67709	30	6047	3390	150	2507	0.373574
Fubp1	1.67702	20	6491	1929	135	4427	0.385919
Sgk1	1.6765	14	3106	1575	455	1076	0.48519
Rhbdl2	1.67639	2	1682	318	117	1247	0.494055
Adprm	1.67546	5	1492	1023	208	261	0.448391
Cip2a	1.67524	21	3974	2724	90	1160	0.377202
Ces2f	1.67401	13	4438	1686	23	2729	0.470482
Hmgxb4	1.67369	12	4018	1458	615	1945	0.462419
Atg4b	1.67335	13	2964	1182	12	1770	0.512146
Mfap3	1.67328	3	4864	1050	241	3573	0.455387
Hspa14	1.67266	5	4369	1086	586	2697	0.484092
Trim36	1.67171	10	4546	2190	243	2113	0.435548
Mir376a	1.67131	NA	NA	NA	NA	NA	NA
Adpgk	1.67116	2	4152	480	62	3610	0.458092
Tmem131l	1.67096	35	4909	4794	61	54	0.512528
Zfp459	1.67007	4	3331	804	80	2447	0.407986
Zfp811	1.67001	4	3555	195	147	3213	0.425316
Naa16	1.66992	20	3875	2595	53	1227	0.402581
Zfp202	1.66939	7	3877	1926	216	1735	0.478463
Kdm5a	1.66899	28	10969	5073	515	5381	0.433312
Lsm6	1.66886	5	3801	243	215	3343	0.459879
Btg3	1.66824	5	1414	759	216	439	0.470297
Pcgf6	1.66804	7	2848	846	87	1915	0.446278
Dyrk1b	1.66674	11	2524	1890	259	375	0.626783
Trmt9b	1.66639	7	2630	1071	1134	425	0.519392
Ankrd50	1.66617	2	5052	1728	76	3248	0.467538
Taf4b	1.66582	15	5149	2568	350	2231	0.45737
Ankle2	1.66502	13	5259	2895	233	2131	0.458832
Zfp644	1.66438	7	5690	3879	316	1495	0.41775
Vipr2	1.66366	13	3385	1314	120	1951	0.498375
Fam135b	1.66315	20	4623	4212	189	222	0.489076
Shroom4	1.66306	9	8278	4428	113	3737	0.484537
Yipf2	1.663	8	2177	939	273	965	0.547542
Nfat5	1.66259	16	13443	4377	700	8366	0.428327
2610524H06Rik	1.66214	2	945	420	23	502	0.488889
Angpt2	1.66191	9	3560	1491	284	1785	0.47191
Tmem80	1.66185	6	1868	372	391	1105	0.50803
Fbxl5	1.66163	5	3864	774	101	2989	0.361801
Smug1	1.66009	8	3887	840	684	2363	0.498328
Mybbp1a	1.65984	24	4314	2316	1922	76	0.545897
2810029C07Rik	1.65983	NA	NA	NA	NA	NA	NA
Blm	1.65929	22	4869	4260	343	266	0.444239
Snrnp70	1.65872	10	1734	1347	244	143	0.584775
Sorbs1	1.65835	27	7152	3873	270	3009	0.502377
Trip12	1.65797	41	9632	6078	125	3429	0.436254
C2cd4c	1.65719	2	6747	1260	289	5198	0.571661
Prag1	1.65709	6	4780	4122	288	370	0.585356
Pou5f2	1.65641	1	1395	990	39	366	0.515412
Arg2	1.6562	8	1417	1065	82	270	0.460833
Gm11149	1.65566	NA	NA	NA	NA	NA	NA
Shld2	1.65509	11	3454	2676	463	315	0.444412
Cab39l	1.65476	5	3555	312	294	2949	0.418003
Prlr	1.65458	10	10328	1827	748	7753	0.396495
Tmem239	1.65327	2	1139	456	68	615	0.556629
Slc37a3	1.65232	15	4065	1485	158	2422	0.494219
Ephb1	1.65226	16	4667	2955	354	1358	0.526891
Awat2	1.65213	8	1989	849	575	565	0.493715
4930579G18Rik	1.65155	NA	NA	NA	NA	NA	NA
Luzp2	1.6515	12	5274	1038	714	3522	0.392681
Zbtb49	1.65121	8	2985	2271	121	593	0.542044
Peli1	1.65106	6	3707	1257	646	1804	0.392501
Iqgap3	1.65099	38	5676	4899	5	772	0.555144
Pcmtd1	1.6507	6	5232	1074	412	3746	0.389144
Slc12a2	1.65053	27	6520	3621	129	2770	0.442178
Zkscan2	1.65043	7	4584	2883	482	1219	0.470986
Gm5796	1.65041	6	1815	618	62	1135	0.397796
Srsf7	1.65025	8	2448	465	515	1468	0.412582
Tpbgl	1.65007	1	3037	1155	455	1427	0.620349
Zfp354c	1.64979	5	5367	1683	205	3479	0.420533
4833415N18Rik	1.64977	NA	NA	NA	NA	NA	NA
Pbxip1	1.64963	11	4481	2184	111	2186	0.560589
Pdia5	1.64922	17	1809	1554	109	146	0.534549
Gm19461	1.64904	NA	NA	NA	NA	NA	NA
Zfp184	1.64899	6	2734	1989	599	146	0.463058
Acrv1	1.64811	2	3299	573	92	2634	0.424068
Wapl	1.64795	19	6351	3603	455	2293	0.414265
Wdfy1	1.64768	12	4551	1233	69	3249	0.455724
Clpx	1.6467	14	2886	1905	227	754	0.446639
Gramd3	1.64572	9	3746	1005	165	2576	0.455686
Mir3072	1.64532	NA	NA	NA	NA	NA	NA
Rad54l	1.64467	18	3075	2244	625	206	0.492358
Rnf31	1.64457	21	3381	3201	94	86	0.584442
Tmem214	1.6436	16	3036	1155	1204	677	0.570487
Mtm1	1.64349	14	4149	1761	85	2303	0.393589
Mtx2	1.64207	10	1258	792	192	274	0.455485
Rgl3	1.64125	19	3073	2130	56	887	0.586072
Neurl3	1.64087	4	2583	765	60	1758	0.527681
4930519F09Rik	1.64075	NA	NA	NA	NA	NA	NA
Gm14204	1.64065	NA	NA	NA	NA	NA	NA
Hmga2-ps1	1.64029	NA	NA	NA	NA	NA	NA
Gxylt1	1.64004	8	6537	1308	3	5226	0.445617
Pcdhb5	1.64003	1	3533	2379	188	966	0.477781
Scfd1	1.63933	14	2816	1173	72	1571	0.399858
Accs	1.63863	15	4007	1440	303	2264	0.50287
Hbs1l	1.6376	18	2793	2049	155	589	0.482635
Tent4b	1.63729	13	4624	2043	134	2447	0.455017
Eps15l1	1.63483	16	3396	1800	37	1559	0.518551
Tll1	1.63471	21	4928	3042	610	1276	0.467127
Cryzl1	1.63444	13	1792	1047	251	494	0.438058
Zzef1	1.63388	55	11150	8676	71	2403	0.510673
2500002B13Rik	1.63338	NA	NA	NA	NA	NA	NA
Kif20b	1.63273	32	5563	5325	77	161	0.394392
Ankhd1	1.6326	34	8231	7647	135	449	0.461791
Haus3	1.63195	3	3565	1602	1135	828	0.362693
Paf1	1.63144	13	2042	1218	691	133	0.531832
Adam12	1.63119	23	7675	2712	220	4743	0.498241
Trmt2a	1.63088	11	3749	1809	493	1447	0.516671
Cdk5rap2	1.63078	37	11840	5469	168	6203	0.49375
BC037032	1.63032	NA	NA	NA	NA	NA	NA
Slc17a5	1.63015	11	3241	1488	78	1675	0.457575
Hykk	1.62955	5	5103	1131	574	3398	0.437978
Diaph2	1.62879	27	8442	3309	234	4899	0.408197
Slc23a2	1.62731	16	6364	1947	244	4173	0.485229
Zfp345	1.62669	4	2706	1686	81	939	0.379527
Pm20d2	1.62667	7	5578	1296	357	3925	0.476336
Taf1a	1.62659	11	2386	1332	206	848	0.481559
2810001G20Rik	1.6255	NA	NA	NA	NA	NA	NA
Prc1	1.62356	3	3668	276	130	3262	0.434569
Antxr2	1.62209	17	3751	1464	413	1874	0.477739
Cavin4	1.62034	2	2044	1089	108	847	0.479452
Zfp976	1.61993	4	5011	1911	122	2978	0.382558
Spaar	1.61955	NA	NA	NA	NA	NA	NA
Etfrf1	1.61915	3	1623	261	386	976	0.427603
Tspyl2	1.61835	7	2758	2034	159	565	0.534445
[truncated: 1,746 more rows]

## Sheet: Suppl. Table 1_Differential
Differential: Depolarized-resting
GeneName	t_stat
Nanos2	5.73419
Rian	5.53634
Dmxl1	5.19631
Gm32014	5.16586
Snhg14	5.08198
Frmd6	5.04287
Bora	4.96372
Nectin3	4.851
Med13	4.71783
Tnrc6a	4.6768
Slc38a6	4.67068
Gm10791	4.57185
Meg3	4.56618
Trim71	4.51391
9030025P20Rik	4.47221
Tnfrsf22	4.46559
Zbed6	4.46413
Lca5l	4.40291
Tmc5	4.32805
A330023F24Rik	4.31623
Chuk	4.29899
Gm10681	4.29283
Ankrd28	4.25244
Gm20300	4.24061
Ipw	4.23619
Zfp781	4.16532
Mirg	4.14273
Gm3893	4.13841
Zfp65	4.13246
Usp45	4.13205
Dennd4a	4.12597
Zfp300	4.12377
Kcnk4	4.09773
Zfp386	4.09263
Fgd4	4.08361
C920009B18Rik	4.08021
Zfp984	4.0781
Zfp207	4.07263
Zfp960	4.07208
Malat1	4.0685
Prl8a1	4.06241
D830031N03Rik	4.05785
Capza1	4.04448
Mtmr1	4.03728
Spred1	4.03693
Gm7102	4.03654
Zfp59	4.03262
Tnfrsf10b	4.02906
Gm10845	4.0109
Ttc19	4.00349
Ranbp2	4.00206
Gm14288	3.99018
Brms1l	3.9824
Nup93	3.96789
BC005561	3.95214
Ccdc77	3.94023
Amd1	3.93962
Kcnq1ot1	3.93938
Itga4	3.93462
Cyb5r4	3.91666
Med23	3.91297
Snord88a	3.91115
Ubp1	3.90359
Abt1	3.88702
Pfkfb2	3.8861
Rock2	3.86699
6530402F18Rik	3.86212
4931428L18Rik	3.85597
Pan3	3.83224
Top3b	3.82723
Zfp488	3.81629
Vmn1r58	3.81533
5430416N02Rik	3.81173
Pde7a	3.80823
Hmmr	3.80805
Gm14296	3.80133
DQ267101	3.79726
4930519F09Rik	3.79105
Zfp738	3.78987
Dicer1	3.78326
Appl1	3.77352
4933408N05Rik	3.76829
Pi15	3.76296
A130077B15Rik	3.75603
Dlx6os1	3.74961
Arhgap20	3.74943
Gm45935	3.74681
Rdh9	3.74233
A530072M11Rik	3.72783
Gucd1	3.7057
Pex3	3.66472
Abhd17b	3.64912
Casp4	3.63799
Rfesd	3.63354
Kansl1l	3.62801
Zfp933	3.62346
Psg16	3.60811
A230072C01Rik	3.59666
Ireb2	3.58782
Zfp994	3.58747
Senp6	3.57381
Rcc1	3.56417
Atp13a3	3.56239
Ccdc82	3.55898
Gm12018	3.5582
Gm17821	3.55182
Suco	3.55075
Hars2	3.53835
Miga1	3.53618
1700025N23Rik	3.53344
Pcdha10	3.53108
Xpo1	3.52247
Olfr856-ps1	3.52105
Ints6l	3.51646
Scn1a	3.51166
Dop1a	3.50622
Xist	3.50561
Slc5a3	3.50492
Cdh7	3.50394
Cdip1	3.50159
Vezt	3.50034
Nek1	3.49832
Zfp420	3.49768
Wsb1	3.49615
Amy1	3.49606
Clk1	3.49301
Arhgap5	3.49022
Fam189a2	3.48663
Traf5	3.47235
Nmd3	3.47091
Tmem167b	3.46348
Mir124a-1hg	3.46105
5330434G04Rik	3.4573
Cdc14b	3.4565
E030030I06Rik	3.45611
A630089N07Rik	3.4552
Epha7	3.45458
Hspbap1	3.45087
Cdh10	3.44481
Vps50	3.44023
4930532I03Rik	3.43843
Tgfbr1	3.43547
Zmym2	3.43466
Lrrcc1	3.4337
Rnmt	3.4163
Zfp354c	3.41541
Map2k4	3.40303
Haus3	3.40188
Tet2	3.39972
Gnl3	3.39368
Usp15	3.38663
Ccdc39	3.37796
Herc1	3.3778
Mrpl53	3.37681
D130040H23Rik	3.37469
Fam110b	3.37353
Pkd1	3.37336
Btf3l4	3.37019
Strbp	3.35822
Gas5	3.35317
Atl3	3.35258
Btaf1	3.34965
Ppp2r2cos	3.34816
Gm14827	3.34572
Lmbr1l	3.34368
Morf4l1-ps1	3.34361
Pms1	3.34155
Gm5796	3.34049
Rock1	3.34005
Usp53	3.33352
Taf1d	3.3328
Cnot4	3.3313
Zfp260	3.32698
Psg28	3.32539
Capza2	3.3188
Rgs11	3.31072
Gm15910	3.30765
Wdr90	3.29964
Vps54	3.2971
Gm10125	3.29399
Dlg1	3.28851
Sik2	3.28806
Ttc14	3.28489
Rbm12b2	3.28107
Ppfia1	3.27719
Cr1l	3.27718
Ifnar1	3.27684
Zfp275	3.27673
D5Ertd579e	3.27491
Synj2bp	3.26816
Srrm4os	3.26807
Rif1	3.26658
Grk4	3.26468
Shprh	3.25955
Stxbp5l	3.25839
Psme4	3.25692
Pkn2	3.25539
Pcsk7	3.2479
Zfp563	3.24667
Gm5108	3.24388
Olfr613	3.24266
Zfp715	3.24166
Dynlt1a	3.24066
Slc30a4	3.24066
Pank2	3.23538
Spred3	3.23383
Elac1	3.2301
Eif4e	3.22906
Gm10785	3.22755
4921518K17Rik	3.22652
Slc25a14	3.2203
Kcnj3	3.21779
Gm3002	3.21227
6330418K02Rik	3.21035
Ift80	3.20913
Iqcb1	3.20897
Pot1b	3.20857
Ube3a	3.20736
Dipk1a	3.20426
Pcdhb6	3.20234
Clrn1	3.19818
N4bp1	3.18926
9130221F21Rik	3.18712
Phf6	3.18533
Jak2	3.18305
Samsn1	3.17789
Rgs9	3.16994
Orc3	3.16789
Pikfyve	3.16774
Dcdc2c	3.16
Map3k20	3.1565
Crtc2	3.15356
4933409K07Rik	3.15309
Dennd4c	3.15247
Ccnf	3.15127
Hdx	3.14972
D730045A05Rik	3.1477
Dennd1b	3.13748
Rpia	3.13629
Pik3c2a	3.13603
Tut7	3.1357
Cfap74	3.13467
Pabpc4	3.13289
Actl6a	3.13207
Sec61a2	3.12073
Kras	3.11338
Nox4	3.10969
1700034H15Rik	3.10864
Rnf24	3.10713
Pnpt1	3.10309
Mbtd1	3.10274
Caps2	3.10012
Pcdha11	3.09846
Fam126b	3.09715
Rprd1a	3.08873
Xrcc6	3.08508
Zdhhc21	3.07952
Ccdc116	3.07748
Zfp963	3.07589
Zranb2	3.07252
Upb1	3.06904
Arid2	3.06721
Med14	3.06118
Prpf39	3.05728
Dhx15	3.05628
Acss3	3.05601
Slc25a40	3.05504
Tex9	3.05456
Rps6kb2	3.05366
Cdan1	3.05281
Vmn2r55	3.05124
Neat1	3.0493
Zfp445	3.04892
Rb1cc1	3.04849
Usp7	3.04703
Slc2a3	3.04653
Riok1	3.04533
Zfp612	3.04412
Sec11a	3.04368
Tubgcp5	3.0418
Prkcq	3.03983
Zfx	3.03918
Kcna1	3.03866
Lime1	3.03837
Flna	3.0368
Heatr1	3.0283
Tmem248	3.02529
Taf1	3.02478
Nt5e	3.02383
Ap3s1	3.02334
Cdc26	3.0113
Far1	3.0111
Far1	3.0111
Ttc39b	3.00531
Morc3	3.00425
Glrx2	3.00367
4833422M21Rik	3.00325
Sinhcaf	3.00031
Zfp277	2.99956
Gpr22	2.99937
Dtx3l	2.99808
H2-Q7	2.99624
Gria2	2.99415
Gria2	2.99415
Dhx33	2.99257
Tmc4	2.99065
6530403H02Rik	2.98937
Zfp932	2.98747
Setx	2.98206
Eif2ak2	2.98161
Zfp955a	2.98137
Loxl3	2.98004
Glcci1	2.97994
Cept1	2.97987
Cept1	2.97987
4933400F21Rik	2.97986
Htr2c	2.97407
Kdm4c	2.96827
Zfyve16	2.96225
Sorbs2os	2.96025
Mdn1	2.95988
Rxfp1	2.95829
Hook1	2.9542
Zfp68	2.95215
Pcdha8	2.95093
Cdk14	2.9493
Btbd19	2.94699
Etfdh	2.94574
Rapgef4	2.94329
Sgcz	2.94277
Pggt1b	2.93773
Cemip2	2.93575
Mir666	2.93532
Tmed7	2.93109
Gm20362	2.92938
Cd84	2.92719
Crot	2.92659
Pias2	2.92364
Zfp638	2.92314
Pogz	2.91717
Tnfrsf23	2.91695
1700052K11Rik	2.91673
Ildr2	2.9153
Katna1	2.9128
Mapkapk5	2.91044
Nf1	2.90929
Gm20939	2.90766
Oprl1	2.90752
Guf1	2.90258
4930533N22Rik	2.90004
Lrrc55	2.89884
Hnrnpa1l2-ps2	2.89725
Btbd16	2.89581
Ahctf1	2.89546
Bnc2	2.89091
Pank4	2.89007
Zfp967	2.88858
Zfp967	2.88858
Rlf	2.88182
Mon2	2.88094
Dennd1c	2.87742
Paxbp1	2.87636
Zfp397	2.87621
Pfkfb3	2.87435
Sec13	2.87368
Arhgap29	2.87194
5730507C01Rik	2.87119
Ppip5k2	2.87093
Fmr1	2.86998
Hmcn1	2.86816
Fndc3a	2.86399
Rdh1	2.8636
2210039B01Rik	2.86181
Psg23	2.85689
Slc6a15	2.85546
Ccar1	2.85348
Pds5a	2.85223
Wtip	2.85214
Slc20a1	2.85194
Carf	2.85128
6030443J06Rik	2.84962
Ptpn2	2.84606
Setd6	2.84589
Acad9	2.84439
Mbnl2	2.84228
Jmjd1c	2.83998
Cr2	2.83562
Zfp329	2.83074
C130046K22Rik	2.83059
Ero1l	2.82839
Gm17644	2.82798
Msl2	2.82778
E130112N10Rik	2.82409
Slc35g1	2.82353
Uhrf2	2.82136
B230354K17Rik	2.82051
Dcun1d3	2.81858
Gm27162	2.81667
Coq6	2.81641
Flrt3	2.8164
Tex15	2.81604
Sox1ot	2.81321
Helb	2.81215
Eif5	2.81189
Rnf20	2.81077
Ddx52	2.80965
Cmah	2.80933
Gm3414	2.80825
Mysm1	2.80811
Grip1os1	2.80687
Zfp788	2.80661
Nmt2	2.80585
Ahcyl2	2.80562
B3galt2	2.80004
Chd1	2.79998
Mga	2.79881
9330133O14Rik	2.79844
Zfp330	2.7967
Eea1	2.78907
Crtc3	2.78534
Bms1	2.78151
Rbm12	2.77484
Tbk1	2.77469
Tom1l1	2.77447
Zfp143	2.77397
Clcn3	2.77303
Ctdp1	2.77159
Man2a1	2.76992
Prpf4	2.76903
Rbm5	2.76844
Sbno1	2.76183
Rnf149	2.761
Elavl2	2.75979
Map4k3	2.75719
Arih1	2.75676
Sass6	2.75667
4930511M06Rik	2.75643
Fndc9	2.75383
Nr6a1	2.75349
Grik1	2.74737
Zfp119a	2.74702
Drp2	2.7432
Zkscan8	2.74261
Nudt5	2.7376
Plekhg4	2.73474
Rnf144a	2.73225
Zfp451	2.73172
Ppp2r1b	2.72835
Pcdhb7	2.72758
Zfp157	2.72541
Eml5	2.7243
Degs2	2.72363
Pisd-ps2	2.72006
D930016D06Rik	2.71963
Zfp280d	2.71819
Nudcd1	2.71662
Sft2d1	2.71531
Ap5m1	2.71372
Rrp1b	2.71047
Slc41a2	2.71045
Fam135a	2.70926
D030040B21Rik	2.70887
Tial1	2.70799
Gpm6b	2.70781
C1galt1	2.70707
Zfp850	2.70698
Zfp292	2.70685
Bend4	2.70672
Arid4a	2.70508
Crebl2	2.70414
1700102P08Rik	2.70379
Tktl1	2.7026
Pcdha9	2.70049
Fam91a1	2.69912
Slc7a11	2.69833
Lyst	2.69689
Gm5464	2.69481
Chka	2.69475
Simc1	2.69302
Arfrp1	2.68835
Rtl5	2.68518
Zbed4	2.68374
Dhx35	2.67979
Cyfip1	2.67956
Fsd1l	2.67934
A730017L22Rik	2.67743
Abca12	2.67696
Mir124-2hg	2.67598
Acr	2.67509
Elf2	2.67475
Ube2b	2.6744
Dld	2.67387
Tubb6	2.67048
Chmp1b	2.66599
Fbxw7	2.66429
Birc6	2.66427
Inha	2.66368
Csmd3	2.66171
Gm5766	2.6615
Rhot2	2.6612
Dtnb	2.65978
Atp11b	2.65482
A930007I19Rik	2.65392
Slc2a4rg-ps	2.65301
Ece2	2.653
Pcdhac1	2.65247
Dlx1	2.65171
4632404H12Rik	2.65078
Azin1	2.64933
Ralgapa1	2.64843
Trim33	2.64517
Scyl3	2.64432
Tmem167	2.64171
Ptbp2	2.64013
Slc25a53	2.63372
Lias	2.63298
Gm12359	2.63241
Hbs1l	2.63171
Fscn2	2.6277
Sos1	2.62671
Zfp712	2.62497
Akt3	2.62368
Has3	2.62157
Fem1b	2.62109
Tec	2.62054
Lztfl1	2.61955
C9orf72	2.61904
Prnp	2.61904
Dmtf1	2.61832
A730082K24Rik	2.61817
Zfp971	2.61747
1500004A13Rik	2.61693
4930480K23Rik	2.61673
Fnbp4	2.61498
Aph1c	2.61496
Alas2	2.61442
Gm45924	2.61393
Med20	2.61378
Zdhhc8	2.6126
Ak3	2.61151
Zfp235	2.60926
Tcerg1l	2.60841
Pkd1l3	2.60442
4833422C13Rik	2.60289
Lemd1	2.60256
Kctd9	2.59944
Pdgfc	2.5983
Glb1l2	2.59794
F830016B08Rik	2.59737
Lsm6	2.59669
Heatr6	2.59587
Wdr61	2.592
Map3k5	2.58931
Pcdhb11	2.58808
Grik4	2.58789
Il18r1	2.58695
Donson	2.586
Mrpl19	2.58369
Ppp2r2d	2.58057
Trappc8	2.57956
Socs6	2.57952
Sprtn	2.57852
Zdbf2	2.57605
Ift74	2.57325
Trmt12	2.57295
Etv3	2.5726
Gdap10	2.57173
Dpy19l1	2.57157
Smarca1	2.57074
Frmd4a	2.56959
Nsrp1	2.56881
Gm12128	2.56872
Gm11696	2.56837
Plagl2	2.56774
2610524H06Rik	2.56705
LTO1	2.56464
2610005L07Rik	2.56123
Mfn1	2.5611
Rab18	2.56076
Cep76	2.55656
Mtm1	2.5564
Mtch2	2.54965
Mosmo	2.54939
2022-03-07	2.54919
Thoc2	2.54898
Epb42	2.54665
Tnfrsf25	2.54378
1500026H17Rik	2.54235
Lrrc4	2.54164
C130071C03Rik	2.54142
A830082N09Rik	2.54018
Zfp874b	2.54002
Fbxw2	2.53808
Gm10389	2.53627
Rbpj	2.53525
9530059O14Rik	2.53492
Ssbp2	2.53469
Pcdhgc5	2.53439
Lrba	2.53168
Gpr157	2.53053
Phf20l1	2.52869
Cyld	2.52751
Tut4	2.52713
Coa5	2.52566
Abhd10	2.52289
Cox20	2.52259
Ankrd12	2.52058
Fam78a	2.52008
Ogt	2.52006
Pcgf1	2.51852
Smcr8	2.5175
Tbce	2.51597
Rfx1	2.51582
Dnajc2	2.51556
Pcdhb19	2.51493
9930111J21Rik1	2.51427
Cnot6	2.51426
Zfp442	2.51379
Klhl28	2.51369
Gmps	2.51332
Trim39	2.51193
Arrdc3	2.50962
Pde1c	2.50885
Tro	2.50822
St7	2.50667
Plcg2	2.50651
Zfp62	2.50504
Srek1	2.50378
Ska2	2.50066
Bphl	2.50036
Wapl	2.49845
Gm14325	2.49682
Wdr77	2.49177
Uba1y	2.48988
Uba1y	2.48988
Lrrtm2	2.4898
Gtf2e1	2.48905
Zfp719	2.48796
Arhgap20os	2.48754
Zfp287	2.48744
Usp16	2.48399
Cavin4	2.48363
2610307P16Rik	2.4833
Zkscan1	2.48143
Ccdc137	2.48111
Ogfod1	2.48081
Il18rap	2.47951
Slc4a7	2.47894
Ints2	2.47859
Col4a3bp	2.47718
Parp8	2.47467
Dleu2	2.47444
Miat	2.47354
Mlh3	2.47024
Rngtt	2.46941
Gm16938	2.46825
Nsd2	2.46769
Nfx1	2.46736
Nlk	2.46357
Dbhos	2.46188
Lgi1	2.46034
Csnk1g3	2.4599
Snx16	2.45708
Zfp101	2.45673
Orc2	2.45561
Ermap	2.45537
F630042J09Rik	2.4545
Zswim8	2.45365
Pdss1	2.45316
Grik2	2.45259
Ugcg	2.45229
Col6a3	2.45198
Anapc10	2.45116
Zfp644	2.4507
Pik3ca	2.45048
Grin1os	2.45022
Ift57	2.44954
Ppp4r1l-ps	2.44878
Acnat1	2.44825
Ier3	2.44804
Cks1brt	2.44793
Trit1	2.44782
Armc8	2.44718
Zc3h8	2.44372
N4bp2l2	2.44361
Nphp3	2.44324
Ncf2	2.4428
Kl	2.44204
Aqr	2.44162
Uba6	2.44077
Hsd17b12	2.44006
Mef2c	2.43997
2610316D01Rik	2.43876
Tmed8	2.43806
Map3k3	2.43494
R3hdm1	2.43414
Cstf2	2.43388
Clic5	2.4337
Tdrd5	2.43297
Unc13b	2.43141
Rnf111	2.43129
E330033B04Rik	2.42986
Srd5a3	2.42965
Aftph	2.42713
Baiap3	2.42493
Zfp26	2.42324
Rbbp5	2.41993
Mmp12	2.41696
Pcdhb9	2.41625
Atxn7l3b	2.41622
2700070H01Rik	2.41583
Tnfrsf13c	2.41489
Lin54	2.41328
Casc1	2.41286
Birc5	2.41256
Fcho2	2.41246
Mlph	2.41179
Khk	2.41074
Prss30	2.41046
Apaf1	2.4095
Cyb5d1	2.4066
Cdc16	2.40525
D17H6S56E-5	2.40392
Smim13	2.40356
Mfap3l	2.4026
Ube2h	2.40259
Tmem101	2.40173
Scn3a	2.40152
Lsm1	2.40139
Trpm7	2.40014
Armc10	2.39966
Ccdc173	2.3991
Zfp871	2.39908
Usp24	2.39848
Orc6	2.396
Gzf1	2.3954
Glp2r	2.39516
Pcdhb15	2.39075
B020014A21Rik	2.38761
Zfp760	2.38697
Flnb	2.38694
Snhg11	2.38597
Rlim	2.38568
Asb14	2.38374
Ice2	2.38358
Tmem33	2.38341
4833427F10Rik	2.38257
Pibf1	2.3825
Il1rapl1	2.38138
Pcmtd1	2.38105
Msh6	2.38018
Rhbdl2	2.38004
Picalm	2.37558
Rmnd5a	2.37524
BC006965	2.37398
B230209E15Rik	2.37244
Eif1b	2.3723
Ugp2	2.37224
Abcg2	2.37194
Zfp7	2.37172
Rttn	2.37076
Wdr26	2.37017
Trip12	2.36945
Aopep	2.36818
Tia1	2.36691
Pcdhgb5	2.36651
Etohd2	2.36553
Akap10	2.36469
Ankib1	2.36393
Mrps2	2.36385
Tsc1	2.36314
Utp14b	2.36247
Recql	2.36239
Cttnbp2	2.36153
Flrt2	2.36105
9330159F19Rik	2.36088
4930556M19Rik	2.35851
Slc35d1	2.35843
Clk2	2.35774
Skint4	2.35507
Slc35b4	2.35488
Lrig2	2.35432
Plekhn1	2.35383
Zfp672	2.35338
Rnf227	2.35201
Ifi203	2.35197
Zadh2	2.3503
Rictor	2.3493
Slc8a3	2.34758
Ric1	2.34679
Dgat1	2.34477
Smug1	2.3441
Tbc1d32	2.344
Dync2h1	2.34268
Mir539	2.34103
Lcorl	2.34026
Nap1l1	2.33966
Nrep	2.33956
Ccdc114	2.33895
Bmp2k	2.33838
4930480K15Rik	2.33813
4930545L23Rik	2.33707
Cxcr2	2.33472
Leng8	2.33407
Tardbp	2.33339
Usp28	2.33305
Aak1	2.332
Zfp966	2.33162
Mme	2.33154
Tmem69	2.32984
Noxo1	2.32963
Helq	2.329
Slc22a19	2.32651
Luc7l	2.3255
Lpl	2.32493
D830005E20Rik	2.32388
Gla	2.32362
Zfp944	2.32351
Myef2	2.32138
Las1l	2.32123
Pcdhgb8	2.32069
Zfp24	2.31966
Polq	2.31812
Kmt2c	2.31702
Stc1	2.31573
Slitrk5	2.31336
2022-09-10	2.31079
Armt1	2.30986
Dtwd2	2.30966
Gm16982	2.30956
Dnajc1	2.30838
Ndst4	2.30734
Zfp955b	2.30731
Usp47	2.30679
Npat	2.30636
Zfp949	2.30586
Esco1	2.30563
2610008E11Rik	2.30489
Dennd5b	2.30389
Inpp5k	2.30207
Aebp2	2.30013
Iqgap1	2.29955
Zfp938	2.29861
Tsnaxip1	2.29719
Thnsl1	2.29695
Cpsf4	2.29647
Prim1	2.29591
Slc7a10	2.2943
Hemk1	2.29412
Dsc1	2.29225
Kdm6a	2.29213
Lrrc39	2.29122
Lman2l	2.2902
A230103J11Rik	2.28926
Ap1s3	2.28869
Klhl9	2.2879
Arpp21	2.28785
Itch	2.28489
Ubox5	2.28334
Igf1	2.28325
Zdhhc3	2.2818
Plcxd1	2.27933
Hps5	2.27892
Wdr76	2.27766
Zfp169	2.27567
Ubxn11	2.27486
Gm19557	2.27483
Zfp939	2.27426
Trmt13	2.27248
Usp37	2.272
Amer1	2.2695
Pgap1	2.2691
Zfp606	2.26772
2210418O10Rik	2.26677
Zfp654	2.26649
Jagn1	2.26483
Gm14308	2.26362
Gm14308	2.26362
Gm14308	2.26362
Ccdc7b	2.26356
Zdhhc16	2.26345
Smg1	2.26109
Sec24a	2.25976
Rbm39	2.25965
Zfp457	2.25944
Zfp40	2.25704
Fam160a1	2.25667
Wrap73	2.25429
Nfkbia	2.2532
Pabpn1	2.25306
Rassf2	2.25254
Coch	2.25251
Pphln1	2.25003
Edrf1	2.24876
E330020D12Rik	2.24844
Srsf1	2.24837
Mfsd4b5	2.2477
Sacs	2.24764
Map3k2	2.24702
Lsm14a	2.24611
Adnp	2.24582
Leprotl1	2.24523
2810429I04Rik	2.24415
Rbms2	2.24341
Senp7	2.24332
Gtf2h3	2.24166
Bclaf3	2.24116
Arpin	2.2401
Tpp2	2.23849
Mdm4	2.23589
Pskh1	2.23569
Gm10677	2.23564
Zbtb26	2.23465
Mak16	2.2343
Npm1	2.23181
Tyms	2.23098
Pnpla1	2.23056
Abhd13	2.22898
Insig2	2.22795
Sestd1	2.22659
Ddhd1	2.22617
Spire1	2.22511
Idi1	2.2251
Rnf170	2.22479
B020018J22Rik	2.22474
4932414N04Rik	2.22385
Cab39l	2.2235
Myo9a	2.22347
Rapgef6	2.22253
G530011O06Rik	2.22238
Usp48	2.22198
Ascc3	2.22157
Ppifos	2.22067
Prcp	2.21841
Map4k5	2.21825
Gm13238	2.21791
Csde1	2.21789
Col7a1	2.21636
9530077C05Rik	2.21604
Cntnap5b	2.21543
Gm14326	2.21275
Zfp667	2.21241
Elp6	2.21178
Pcdh20	2.20972
Gm6710	2.20883
Zscan26	2.20816
Slc23a2	2.20771
Arih2	2.20682
Mre11a	2.20597
Pcca	2.20588
Uty	2.20586
Zic1	2.20572
Nampt	2.20487
Birc2	2.20382
Ppcdc	2.20316
Cnot6l	2.20238
E130008D07Rik	2.20194
Map4k2	2.20188
Arid4b	2.2013
Atg16l1	2.20101
L2hgdh	2.20073
Abi1	2.19922
Tex10	2.19786
Derl1	2.19783
Papolg	2.19647
Mettl21a	2.19646
Snrpb2	2.1964
4930594C11Rik	2.19604
Psmc6	2.19595
Fam184a	2.19581
Zfp711	2.19449
Hspa14	2.19432
Lig4	2.19421
4933438K21Rik	2.19234
Kcnab3	2.19166
D5Ertd615e	2.19099
Snhg17	2.19039
Tmem175	2.18829
Tmem56	2.18807
Zc3h7a	2.18758
Tbc1d15	2.18729
Slc16a14	2.18718
E130311K13Rik	2.18686
Btnl10	2.18583
Rpgrip1	2.18319
Ccz1	2.18281
Asgr1	2.18239
Pi4ka	2.1821
Tyw5	2.18182
Raver2	2.18106
4930512M02Rik	2.18071
Fam57a	2.18063
Ptrhd1	2.18048
Pnisr	2.1796
Luc7l2	2.17945
Nup98	2.17876
Cspp1	2.17812
Gm805	2.1779
Jkamp	2.17624
Hmgxb4	2.17564
Slc38a1	2.17458
Slc46a3	2.17321
Shld1	2.17282
Nrd1	2.17218
Hic2	2.17197
Slc25a16	2.17165
Senp2	2.17154
Lamp2	2.1714
Atp2b1	2.17083
Gabpb1	2.17082
Cd93	2.17041
Crybg3	2.17039
Fem1c	2.17036
Rbm41	2.16904
Pdk1	2.16706
Eif2ak4	2.16668
Pdpr	2.16667
Mtmr10	2.16649
Tbc1d1	2.16584
Grhl2	2.16483
Poglut3	2.16473
Rbm33	2.16332
1700128F08Rik	2.16156
Brwd1	2.16155
Brwd1	2.16155
Mfap3	2.16008
2022-09-11	2.16005
Gm14204	2.15956
Rbak	2.15898
Cd300a	2.15882
Gtpbp4	2.15847
Cnot7	2.15835
Foxo4	2.15812
Pwp2	2.158
F730035M05Rik	2.15785
E030024N20Rik	2.15771
Qser1	2.15758
Rbm26	2.15706
Usp31	2.15698
Elk3	2.15669
Gusb	2.15648
1810030O07Rik	2.15633
Ipo7	2.15542
Zfp950	2.1545
Arf2	2.1531
Tubgcp3	2.15231
Msrb3	2.15179
Cfl2	2.15162
Ptbp3	2.15101
Ap3m1	2.14976
Slc1a7	2.14967
Cptp	2.14907
Kctd1	2.14801
Snx30	2.14582
Ap4m1	2.14573
Ripply3	2.14266
Rc3h2	2.14219
Sphk1	2.1418
Mrpl13	2.1407
Rit1	2.13938
Ube2k	2.13651
Ddb2	2.13552
Taf4b	2.13364
Zscan18	2.13235
Fbxl5	2.13207
Edem1	2.13165
Lrrc40	2.13107
Pcnp	2.131
2700062C07Rik	2.13041
Eif2s3y	2.12977
Fbxl3	2.12969
1110032A03Rik	2.12963
Arnt	2.12932
Tubgcp4	2.12771
D10Wsu102e	2.12723
Veph1	2.12706
Ric8b	2.12695
Oca2	2.12504
Mir3072	2.12443
Nufip2	2.12338
Ceacam19	2.12172
Ppp2r3a	2.12113
Phtf1	2.12067
Rs1	2.12007
Olfm3	2.11812
Rab36	2.11739
Fer	2.11732
Podxl	2.11722
Ighmbp2	2.11548
Phc3	2.11525
9330188P03Rik	2.11518
Cwf19l1	2.11429
Rpgr	2.11324
2900092D14Rik	2.11304
Ints13	2.11247
Wdpcp	2.1121
Sytl2	2.10975
Itga11	2.10729
Ndnf	2.10702
Cdc37l1	2.10681
Scyl2	2.10608
Tasor2	2.10498
Plekha5	2.10481
Brd8	2.10456
Slc29a3	2.1014
Fgfr1op	2.10121
Eme2	2.10111
Zfp160	2.10101
AU041133	2.10078
Letm2	2.10062
4930470H14Rik	2.10049
Nemf	2.10047
Nipbl	2.10039
Smarcd2	2.10006
Arhgef12	2.09694
Ybey	2.09647
Mycbp2	2.09634
Fgf14	2.09629
Tox4	2.09445
Cars	2.09419
Vldlr	2.09289
Hectd2os	2.09069
Zfp281	2.08999
Stam	2.08988
Tbpl1	2.08901
2610044O15Rik8	2.08739
Ranbp6	2.08727
Alg6	2.08684
Fbxw17	2.08639
Clk4	2.08583
Selenoi	2.08568
Cd200r2	2.08537
Rtp3	2.08472
Desi2	2.08445
Lrrc14b	2.08424
Rbm18	2.08365
Cog5	2.08139
Atr	2.08109
Lenep	2.08012
Igf2bp3	2.07912
Zswim9	2.07871
Zfp607a	2.07787
Pqlc3	2.07711
Nvl	2.07703
Cpsf7	2.0766
Enpp5	2.07657
M6pr	2.07644
Ptpn12	2.07634
Mal2	2.07623
Ivns1abp	2.07618
Gm3143	2.07575
Entr1	2.07571
Nfxl1	2.07448
Cp	2.07401
Prmt9	2.07384
Chst15	2.07287
Spata5	2.07222
Oprm1	2.07082
Pear1	2.07062
Eif2s1	2.06979
Zfp81	2.06967
Zbtb8b	2.06883
Nr2c2	2.0681
Dnah7b	2.06767
Gm2026	2.06669
Wls	2.06656
Trpc4	2.06574
Gjc3	2.06528
2610507I01Rik	2.06525
Tmem179b	2.06279
Tdrp	2.0627
Qtrt1	2.06237
4930506A18Rik	2.06207
Nfat5	2.05837
Lrp1b	2.05827
Zfp975	2.05803
Sar1a	2.05737
Vps33b	2.05604
Dvl2	2.05533
Arntl2	2.05475
Pcdhb20	2.05452
Ino80c	2.05438
Hus1	2.05314
Rbm25	2.05307
Pus10	2.05191
Gucy1a2	2.05186
Tarbp1	2.05047
Zfp395	2.05039
Fubp1	2.05017
Golga5	2.04864
Elovl6	2.0483
Yipf6	2.04827
Pcdhga5	2.04795
Dcp1a	2.04773
Rev3l	2.04705
Gxylt1	2.04697
Ist1	2.04562
Papss1	2.04501
E330009J07Rik	2.04442
Zfp513	2.04433
Zmat1	2.04351
Zmym1	2.04348
Tead3	2.04194
Npc1	2.04165
Gm3604	2.04112
2610507B11Rik	2.04044
Impact	2.03886
Pycard	2.03869
Gm10789	2.03802
Gm9159	2.03656
Fbxw11	2.03577
Neurl3	2.03471
Ankrd44	2.03404
Mphosph9	2.03269
Ttc39a	2.03133
Gfra1	2.03104
Cpeb2	2.03048
Golga7	2.02959
4833415N18Rik	2.02958
Fam49b	2.02827
Adnp2	2.02795
Tbrg3	2.0279
Abce1	2.02761
Etv4	2.02744
Tnpo3	2.02699
Wdr48	2.02623
Dus1l	2.02553
Chic1	2.02429
Pdik1l	2.02351
Zfp951	2.02335
Senp5	2.02294
Rplp2-ps1	2.0226
1110012L19Rik	2.02199
Pml	2.02126
Tmem260	2.02106
Mycbp	2.01949
Adamts6	2.01822
Cldn34c1	2.01669
Lrfn5	2.01506
Umps	2.01495
Patl1	2.01437
Cldn12	2.01388
Erbin	2.0136
Cstf3	2.01308
Rfx7	2.01177
Pigm	2.01132
Ahrr	2.01118
Gm4262	2.0108
1700112J16Rik	2.01057
Lpp	2.00945
Naa35	2.00761
Trappc10	2.00704
Pgm1	2.00657
Fbxl20	2.00536
Oard1	2.0047
Traf7	2.0039
Eif1a	2.00297
Spag16	2.00086
Gtf3c2	2.00031
Gcfc2	2.00014
Dixdc1	1.99953
Gadl1	1.99949
Pcdhb22	1.9989
Kcnj2	1.9986
Fcrl5	1.99826
Cacna1d	1.99824
1810013L24Rik	1.99814
Ncbp1	1.99752
Tent2	1.99739
Zc3h14	1.99651
Hacd1	1.99617
Zfp426	1.99546
Zmat4	1.99504
Tab2	1.99485
A230057D06Rik	1.99399
Ets1	1.99365
Tinf2	1.99351
Dnaja4	1.9926
Ints8	1.99247
Rgs2	1.99201
Gask1b	1.99092
Dcaf10	1.99062
Gm15880	1.98997
Tab3	1.98949
Loxl2	1.9888
Yme1l1	1.98686
Dgkh	1.98593
1700109K24Rik	1.98578
Kansl1	1.98551
Cep85l	1.98481
Ube2l6	1.98474
Tcp10b	1.98406
Zfp941	1.98356
Il18bp	1.98314
Plekha1	1.98309
Ipo11	1.98258
Fxr1	1.98167
Jazf1	1.9811
Rbmx	1.9808
Tigit	1.98062
Zc3h12c	1.97949
Ppp4r1	1.97937
Gabrb2	1.97863
Zfp948	1.97733
Synpr	1.97651
Exoc5	1.97638
Wdr45b	1.97625
Grk1	1.97567
Gm14403	1.97524
Ctdsp2	1.97321
Clec18a	1.97247
Tmem154	1.97185
Rnf152	1.97108
Zfp267	1.96991
Fam107b	1.96941
Anxa7	1.96874
Elk4	1.96864
Agl	1.96848
A430085M09Rik	1.96807
Pcm1	1.96796
Zfp770	1.96787
Zfp318	1.96715
Zdhhc6	1.96702
Abl2	1.96696
Fam168a	1.96522
Prlr	1.96433
Zfp799	1.96349
Slc38a9	1.96341
Rab23	1.96333
Rbm34	1.9633
Ikbke	1.96295
Dnal4	1.96294
Mcts2	1.96285
Ndufaf6	1.9617
Snx22	1.96168
Zbtb6	1.96155
E2f7	1.96014
2022-09-07	1.9573
Gpr173	1.95604
Dok5	1.95564
Auh	1.95562
Fdx1	1.95492
Tmem263	1.95481
Tnpo1	1.9543
Pabpc1l	1.95327
Zfp30	1.95244
Mir3070a	1.9518
Agbl3	1.95109
Idua	1.95079
Fzd6	1.95035
Zfp664	1.94987
Nsmaf	1.94877
Hcfc2	1.94855
9430091E24Rik	1.94832
Bdp1	1.94805
Csnk1g1	1.94735
Rsph4a	1.94727
Rec114	1.94717
C8b	1.94704
Atp6v0a2	1.94692
Mir100hg	1.94689
Ubr5	1.9468
Zfp729b	1.94662
Nek9	1.94619
Eaf1	1.94576
Ermp1	1.9454
Nsd1	1.94516
Ccser2	1.94339
Zcchc9	1.94297
Cdc27	1.94249
Zfp626	1.94195
Gfm2	1.94119
Fam210a	1.94094
Osbpl8	1.94094
Mir1193	1.94025
Scoc	1.939
Ikbkb	1.938
3110056K07Rik	1.93792
Elavl1	1.93786
Nit1	1.93399
Ces2f	1.93376
Fut8	1.93361
Inpp5d	1.93261
Plekhh2	1.93236
Akap11	1.93188
Gimap8	1.93137
Haus6	1.93034
Jrkl	1.93025
Ola1	1.92931
Map2k7	1.92908
Gm11149	1.92878
Abraxas2	1.92865
Agbl5	1.92813
Snhg4	1.92811
Hdac3	1.92732
Zkscan7	1.9264
Kmt5b	1.92634
BC046251	1.92604
Zfp983	1.92573
Zfp930	1.92414
Thyn1	1.92325
Mtx3	1.92219
Hnrnph1	1.92149
Morc2a	1.92054
Cpne8	1.92017
Kcnk6	1.92009
Emc9	1.91987
Grk3	1.91975
Snord17	1.91939
Ceacam1	1.91808
Sp8	1.91784
Greb1l	1.91773
Nudt8	1.91758
Eprn	1.91718
Gm6313	1.91689
Ubn2	1.91678
Mab21l1	1.91646
Pgap2	1.91611
Zswim6	1.9161
Zfp976	1.91546
Sclt1	1.91461
4931406B18Rik	1.91327
6330415B21Rik	1.91173
Clock	1.91117
Rps6kb1	1.91105
Gm21188	1.91103
Alkbh2	1.91064
Pramef8	1.91057
Brip1	1.90985
Arl2bp	1.90948
Ythdc2	1.90928
Zdhhc13	1.90756
Il1f9	1.9068
Luzp1	1.9067
D2hgdh	1.9067
Upf3b	1.90566
Eif2s2	1.90525
Acsm2	1.90324
Ranbp9	1.90311
2022-03-02	1.90264
G630055G22Rik	1.90148
Gm21319	1.90146
Pign	1.90077
Samd11	1.90018
Svopl	1.89935
Crnkl1	1.89813
Spcs3	1.89808
Mospd2	1.89781
Tent4a	1.89741
A930011G23Rik	1.89731
Fnta	1.89582
Mlip	1.89572
Baz2a	1.89528
Ankhd1	1.89524
Jmjd8	1.8947
Khdc4	1.89457
Gas2	1.89266
Etfrf1	1.89143
A530065N20Rik	1.89086
Nup205	1.88993
Mterf4	1.88926
Maoa	1.88908
Ddx20	1.88888
Trpm1	1.88743
Tmem161b	1.88712
Tmem170b	1.88611
Wrn	1.88583
Klhl4	1.88478
Crlf3	1.88393
Gm2002	1.88351
U2af1l4	1.883
Pum3	1.88265
Inpp5b	1.88243
E230016K23Rik	1.88242
Sertad3	1.88148
Mkln1	1.88116
Ano6	1.88084
Dedd	1.88064
Chsy1	1.87975
Pnpla8	1.87928
Mmp16	1.87888
Dgkq	1.8787
Rad9a	1.87744
Prelid3a	1.87667
Star	1.87666
Smim41	1.87638
Zfp655	1.87578
Faxc	1.87481
Phf8	1.87379
Cd22	1.87361
Rabgap1	1.87286
Slc25a24	1.8727
Gid8	1.8719
Lonrf3	1.87152
Pdcd2	1.871
Dnah17	1.87028
Atad2b	1.86939
Slc39a14	1.86929
Pdhx	1.86715
Tesk2	1.86683
Tmtc4	1.8638
Pum2	1.86305
Tmem50b	1.86233
Ppp1r12a	1.86201
Nop16	1.8617
Myo1b	1.86094
Zfp970	1.8602
Zfp248	1.85877
1700025G04Rik	1.85717
Nin	1.85716
Mterf3	1.85637
Eny2	1.85605
Yeats2	1.85496
Plag1	1.85309
Igfbp7	1.85286
Sgcb	1.85264
Ccdc148	1.85115
Dsel	1.85048
Ttc25	1.84991
Pik3r3	1.8497
Gm11127	1.84946
Gm19782	1.84847
Smn1	1.84768
4930431F12Rik	1.8474
Cnksr2	1.84607
Rffl	1.84601
Gpld1	1.84536
Ppil4	1.84508
Etnk1	1.84415
Prrx1	1.83995
Inpp5e	1.83952
Lamtor5	1.83782
Tsr2	1.83657
Chd2	1.8361
Stap1	1.83604
Pitpnm2os1	1.83543
Usf3	1.83534
Erich6	1.83459
2010001A14Rik	1.83428
Mex3c	1.83203
Kdsr	1.83201
Zfp810	1.83179
Zfp763	1.83158
Ocrl	1.83028
4921515E04Rik	1.83019
Ppp2r5c	1.83012
Cdc23	1.82992
Hnrnpdl	1.82966
Sirt7	1.82963
Zfp185	1.82941
Xpo7	1.8289
Scarna13	1.82849
Skp2	1.82842
Gm16973	1.82834
Cd24a	1.82808
2810021J22Rik	1.82757
Vamp4	1.8273
Ift172	1.82714
Slc8b1	1.82691
Cryzl1	1.82686
Trim14	1.82647
Zfp60	1.82639
Abca9	1.82625
Nfatc3	1.82503
Pbdc1	1.82492
Tmeff2	1.82416
Polr3g	1.82325
Pdxdc1	1.82319
Fuz	1.8231
5830417I10Rik	1.82203
Spag9	1.82035
Lrch3	1.81939
Ghrl	1.81899
Timp4	1.81813
Upf3a	1.81661
Gpr63	1.81644
Spg20	1.81626
Htr1b	1.81602
Ralgapb	1.81545
Klhl15	1.81499
Zfyve28	1.81469
Ripk1	1.81357
Nrg3os	1.81347
Slc16a10	1.8126
Phxr4	1.81157
Plod2	1.81125
Rdh18-ps	1.81089
Sgk1	1.80937
A930016O22Rik	1.80842
Ryk	1.80837
Slc30a7	1.80789
Ssb	1.80782
Psmd5	1.80772
Slc35a4	1.80743
Gm10336	1.80671
Rap1b	1.80634
Kcns1	1.80572
Qk	1.80499
Xpnpep3	1.8044
Mthfs	1.80349
Zfp507	1.80243
Memo1	1.80238
Epb41l5	1.80068
Zfp87	1.79978
Gtf3c4	1.79952
Kbtbd3	1.79834
Ergic2	1.79757
4931402G19Rik	1.79752
Cnih4	1.79578
Zzz3	1.79557
Rgs13	1.7954
Mrpl3	1.79451
D030028A08Rik	1.79443
Zmym6	1.79413
Nfyb	1.79325
Ano4	1.79255
Tmc8	1.79234
Pitpna	1.79117
Mdp1	1.79076
Zfp592	1.79027
Smad2	1.78938
4930474G06Rik	1.78869
Kcnt1	1.78825
Nupl1	1.78632
Mat2a	1.78612
Kcna4	1.78553
Atg4b	1.78487
Lama2	1.78485
Lama2	1.78485
Fhl1	1.7848
Tmem67	1.78469
Zfp433	1.78332
Trmt10b	1.78328
Gm13315	1.78272
Pdp1	1.78213
Dlx6os2	1.78119
Purb	1.77998
Aste1	1.77993
Cnot10	1.77976
Slc35f5	1.7794
Cyb561d1	1.77832
Mtf1	1.77796
Emsy	1.77718
Awat2	1.77612
Osbp	1.77579
LOC100861615	1.7753
Btbd6	1.77505
Rtl1	1.77453
Asnsd1	1.77367
Dbndd1	1.77127
A930013F10Rik	1.77079
Pmpca	1.77017
Ddx19b	1.76952
Snhg5	1.76894
2500002B13Rik	1.76884
Zfp869	1.76881
Ash1l	1.76872
9530020I12Rik	1.7687
Gm10778	1.7685
Gm10778	1.7685
D330041H03Rik	1.76829
Gm20219	1.76778
Cul5	1.76762
Ddx27	1.76755
Gm38415	1.76687
St8sia5	1.76596
Zbtb5	1.76595
Yipf5	1.76568
Nrbp2	1.7643
Wdr75	1.76411
Mmp19	1.7641
Cd59b	1.76369
Scn5a	1.76364
Nbeal1	1.76304
Syncrip	1.76215
Zfp706	1.76121
N4bp2l1	1.76119
Slc9a3	1.76006
Golt1b	1.75998
Smarca5-ps	1.75985
Ptpn3	1.75983
Galnt13	1.75961
Ugdh	1.75912
Rps6ka3	1.75825
Pcdhb16	1.75779
Dock11	1.75777
Odf2l	1.75703
Rufy2	1.7568
Nup153	1.7566
Tmx3	1.75627
Rasl11a	1.75584
Copg2	1.75479
Smad4	1.75366
Cdnf	1.75361
Nt5c2	1.75321
Tbc1d31	1.75267
Tbc1d31	1.75267
Crbn	1.75262
Ankrd9	1.75201
Frem1	1.7514
Cul4a	1.75017
Pip5k1a	1.74989
Vma21	1.74869
Rnf139	1.74797
Zfp809	1.74665
Wdr37	1.74658
AA986860	1.74564
Msh4	1.74558
Gm12709	1.74558
Zcchc8	1.7443
Aifm1	1.74426
Ppan	1.74315
Ftsj3	1.74312
Abcd2	1.74303
Psmg2	1.74276
Nck1	1.74251
Eml3	1.74237
Slc6a18	1.7421
Suv39h2	1.74185
Dsg2	1.73918
Lsm10	1.73906
Mid2	1.7387
Bdnf	1.73705
Txlng	1.73684
Cst6	1.73614
Klhl24	1.73606
Herc3	1.73599
Ppp4r2	1.73572
Cbx5	1.73524
Plk4	1.73513
Tgs1	1.73481
Rfx5	1.73386
Tmem9b	1.73375
Cnot1	1.73325
Kctd18	1.73243
E530011L22Rik	1.73198
Fyb2	1.73168
Ttc37	1.73158
Ccdc74a	1.73125
9530026P05Rik	1.73077
Zfp791	1.72941
Paics	1.7293
Ntan1	1.72852
Scaf4	1.72824
Ikzf5	1.728
Sorbs2	1.72746
Pdpk1	1.72711
Sh3gl1	1.72701
Atxn7l2	1.72648
AI504432	1.72642
Fam214a	1.72578
Styx	1.72564
Zdhhc1	1.72536
Cd164l2	1.72431
Ypel1	1.72382
Tm9sf2	1.72319
Ppm1b	1.72276
Fam228a	1.7225
Gclm	1.72246
Palb2	1.72095
Mctp2	1.72086
Ube2w	1.72083
Lck	1.71948
Rcan2	1.71806
Gm8615	1.71777
Tox	1.71668
Jade3	1.71658
Thada	1.71604
Pbrm1	1.71509
Hykk	1.71506
Fam13b	1.71483
Gemin8	1.71433
Adpgk	1.71351
Rsbn1l	1.71342
Frmd3	1.71329
Naa15	1.7129
Eml4	1.71269
Nup160	1.71254
Ralyl	1.71242
Gm16523	1.71222
Nup54	1.7122
Rhbdl3	1.71218
Slco2a1	1.71117
Ecpas	1.71108
Glb1l	1.71081
Apex2	1.71069
Stx2	1.7106
H2-Q5	1.71045
A830052D11Rik	1.71019
A230070E04Rik	1.70755
Fam120b	1.70749
Mapk1	1.707
Brcc3	1.70671
Rps6ka1	1.70603
Ext1	1.70545
Vav3	1.70524
Spata7	1.7047
Zranb1	1.70452
Trip11	1.7045
Mir22hg	1.7044
Gm6093	1.70408
Srsf5	1.70378
Taok1	1.70348
Dph6	1.70328
Parg	1.70306
Ica1l	1.70276
Gm5431	1.70268
Ssh2	1.70255
Brca1	1.70183
Ppat	1.70182
Ctu2	1.70159
Hmgn3	1.70069
Zfp51	1.7005
A330076H08Rik	1.69978
Sp4	1.69926
Cyp2j13	1.69846
Zfp180	1.69818
N4bp2	1.69763
Uros	1.6976
Dhps	1.69706
Pcmt1	1.69699
Zfp410	1.69678
Setd5	1.69634
Tfb2m	1.69592
Ppp1r12c	1.69548
Ptp4a2	1.69535
Lrp6	1.69508
Plpp5	1.69456
Dram2	1.69428
Cenpp	1.69138
Pcdha5	1.69005
Nrg4	1.6897
Il5ra	1.6893
St18	1.68922
Abitram	1.68803
Tmem186	1.68684
9930021J03Rik	1.68523
Nat10	1.68519
Nup43	1.68434
Zfp773	1.68318
9430083A17Rik	1.68277
Gm6225	1.68182
Dnajc18	1.68165
Npc1l1	1.6815
Efcab8	1.68107
Ell3	1.68075
Csnk2a2	1.68058
Trmt11	1.68056
D030018L15Rik	1.68027
Panct2	1.67998
Jcad	1.67997
Eif5a2	1.67951
Elf4	1.67934
Tmem19	1.67819
Gm5415	1.67808
St8sia4	1.67808
Tmem181b-ps	1.67733
Tm9sf3	1.67708
Arsg	1.67633
Gm16070	1.67526
Cpne1	1.67446
Usp9x	1.67365
Sh3tc2	1.67357
Cbr4	1.67333
Oxtr	1.67305
Phex	1.67265
Bnip2	1.67184
Cip2a	1.67183
Camk1d	1.6716
Lancl3	1.67153
Ssbp1	1.67134
Fryl	1.67126
Usp4	1.67082
Trex1	1.67029
U2af1	1.66955
U2af1	1.66955
Sf3b6	1.66816
Tmem143	1.66677
Tmem126a	1.66579
B3gnt2	1.66555
Ssr3	1.66518
4933413J09Rik	1.66499
Dstn	1.66471
Pou6f1	1.66454
Lysmd4	1.66417
Myo19	1.66297
Alms1	1.66283
Adam22	1.66208
Hinfp	1.66172
Rab3c	1.66155
Slc24a5	1.6609
Wdr47	1.66074
Coq10b	1.66012
Ppp1cc	1.6596
Cdadc1	1.65836
Ap5s1	1.65783
Fam169a	1.65751
Card9	1.65707
Mier1	1.65585
Smchd1	1.65432
Zfp36	1.65424
Smco1	1.65405
Noct	1.65388
Sik3	1.65355
Zfp866	1.6532
Rps6ka2	1.65292
Ddx47	1.65209
Meis1	1.65152
Slc12a6	1.65123
Bcas3os1	1.65063
Psd3	1.65036
Gsdme	1.65036
Tatdn1	1.64976
Trim30a	1.64961
Trim65	1.64917
2700054A10Rik	1.64902
Lrch2	1.6483
Rspo3	1.64734
Ccdc167	1.647
Cpxm2	1.6469
Tasor	1.64638
Ddx58	1.64554
Rbm4b	1.6453
Arid3a	1.64495
Nrg3	1.64454
Cd68	1.64374
Sltm	1.64344
Cd2bp2	1.64251
Meis2	1.64222
Wdr3	1.64127
Glce	1.64095
Fastkd5	1.64061
Cox18	1.64054
Nkrf	1.64052
Orai2	1.63977
Il1rap	1.63945
Cul2	1.6394
L3mbtl4	1.63931
Decr2	1.63927
Ttc21b	1.63794
Rnf219	1.63791
Lor	1.63746
Mkrn2	1.63625
Rin1	1.6362
Lpgat1	1.6358
Sf3b1	1.63504
Stard8	1.63448
Rassf8	1.63431
BC005537	1.6343
S100b	1.63424
Dynlt3	1.63274
Cacnb4	1.63257
Prdx3	1.63195
Fzd8	1.63112
Zdhhc17	1.63039
Hspe1	1.63013
Scfd1	1.62876
Rfc5	1.62862
Tafa1	1.62855
Ccdc88a	1.62818
Neurod6	1.6267
Slc25a18	1.62657
Usp38	1.62649
Nexmif	1.62527
Pcdhb18	1.62483
Tprkb	1.62389
Actn2	1.6229
Nup155	1.62248
Slc37a3	1.62162
E2f6	1.62119
Zfp148	1.62116
Zfp202	1.62072
Gpr75	1.61966
Nudt4	1.61965
Ercc6	1.61959
Elmo3	1.61666
Zfp639	1.61621
Pptc7	1.61513
Snhg7	1.61506
Atat1	1.61434
Smim1	1.61432
Cyp2j6	1.61373
Derl2	1.61289
Itgbl1	1.61273
Ilf2	1.61248
Dbr1	1.61144
Acot8	1.61104
Mis12	1.61046
Casc3	1.61019
Frg2f1	1.61012
Mnat1	1.6101
Lrrc7	1.61008
Rab22a	1.60999
Prr15l	1.60917
Polr2d	1.60907
Gas2l2	1.60893
Pam	1.60869
Fbxo7	1.60856
[truncated: 933 more rows]

## Sheet: Suppl. Table 2_Rest PL-MS
GeneName	log2FC	pvalue
Map2	8.82452	0.00810366		Proteins identified in both resting and differential proteome with uniqe peptide identifiers:
Map4	6.33117	0.00174511		Camk2g
Nudc	6.27328	0.00017705		Cyth1
Cep170	6.18794	0.00101898		Dnm1
Agfg1	5.98218	0.00272215		Hnrnpd
Shank3	5.77806	0.0410048		Rplp0
Cct6b	5.72508	0.0027411		Septin5
Cep170	5.65906	0.000158812		Sorbs2
Stmn1	5.53281	0.000664291		Trappc9
Atxn2l	5.5196	0.00136638		Ly6h
Cep170b	5.50363	3.66829e-05
Syn1	5.49955	3.85271e-05
Crip2	5.49693	9.64606e-05
Atxn2l	5.45944	6.22913e-06
Git1	5.4436	3.94819e-05
Eif4g3	5.39031	0.00056416
Rtn4	5.36884	4.51719e-05
Dlg2	5.36601	0.000622271
Jpt1	5.28279	0.000950737
Actr1a	5.26095	0.000100752
Dlg1	5.21157	0.0018036
Atxn2	5.16716	0.00216718
Camk2a	5.16691	0.000196657
Eif4b	5.16534	0.000352168
Camk2g	5.03611	7.52389e-05
Arhgef7	5.01046	0.000184157
Agfg1	4.98253	4.59792e-06
Ncam1	4.96392	0.00383339
Map6	4.9041	4.33971e-05
Dpysl5	4.87623	4.70383e-05
Ncam1	4.84761	0.00567981
Stmn3	4.7683	0.00816995
Dars	4.76056	1.65528e-06
Eps15l1	4.7577	4.15248e-05
Add2	4.75545	0.00210508
Sptan1	4.75333	0.000270979
Stmn2	4.74176	0.00104712
Atxn2	4.71514	0.000762202
Add1	4.71072	0.000243799
Madd	4.69952	0.000415808
Wasf1	4.66118	0.00103718
Cttn	4.65845	0.000848665
Eef1d	4.63599	0.000119706
Arhgap21	4.52727	0.00327072
Septin7	4.52494	5.9831e-05
Shtn1	4.51013	0.000237726
Plppr4	4.49877	0.00257147
Arhgef7	4.49168	0.00646805
Cct3	4.48536	0.00229516
Bin1	4.45363	0.000756235
Cep170	4.42719	0.00629541
Actr1b	4.39033	0.000980663
Ctnnd2	4.37959	0.000179539
Usp48	4.35956	0.00262069
Gspt1	4.33775	0.00018111
Eef1b2	4.33604	0.000141672
Septin7	4.33231	0.000687271
Synrg	4.28404	0.0012662
Bin1	4.27902	0.00205133
Pdap1	4.26061	0.000953385
Ablim1	4.255	0.000256706
Shank2	4.21832	0.00157032
Arhgef7	4.21646	0.000295177
Clip1	4.16377	0.00338408
Ubap2l	4.11142	0.00155764
Map4	4.10549	0.000699852
Nbea	4.10461	0.00491436
Eef1d	4.10332	7.57807e-05
Prrc2c	4.09517	0.000271725
Itsn1	4.07528	0.00349095
Clasp2	4.06164	0.000152139
Madd	4.05201	4.33375e-05
Gspt2	4.0477	0.0162762
Eprs	4.03754	0.00166521
Bcr	4.02669	0.000635222
Txn1	4.00546	0.0363349
Arhgap21	3.98909	0.00458955
Ncam1	3.97406	0.00355784
Sptan1	3.95411	0.00236768
Dmxl2	3.90921	0.00412627
Prrc2b	3.87404	0.00221243
Map4	3.86369	0.000818713
Eif4g3	3.86271	0.000934623
Sec22b	3.86262	0.00338469
Prrc2a	3.862	0.00184166
Ybx3	3.86126	0.00156464
Eif4g1	3.8455	0.000563617
Soga3	3.83573	1.69049e-05
Gprin1	3.80271	0.00029194
Snapin	3.79757	0.000123622
Ccar2	3.79463	0.00016102
Cdv3	3.77171	0.000101584
Eef1g	3.75238	0.000540885
Pak2	3.70027	0.00124495
Dctn1	3.68285	0.00113234
Afdn	3.66914	0.000249458
Add1	3.65198	0.00694626
Bsn	3.63347	0.000526143
Eif4e	3.62251	0.00536345
Septin11	3.59707	0.000849803
Sptbn1	3.58803	0.000119194
Dnm1l	3.5741	0.000154396
Clip1	3.57363	0.00296923
Lrrc7	3.57082	0.001535
Pabpc4	3.55369	0.00122106
Prrc2b	3.55034	0.000283704
Clip2	3.53375	0.00996379
Prune1	3.52259	0.0043504
Rabgap1	3.48208	0.000308111
Syn3	3.46213	0.000866691
Ppfia1	3.42974	0.0084686
Vcpip1	3.41487	0.000423313
Ank2	3.39032	7.13186e-05
Tfg	3.34803	0.00725269
Numbl	3.33049	0.00782625
Ehbp1	3.32152	0.000898232
Ina	3.31763	0.0044273
Smap1	3.30757	6.52022e-05
Gigyf2	3.30526	0.000190304
Dlg1	3.29998	0.0246774
Cadps2	3.29958	0.0186705
Sorbs1	3.29516	0.00600637
Cdkl5	3.26281	0.00250754
Camk2d	3.2526	0.0051735
Septin8	3.2424	0.0338484
Camsap3	3.24234	0.0372419
Kars	3.24176	0.00156929
Map4	3.24162	0.00207567
Apc	3.23831	0.000930282
Upf1	3.23651	0.00118514
Akap10	3.23099	0.00863948
Sncb	3.22383	0.0109241
Strn4	3.20981	0.000785539
Slain2	3.20341	0.00379337
Cct8	3.20023	0.00468368
Raph1	3.19163	8.37629e-05
Ank3	3.18201	1.51754e-05
Camsap3	3.18074	0.000298165
Dab2ip	3.16493	0.0194104
Plaa	3.16309	0.00175427
Capzb	3.14059	0.000331339
Pacs1	3.14008	0.00259554
Kif21b	3.14006	1.49542e-05
Mecp2	3.12991	0.00217025
Casp3	3.1149	0.00297558
Hsbp1	3.10187	0.00805477
Marcks	3.06858	0.0135323
Septin4	3.06194	0.00781599
Itsn1	3.05638	0.0034933
Erc1	3.05473	8.98915e-05
Nyap1	3.05134	0.00106681
Ank3	3.03328	0.0184803
Sh3gl2	3.02239	0.0017915
Ap1g2	3.01932	0.00111326
Tanc2	3.01855	0.0013709
Cnksr2	3.01669	0.0102791
Trim67	3.01054	0.00569989
Syngap1	3.00315	0.0314493
Klc2	2.98563	9.84154e-05
Xrn1	2.98269	0.000135706
Iqsec1	2.96055	0.00587935
Begain	2.9314	0.000137792
Tkt	2.92155	0.000377336
Plppr3	2.91721	0.0168428
Capzb	2.89659	0.0269798
Camsap1	2.88874	0.00728466
Eif3a	2.86561	0.00310957
Raph1	2.84915	0.000168299
Cplx1	2.84818	0.00894285
Rabgap1l	2.84739	0.000557569
Chd4	2.84521	0.00138345
Macf1	2.83353	0.000275297
Arfgap2	2.81462	0.00989808
Edc4	2.80837	0.0329221
Enah	2.80677	0.00436698
Elmo1	2.80089	0.0156341
Cc2d1a	2.79078	0.00795231
Cct5	2.78427	0.000127012
Eef1e1	2.78291	0.00366834
Vars	2.78132	0.00635239
Abi2	2.7813	0.0348936
Evl	2.7629	0.000543778
Cep170	2.75556	0.0084594
Palm	2.75308	0.0308297
Pkn1	2.74282	0.00436992
Dbn1	2.7331	0.0269517
Chd3	2.72294	0.00337741
Rplp0	2.72186	0.00943405
Jakmip1	2.72167	0.0029334
Pak3	2.71489	0.00441988
Serbp1	2.68424	0.00326434
Kars	2.67652	0.00946511
Clasp1	2.67429	0.000221104
Dtna	2.6731	0.0256647
Eif3g	2.65515	0.00162977
Anks1b	2.64552	0.00358127
Cct6a	2.63762	0.0346745
Clasp1	2.63747	0.000252819
Dync1li1	2.63516	0.000743493
Jakmip2	2.62647	0.00070657
Shank1	2.62419	0.00439189
Amer2	2.61377	0.0277842
Tnrc6b	2.60576	0.00685401
Srpk2	2.59527	0.0111131
Vangl2	2.59043	0.007857
Sec16a	2.59028	0.00155765
Basp1	2.5875	0.0317461
Dvl1	2.58277	0.00478934
Lasp1	2.55282	0.0117249
Rims2	2.54963	0.0105829
Clint1	2.53542	0.0205582
Dnm1l	2.52852	0.00196639
Cplx2	2.52576	0.0132444
Snap47	2.51697	0.00103548
Macf1	2.50836	0.00211121
Unk	2.50686	0.00609379
Snap91	2.50505	0.00237392
Eif4g1	2.48462	0.000725407
Grin2b	2.46175	0.00994895
Coro7	2.44952	0.00341431
Aak1	2.44859	0.00847611
Ank3	2.44626	0.00124371
Erc2	2.44322	0.038503
Picalm	2.4426	0.00231484
Ppfia3	2.43349	0.00234773
Dmtn	2.43258	0.0176309
Washc2	2.42117	0.0198385
Mink1	2.41517	0.036461
Psmc3	2.41341	0.00651154
Coro1c	2.3931	0.00236803
Stip1	2.38974	0.00497783
Rtn3	2.3857	0.000706677
Iars	2.38565	0.0217374
Actr10	2.38186	0.0159049
Ank3	2.37685	0.00339548
Jakmip1	2.37672	0.0207156
Septin3	2.373	0.00077988
Prickle2	2.36965	0.0334421
Arhgap39	2.36857	0.00708865
Cnot1	2.36629	0.0420228
Nono	2.35431	0.00654041
Cct7	2.35208	0.0164733
Cdc42bpb	2.35102	0.00383702
Chd5	2.35074	0.00162185
Nrxn2	2.34554	0.0109503
Dgki	2.34424	0.0293071
Sec23a	2.33901	0.0461941
Amph	2.33765	0.0186007
Mtss2	2.33548	0.00269783
Klc4	2.32562	0.0405644
Syngap1	2.32482	0.0168778
Mapre1	2.3175	0.016595
Cxadr	2.31554	0.0335417
Atp6v1a	2.30417	0.00246807
Numb	2.29548	0.00185293
Syngap1	2.2882	0.00142568
Enah	2.28053	0.0271109
Mapt	2.27876	0.026662
Macf1	2.25784	0.00675281
Tjp1	2.2564	0.00776808
Psmc2	2.25394	0.00859082
Fsd1	2.25237	0.00313442
Elmo2	2.24195	0.0336022
Sec24b	2.23137	0.0282713
Rufy3	2.21185	0.0481872
Caskin1	2.21049	0.0072619
Arhgap32	2.20328	0.00225214
Jpt2	2.19256	0.0370081
Fkbp15	2.19091	0.0399628
Soga1	2.18783	0.00974396
Syngap1	2.17361	0.0313962
Pabpc1	2.16927	0.00346132
Kalrn	2.16724	0.0280228
Sbf1	2.16657	0.0378707
Psmd2	2.16442	0.0278849
Otud4	2.1473	0.0031966
Lypla2	2.14694	0.00660437
Ythdf3	2.14654	0.031036
Tceal5	2.14433	0.000191079
Git2	2.14183	0.0134385
Ankrd17	2.13879	0.0128859
Septin6	2.13713	0.00313119
Armcx4	2.137	0.00396206
Dctn4	2.12644	0.0281651
Ciapin1	2.12344	0.00133609
Eif4enif1	2.12151	0.00468975
Dlgap1	2.11286	9.82625e-05
Akap1	2.11242	0.00859228
Mical3	2.10916	0.0354068
Sh3kbp1	2.10909	0.00927185
Tardbp	2.10792	0.000525736
Coro1a	2.10644	0.0309477
Tceal6	2.10506	0.00497159
Arhgap39	2.10404	0.0347622
Septin5	2.09468	0.00130612
Wdr7	2.07672	0.0419948
Dmxl2	2.07597	0.00204859
Arhgap23	2.06956	0.00255577
Dock7	2.06434	0.0140725
Slc25a46	2.06134	0.0214133
Snca	2.06038	0.00825005
Npm1	2.05737	0.0148208
Lrba	2.05464	0.0126519
Nufip2	2.04612	0.000511781
Neo1	2.03775	0.021468
Dync1i2	2.03371	0.00825465
Dbnl	2.03015	0.0040509
Ipo9	2.01019	0.00411864
Nav3	2.00951	0.0095957
Mycbp2	1.98279	0.0311093
Ppp1r1a	1.97799	0.0260753
Osbpl6	1.96725	0.00123475
Ubap2	1.96	0.00421886
Grin1	1.95445	0.00644161
Srgap3	1.95322	0.00444829
Efhd2	1.95216	0.0164329
Mark3	1.9437	0.0446064
Xab2	1.93907	0.015248
Dctn6	1.93829	0.0068771
Eif4g1	1.93493	0.0336897
Sipa1l2	1.91566	0.0361332
Nav1	1.90789	0.0342491
Arhgap35	1.90465	0.0447212
Ablim2	1.90389	0.0125542
Sorbs2	1.89989	0.0476617
Cyth1	1.8979	0.00973322
Nacad	1.88936	0.021114
Strn3	1.88059	0.0343685
Dlg3	1.87626	0.0209086
Hcfc1	1.86161	0.0226025
Ppip5k2	1.83985	0.023701
Mycbp2	1.83812	0.0193988
Evl	1.83181	0.0257134
Map11	1.82191	0.00113807
Camsap2	1.81918	0.00650264
Dtnb	1.81109	0.0373288
Larp4b	1.80595	0.0112214
Sestd1	1.80006	0.0416899
Tada3	1.79922	0.0221493
Dock3	1.79911	0.0403526
Abi1	1.79823	0.0223207
Negr1	1.79718	0.0415206
Clasrp	1.79588	0.00236364
Dstn	1.78202	0.032373
Ist1	1.76831	0.0293223
Abr	1.76539	0.00947694
Ralgapa1	1.76381	0.0219777
Nsfl1c	1.75359	0.0128356
Ica1	1.74923	0.0230692
Mprip	1.73489	0.0211485
Gdap1l1	1.73035	0.0434704
Ankhd1	1.72484	0.0429673
Myo18a	1.72463	0.00538963
Nsg2	1.72303	0.00304613
Phldb1	1.7211	0.0181068
Kifc3	1.70515	0.0118987
Bag2	1.70035	0.0465988
Hdac9	1.6994	0.0105422
Qars	1.69639	0.0489404
Abl2	1.69409	0.0210496
Synj1	1.68853	0.0278285
Araf	1.68522	0.00444322
Cyfip1	1.67463	0.0311565
Caprin1	1.67137	0.00425034
Arpc2	1.64421	0.049711
Cyfip2	1.64178	0.0242578
Csde1	1.64046	0.00574045
Acat2	1.63775	0.0110369
Lin7c	1.63507	0.0473241
G3bp1	1.62574	0.0123348
Acin1	1.61067	0.0300313
Gsk3b	1.61046	0.0417943
Actl6b	1.60661	0.00710801
Cracd	1.59598	0.00293266
Hnrnpa3	1.59388	0.0355479
Eif3b	1.5782	0.0201349
Osbpl6	1.5766	0.0170191
Glmn	1.57272	0.0226279
Stxbp2	1.56343	0.0191296
Anks1b	1.56209	0.00094878
Baiap2	1.55697	0.0387487
Impdh2	1.55288	0.0238856
Limch1	1.54797	0.0339642
Ppp3ca	1.54728	0.00907135
Spag9	1.54671	0.00256053
Rnf213	1.54599	0.0459019
Bap1	1.54241	0.0218063
Dlgap3	1.53106	0.0368105
Tes	1.52077	0.0320987
Vapa	1.51692	0.0340067
Sars	1.51382	0.0456143
Ppfia2	1.50569	0.0247658
Ppil1	1.50538	0.00449378
Dlgap4	1.49019	0.0249552
Dido1	1.48926	0.0277073
Carm1	1.47544	0.0280921
Lyar	1.45955	0.000124772
Fbxo45	1.45215	0.0208111
Fam160a2	1.44912	0.0111532
Tcf20	1.44448	0.0274499
Kcnq2	1.43727	0.0104331
Rbsn	1.4335	0.000531747
Cnot9	1.42511	0.00488627
Cars	1.40332	0.00903591
Mapk8ip3	1.39865	0.0154666
Rbm10	1.39435	0.0111127
Akap9	1.37027	0.0387177
Pikfyve	1.36699	0.0237734
Nefm	1.3655	0.0269169
Vti1b	1.36243	0.0407838
Upf3b	1.36048	0.0167834
Anapc1	1.35431	0.0215618
Smc3	1.35037	0.00420506
5031439G07Rik	1.3432	0.0408914
Dlg4	1.33064	0.0406544
Sf3b2	1.2983	0.0234803
Pum1	1.29008	0.0446247
Pspc1	1.28763	0.0111255
Cttnbp2	1.28751	0.0382466
Sgf29	1.28355	0.0488642
Lmna	1.27858	0.0437037
Grip1	1.26618	0.0190379
Rasal2	1.26305	0.0483002
Grip1	1.25846	0.0433563
Tdrd3	1.25549	0.0155474
Trio	1.25133	0.0187618
Brk1	1.22854	0.0155046
Mcrs1	1.22708	0.0304151
Zfp512b	1.2196	0.0251017
Ythdf2	1.21493	0.0248884
Npcd	1.21335	0.0172859
Capza1	1.20882	0.0426201
Prmt1	1.19951	0.0419445
Serf2	1.19456	0.0133805
Adgrb2	1.19275	0.00263078
Pxk	1.18071	0.0103464
Srgap2	1.16377	0.0387424
Ints12	1.16063	0.0485173
Mb21d2	1.15538	0.0449717
Specc1l	1.15489	0.00983299
Ank2	1.15433	0.0238843
Plekha5	1.15144	0.00782297
Ppp1r21	1.14937	0.0152766
Polr2k	1.14523	0.0150544
Ndrg1	1.13837	0.0084757
Zfp935	1.12859	0.0238504
Tarsl2	1.09431	0.00374106
Chchd3	1.08686	0.00224884
Baz2b	1.08366	0.0390538
Smg1	1.06132	0.00878636
Rasal2	1.04375	0.0443871
Dlg5	1.03678	0.0386109
Akap9	1.03598	0.0189718
Ppp1r9b	1.03524	0.0176384
Sfpq	1.03469	0.0158652
Sybu	1.03288	0.0325751
Rbm15b	1.00236	0.0136774
Ncor2	0.987051	0.0165417
Mapk1	0.976296	0.0166669
Kit	0.975983	0.00677724
Tmem198	0.969613	0.0272135
Wdr5	0.953183	0.00561158
Dlgap2	0.951508	0.0238268
Ly6h	0.943153	0.0298769
C2cd4c	0.94304	0.0356478
Ankrd50	0.930132	0.00339798
Champ1	0.927767	0.0417322
Hunk	0.917248	0.0275857
Ppp1r1b	0.917086	0.0449816
Flii	0.909458	0.0401516
Gtf2e2	0.899135	0.0328754
Zc3h14	0.893598	0.00894318
Pnkd	0.873475	0.0261874
Nol12	0.872004	0.0212159
Spata2	0.851743	0.00657211
Ppp6r2	0.844067	0.0390878
Ino80	0.841392	0.0280541
Mrpl15	0.83187	0.0194215
Adgrb3	0.831385	0.00222547
Trappc9	0.814434	0.0442478
Glg1	0.805809	0.0472124
Rai14	0.802066	0.0353914
Cpeb4	0.791624	0.0110275
Lmo7	0.789966	0.0136575
Hnrnpd	0.780248	0.0283965
Ep400	0.724258	0.0415474
Neurl4	0.718887	0.0277798
Arid2	0.718519	0.00795403
Ralyl	0.699073	0.0352182
Dnm1	0.696631	0.0390542
Ankrd12	0.682194	0.0135244
Pja2	0.672852	0.00866251
Spryd3	0.653999	0.0407702
Tiam2	0.648177	0.0455075
Wnk3	0.642945	0.0324201
Tcf4	0.611532	0.038371
Adar	0.573322	0.0479435
Ndufs1	0.570288	0.0133376
Rnf113a2	0.56341	0.0159125
Sfswap	0.557951	0.0383512
Slc9a6	0.530356	0.0222665

## Sheet: Suppl. Table 2_Differential MS
GeneName	Rest PL-MS log2FC	Rest PL-MS pvalue	Dep PL-MS log2FC	Dep PL-MS pvalue	Differential PL-MS log2FC	Differential PL-MS pvalue
Ly6h	0.943153	0.0542261	2.10377	0.00900195	1.16062	0.0415743
Trappc9	0.814434	0.0442478	2.21141	0.000419348	1.39697	0.0151554
Copg1	0.692846	0.057991	2.62911	0.00311332	1.93626	0.03047
Actr3	0.582826	0.312259	3.12138	0.000637553	2.53855	0.0411045
Hs2st1	0.445093	0.138496	1.16142	0.0287728	0.716329	0.0155021
Hectd4	0.378007	0.191236	1.96464	0.00870789	1.58663	0.0480859
Spock2	0.369425	0.131556	1.1525	0.0172825	0.783072	0.0236458
Dgkz	0.322725	0.0809578	1.6182	0.0133696	1.29547	0.0114568
Ppp1cc	0.306947	0.375296	2.40896	0.00126506	2.10202	0.0310237
Pafah1b1	0.297647	0.273934	1.36354	0.0008987	1.06589	0.0212317
Cpeb2	0.292387	0.310287	1.77698	0.00737006	1.48459	0.0327967
Gnl1	0.27933	0.232161	1.09875	0.00492054	0.819418	0.0328735
Actr2	0.264782	0.371097	3.14475	0.000899488	2.87996	0.00152262
Tmsb10	0.243423	0.328498	2.70846	0.00687819	2.46504	0.00232324
Cfap20	0.229369	0.376914	0.94604	0.0799497	0.716672	0.0425717
Cntn1	0.227572	0.327322	1.51192	0.00348634	1.28435	0.0250053
Plppr2	0.127656	0.39754	1.73156	3.78094e-05	1.6039	0.0218078
Csnk2a2	0.103711	0.453738	2.53074	0.00300708	2.42702	0.0190059
Ctbp2	0.0966779	0.457658	1.89294	0.00471805	1.79626	0.0158957
Fabp7	0.0643247	0.452223	1.65857	0.00075697	1.59424	0.0310416
Dip2a	0.0432486	0.475701	2.54948	0.00706863	2.50623	0.0124513
Dync1li2	0.0303502	0.485928	1.30776	0.0618233	1.27741	0.0475486
Rasa1	0.0262063	0.479409	2.42675	9.93124e-05	2.40055	0.00455533
Snrpc	0.0148849	0.488586	1.65811	0.0129701	1.64322	0.00105221
Herc2	0.0075729	0.496381	1.87122	0.00089859	1.86365	0.0396535
Rps5	0.00657529	0.495729	2.8142	0.00838095	2.80763	0.0292932
Fkbp4	0.0048666	0.494186	1.13433	0.00158446	1.12946	0.035524
Chchd6	-0.0041906	0.493987	0.561266	0.00840586	0.565457	0.0471507
Phb2	-0.0253252	0.48691	2.24744	0.00360822	2.27276	0.0379103
Nf1	-0.0328425	0.472116	1.05384	0.0618376	1.08668	0.0274318
Uba6	-0.0719171	0.399351	0.471519	0.00239462	0.543436	0.0411462
Dip2c	-0.0833997	0.424436	1.81653	0.00524432	1.89993	0.00715789
Hnrnpll	-0.0943625	0.450787	1.46821	0.000248033	1.56257	0.0324233
Ddx6	-0.125021	0.427137	1.859	0.00590338	1.98402	0.0160688
Ccdc88a	-0.147168	0.436556	1.71316	6.29984e-05	1.86033	0.0376267
Rap2b	-0.157096	0.339076	1.11916	0.0496803	1.27625	0.0198461
Rheb	-0.168118	0.434039	1.88485	1.5686e-05	2.05297	0.0317787
Gtf2f2	-0.172862	0.357225	0.601411	0.0220419	0.774273	0.0342374
Rars2	-0.200393	0.321979	0.308115	0.144884	0.508508	0.0439903
Mtor	-0.207456	0.309252	0.970928	0.00711869	1.17838	0.025153
Srp54a	-0.224607	0.342438	1.08921	0.0284729	1.31382	0.04053
Mtmr2	-0.241055	0.374146	0.735129	0.207709	0.976184	0.0480895
Ppil4	-0.24837	0.394845	2.53699	0.000443882	2.78536	0.011609
Ctbp1	-0.263008	0.295202	1.53977	0.0296038	1.80278	0.0205568
Gucy1b1	-0.263472	0.330087	1.4514	0.00121917	1.71487	0.0123295
Nras	-0.297824	0.341182	1.89718	0.0118409	2.195	0.000621421
Cactin	-0.298872	0.199222	0.260399	0.137671	0.559271	0.0335816
Pfkp	-0.301267	0.1099	1.67232	0.0187353	1.97359	0.0179611
Psmc4	-0.301424	0.285357	1.61674	0.00633359	1.91816	0.0208316
Eif4a2	-0.30182	0.21945	1.27741	0.00816114	1.57923	0.00792737
Ddx28	-0.326996	0.291216	1.19867	0.00773788	1.52567	0.0194451
Ipo7	-0.327937	0.3636	2.2781	0.00692495	2.60603	0.0477771
Homer3	-0.330352	0.207504	0.75657	0.0567327	1.3055	0.0494587
Ldhb	-0.331201	0.194283	0.935097	0.0882152	1.2663	0.0467563
Slx4	-0.334445	0.264409	0.780261	0.0018482	1.11471	0.0490552
Xrcc1	-0.33513	0.0879897	0.606977	0.0963748	0.942108	0.0367477
Eif5	-0.344222	0.286903	1.34562	0.0162228	1.68984	0.0446375
Jakmip3	-0.345029	0.340274	1.94422	0.0078373	2.28925	0.0184634
Epb41l4b	-0.352191	0.288691	1.01884	0.0351991	1.37103	0.016763
Nol4	-0.3777	0.0498312	1.7188	0.0180506	2.0965	0.0164584
Rpl18	-0.394132	0.25074	2.84287	0.0140499	3.237	0.00343923
Eif3d	-0.403115	0.277105	1.80625	0.0213722	2.20937	0.0139926
Dnm1	-0.406303	0.213522	0.939986	0.00460371	1.34629	0.0453926
Dnpep	-0.417158	0.0979168	0.453213	0.0264876	0.870371	0.00125508
Nrxn1	-0.423075	0.325729	1.59976	0.00882822	2.02283	0.0291847
Pfkl	-0.439155	0.217311	0.932002	0.0385049	1.37116	0.0182236
Chmp4b	-0.439173	0.256988	0.492866	0.1818	0.932039	0.0433271
Khdrbs3	-0.442514	0.153358	0.841986	0.00983119	1.2845	0.0257111
Vps16	-0.44694	0.232169	0.0678453	0.437503	0.514785	0.0330194
Aldh1a7	-0.44736	0.162916	0.998615	0.0166458	1.44598	0.0225345
Vps13c	-0.457136	0.041266	0.890506	0.00128796	1.34764	0.00172684
Uhrf1bp1l	-0.471424	0.265948	1.20189	0.00155096	1.67331	0.0237112
Tspyl4	-0.476784	0.0267616	0.690521	0.0219454	1.16731	0.0152141
Exoc3	-0.478547	0.284337	2.07147	0.00304256	2.55002	0.0237576
Ap2a2	-0.481496	0.239086	2.5119	0.00514514	2.9934	0.0213352
Anks1	-0.481997	0.202581	0.846943	0.0239323	1.32894	0.022148
Acsl4	-0.488484	0.272845	1.00689	0.0973308	1.49537	0.0351075
Myo6	-0.490494	0.219163	0.518123	0.0937328	1.00862	0.0407836
Arpc3	-0.506684	0.214134	2.10588	0.0376179	2.61256	0.00298301
Ssbp2	-0.509014	0.0981506	0.176817	0.29498	0.685831	0.013419
Rps10	-0.516541	0.142041	1.29246	0.020327	1.80901	0.0412085
Med14	-0.518127	0.0247307	-0.0535209	0.408997	0.464606	0.0398448
Fam120a	-0.518631	0.132543	0.563083	0.0406919	1.08171	0.0397395
Rplp0	-0.525324	0.107676	1.21667	0.0133214	1.74199	0.00201708
Mapk10	-0.530175	0.211939	0.899037	0.00099984	1.42921	0.0318402
Ubn2	-0.536294	0.20301	0.83375	0.00196734	1.37004	0.0194505
Arfgef1	-0.537825	0.15105	0.976508	0.0124734	1.51433	0.00950041
Mark2	-0.54157	0.210993	0.887218	0.0404322	1.42879	0.0476653
Vps33b	-0.541763	0.269742	1.3015	0.00936929	1.84326	0.0468791
Naa10	-0.550239	0.195625	0.943583	0.0120825	1.49382	0.0482567
Birc6	-0.553897	0.164205	0.549147	0.0866234	1.10304	0.0412961
Fam193b	-0.555412	0.170192	0.725681	0.0446085	1.28109	0.0474243
Rap1gap2	-0.557568	0.0527702	0.721697	0.098792	1.27926	0.0339675
Fasn	-0.561277	0.201926	1.82843	0.00225817	2.38971	0.0298811
Paf1	-0.561414	0.150003	0.971769	0.0261911	1.53318	0.0347249
Kif3a	-0.566828	0.0382901	0.753003	0.0419968	1.31983	0.0240468
Pygb	-0.567147	0.044029	2.14405	0.024485	2.7112	0.0116295
Chd9	-0.571722	0.151895	0.395203	0.031269	0.966926	0.0430876
Ap3m1	-0.575996	0.236876	1.4032	0.0104386	1.97919	0.0213275
Rpl13a	-0.579862	0.0146172	1.41149	0.0238633	1.99135	0.00963552
Ehd1	-0.587119	0.214911	1.48166	0.00338199	2.06878	0.0392291
Cope	-0.597516	0.0919082	1.53986	0.0202819	2.13737	0.0153919
Sfxn1	-0.606782	0.132502	1.30792	0.0379285	1.9147	0.00101881
Vta1	-0.616617	0.122968	1.31681	0.00728055	1.93342	0.0108538
Hnrnpd	-0.635183	0.0827146	1.98988	0.013001	2.62506	0.0222742
Prpf8	-0.637933	0.0716869	0.834067	0.0653271	1.472	0.0326737
Dzip3	-0.657998	0.113953	3.0049	0.00111676	3.6629	0.00258324
Atp2a2	-0.661135	0.233376	1.23737	0.000855251	1.8985	0.0443043
Tspan7	-0.671558	0.142483	0.772871	0.0885133	1.44443	0.0400022
Cbr1	-0.678118	0.0374735	0.6493	0.0366372	1.32742	0.00433446
Cyth1	-0.684746	0.161355	2.53885	0.000828566	3.2236	0.0082814
Pdgfrb	-0.68957	0.1981	1.00785	0.183835	1.69742	0.0201952
Utp23	-0.691884	0.00781278	0.712954	0.00312224	1.40484	0.000213933
Riok1	-0.705469	0.168099	0.499783	0.154684	1.20525	0.0172005
Lig3	-0.711559	0.0487141	1.99312	0.00389533	2.70468	0.00612722
Nol4l	-0.733394	0.178239	1.24605	0.0378182	1.97944	0.0413721
Zc3h7b	-0.740471	0.020441	0.671031	0.0737088	1.4115	0.0308855
Abce1	-0.741587	0.0471366	0.93921	0.0847974	1.6808	0.00999657
Nebl	-0.745238	0.0635555	1.01917	0.00569563	1.76441	0.000774618
Snd1	-0.748305	0.105309	0.612595	0.0250684	1.3609	0.0190646
Smarcd1	-0.752709	0.203257	1.57224	0.00587135	2.32495	0.0467642
Srek1ip1	-0.755245	0.147634	2.04912	0.0385136	3.1102	0.0203478
Syngr3	-0.770283	0.21537	2.05823	0.00720908	2.82851	0.00905495
Snx12	-0.786152	0.0779728	0.742171	0.174835	1.52832	0.0170095
Atxn10	-0.786521	0.179588	1.21219	0.0249923	1.99871	0.0380141
Abcd3	-0.787373	0.0281734	1.17801	0.00843326	1.96539	0.0013792
Klc3	-0.794882	0.141869	0.370865	0.270466	1.16575	0.00776967
Gdi1	-0.796031	0.143262	1.34145	0.000299441	2.13748	0.0150102
Rras2	-0.811516	0.0669991	1.41596	0.0258354	2.22747	0.0204857
Unc45a	-0.824904	0.00725227	0.379926	0.0938366	1.20483	0.0205991
Hmgb2	-0.832337	0.1646	1.30458	0.035031	2.13692	0.0241081
Rpsa	-0.837199	0.160393	1.68614	0.018343	2.52334	0.049618
Atp2b3	-0.840327	0.197595	1.14245	0.0305663	1.98278	0.00599685
Ckap5	-0.848226	0.0422225	1.39159	0.00183268	2.23982	0.00366844
Ap3m2	-0.853808	0.275712	2.0206	0.00689866	2.87441	0.0332177
Phyhipl	-0.856173	0.0288432	1.0846	0.0331498	1.94077	0.0262238
Ap1g1	-0.870274	0.0847257	0.902451	0.0280855	1.77273	0.0386544
Zfp612	-0.874936	0.0803455	0.0174379	0.46667	0.892374	0.0456044
Mcu	-0.888019	0.0609646	0.24035	0.206902	1.12837	0.0284322
Med19	-0.891956	0.0991561	0.77359	0.000913395	1.66555	0.019087
Taf4	-0.895824	0.0701444	0.111299	0.411057	1.00712	0.0424048
Eefsec	-0.899684	0.115868	1.19342	0.0465933	2.0931	0.00881901
Arf4	-0.908644	0.182788	1.95781	0.000205686	2.86646	0.0200315
Mta2	-0.909676	0.0612658	0.397743	0.169445	1.30742	0.0292293
Ssr4	-0.915197	0.120003	0.473476	0.0635474	1.38867	0.0307924
Ube2o	-0.917905	0.0450067	0.999506	0.100888	1.91741	0.034227
Ccnk	-0.919652	0.033353	1.44151	0.00763004	2.36116	0.000323384
Ahsa1	-0.923261	0.117848	0.890682	0.00856906	1.81394	0.0483972
Rap1b	-0.932281	0.0143145	1.39033	0.00711707	2.32261	0.00139063
Arhgap1	-0.940096	0.0465593	1.33271	0.0160194	2.27281	0.0149488
Khdrbs1	-0.940669	0.0723211	1.12323	0.0891853	2.0639	0.0155204
Hras	-0.94744	0.219568	2.04861	0.0139631	2.99605	0.00273137
Exog	-0.947964	0.0629702	0.634638	0.0294733	1.5826	0.0299569
Sumo2	-0.949975	0.0184067	0.155652	0.231531	1.10563	0.0406198
Ndufs5	-0.954248	0.0386285	0.30057	0.301569	1.25482	0.0368413
Rps6ka1	-0.965847	0.204073	0.58317	0.145398	1.54902	0.03213
Ubr4	-0.967436	0.0824871	1.05138	0.0981963	2.01882	0.0257115
Rp9	-0.974237	0.0502386	0.423279	0.0886744	1.39752	0.00729326
Cabin1	-0.975878	0.0335995	0.08639	0.415463	1.06227	0.0220593
Med8	-0.978006	0.047075	0.239117	0.108859	1.21712	0.034761
Pafah1b3	-0.982254	0.133773	1.05453	0.0162371	2.03679	0.0322454
Frmpd4	-1.00197	0.175778	0.75968	0.0302053	1.76165	0.039225
Rap1a	-1.00546	0.0500714	1.4367	0.00711446	2.44216	0.00177366
Dpm1	-1.01062	0.223361	1.43	0.00883487	2.44062	0.0437466
Atp1b1	-1.02214	0.135289	1.60899	0.0403376	2.63113	0.0240168
Pde4b	-1.04186	0.0078243	-0.262469	0.284743	0.779394	0.0334316
Spen	-1.05104	0.0198022	0.191803	0.301255	1.24284	0.045119
Snx3	-1.05201	0.052912	1.55392	0.0081594	2.60593	0.000297563
Gabra2	-1.05556	0.0614324	1.60376	0.0134232	2.65931	0.00549185
Cntf	-1.06038	0.0401971	0.487394	0.0888327	1.54778	0.0363424
Ap2s1	-1.06409	0.015014	0.688399	0.183245	1.75249	0.0237934
Epm2aip1	-1.07745	0.0262756	0.385222	0.219211	1.46268	0.000371157
Strip1	-1.08252	0.0315111	0.120358	0.362517	1.20288	0.0265319
Fxr1	-1.08434	0.159276	0.654928	0.0756421	1.73927	0.0437738
Arpp21	-1.09585	0.00584435	-0.0292776	0.46034	1.06657	0.0150131
Rala	-1.09781	0.0882538	0.343369	0.201316	1.44118	0.0230094
Rasgrp2	-1.10607	0.0261417	0.846409	0.028556	1.95248	0.0174236
Rab5c	-1.11777	0.0354288	0.46534	0.182314	1.58311	0.0271767
Mmtag2	-1.12728	0.0949061	0.4218	0.242707	1.54908	0.0112355
Cmas	-1.13471	0.000592096	0.998469	0.0218311	2.13317	0.0013271
Sptb	-1.13534	0.1197	0.814199	0.0589669	1.94954	0.0410222
Spata13	-1.1471	0.0123121	0.673821	0.0264493	1.82092	0.00872318
Nab1	-1.15763	0.00444256	0.212124	0.150687	1.36975	0.00562136
Ptprs	-1.15933	0.122241	0.451916	0.320396	1.61124	0.0369703
2410002F23Rik	-1.16133	0.0586266	2.09223	3.43267e-05	3.25357	0.0032249
Phgdh	-1.16414	0.00154962	0.722199	0.14566	1.88634	0.0275994
Anp32a	-1.16806	0.0546502	0.612045	0.126148	1.78011	0.00778263
Jph4	-1.18386	0.0422894	0.134769	0.35146	1.31863	0.0211193
Lsm14a	-1.18902	0.00652525	0.155671	0.158495	1.3447	0.0115517
Vdac1	-1.19631	0.0117711	0.778969	0.0672528	1.97528	0.00115977
Srpk1	-1.19727	0.073109	0.985178	0.100178	2.18245	0.0165284
Cbx5	-1.198	0.121461	1.24841	0.0136937	2.44641	0.0109364
Taf5l	-1.20374	0.0331295	0.554716	0.0146701	1.75846	0.00484993
Mrps31	-1.21388	0.0792322	0.433581	0.141228	1.64746	0.0343139
Cacna1e	-1.22411	0.020738	0.310134	0.298238	1.53425	0.0109787
Rtf1	-1.22545	0.0310553	-0.177424	0.0379772	1.04802	0.0426511
Alg2	-1.23058	0.0877975	1.72703	0.00464791	2.95761	0.00815501
Kpnb1	-1.23134	0.000267597	0.677119	0.0924034	1.90846	0.00625061
Zfp184	-1.24217	0.055533	0.919555	0.0009836	2.16172	0.0123253
Atp2b2	-1.24829	0.0539628	1.76028	0.000285791	3.00857	0.00576864
Akr1a1	-1.25877	0.0301465	-0.0100731	0.488978	1.24869	0.0330378
Epb41l2	-1.26013	0.143343	1.60897	0.0347284	2.8691	0.00845641
Thap11	-1.26118	0.0435797	0.382286	0.142462	1.64347	0.0124823
Kif27	-1.26515	0.0745044	1.34747	0.00656698	2.61261	0.0270819
Fmr1	-1.28133	0.127208	0.914755	0.00564862	2.19609	0.0380326
Park7	-1.28619	0.0529844	0.0708801	0.423066	1.35707	0.0455435
Drg2	-1.2865	0.0500365	0.201639	0.330453	1.48813	0.0188792
Efs	-1.28938	0.0837629	0.244269	0.100981	1.53365	0.0428124
Mrpl30	-1.29049	0.0647523	0.202406	0.250415	1.4929	0.036913
Hspg2	-1.29087	0.0345542	-0.255048	0.0537514	1.03582	0.0492332
Hspg2	-1.29087	0.0345542	-0.255048	0.0537514	1.03582	0.0492332
Chd1	-1.29785	0.015534	0.0596563	0.341584	1.35751	0.00951892
Capn2	-1.29795	0.0240212	0.633277	0.0125465	1.93123	0.0179325
Srm	-1.30503	0.0383522	-0.00552291	0.49386	1.29951	0.0150201
Sorbs2	-1.30603	0.00684724	0.137047	0.400441	1.44308	0.0029647
Pum2	-1.30652	0.0133317	0.84921	0.0906784	2.15572	0.0224198
Uqcrfs1	-1.31914	0.0106613	0.113095	0.269805	1.43223	0.0137108
Hbbb1	-1.31971	0.072212	1.41197	0.0164558	2.73169	0.0143531
Gnaq	-1.32443	0.186036	1.89865	0.00440651	3.22308	0.0237127
Prep	-1.32504	0.0901183	0.4123	0.184122	1.73734	0.00968853
Dnajc13	-1.32828	0.0902599	2.21582	0.00244852	3.5441	0.00534887
Xrn2	-1.32836	0.0127687	-0.131987	0.382904	1.19637	0.0332884
Arhgap30	-1.33546	0.10577	1.37598	0.0614954	2.71145	0.000511446
Des	-1.34011	0.0939203	1.07097	0.0407164	2.41108	0.0433233
Rptor	-1.35707	0.0556596	0.676379	0.00632884	2.03345	0.0256698
Ercc4	-1.35758	0.0205743	0.421786	0.18263	1.77937	0.00199898
Hdac1	-1.37438	0.163843	2.51832	0.0053126	3.8927	0.0391353
Fam98b	-1.3787	0.00302262	-0.306535	0.164276	1.07217	0.00619565
Rbmxl1	-1.38617	0.0579969	0.280134	0.187515	1.6663	0.0117951
Med17	-1.38627	0.00497569	0.28459	0.0969904	1.67086	0.00121247
Cdk16	-1.39091	0.0950498	2.1052	0.0591412	3.49611	0.0395364
Zfp691	-1.39149	0.0488845	0.892222	0.00689356	2.28371	0.00653598
Zfp101	-1.39167	0.00725791	-0.0845279	0.398948	1.30714	0.0393525
Atl1	-1.39945	0.0426771	0.405261	0.271424	1.80471	0.0354148
Wdr1	-1.40021	0.00530225	0.728514	0.0646345	2.12872	0.0132374
Pde4d	-1.41647	0.0085719	-0.0513853	0.443283	1.36509	0.0387158
Ilf2	-1.41823	0.0706206	0.203582	0.284289	1.62181	0.0396384
Dip2b	-1.4194	0.0649603	1.37631	0.0132666	2.79571	0.00803836
Sema3c	-1.42125	0.120633	0.428514	0.156929	1.84977	0.0310571
Eif4a1	-1.42372	0.146367	1.67657	0.00924243	3.10029	0.0117275
Ddx39a	-1.42404	0.00954207	-0.10848	0.399951	1.31556	0.0216262
Hmgxb4	-1.42501	0.0420564	0.390568	0.132491	1.81558	0.0123712
Naa10	-1.4328	0.0231066	0.351812	0.248474	1.78461	0.0304315
Nploc4	-1.44076	0.000397075	-0.361313	0.142119	1.07945	0.00817834
Ndufs6	-1.44396	0.0228121	-0.129579	0.340408	1.31439	0.0265589
Gtf2e1	-1.4446	0.0437491	-0.083321	0.371758	1.36127	0.0444814
Fgfr3	-1.46049	0.080263	1.47233	0.0352515	2.93282	0.0369057
Rab2a	-1.46325	0.00845709	0.841797	0.0650108	2.30505	0.00455956
Trappc8	-1.46364	0.0253269	-0.0366011	0.46149	1.42704	0.0278401
Atp6v0d1	-1.4644	0.0377178	0.279404	0.14869	1.7438	0.0227876
Epb41l4a	-1.46901	0.0124501	0.410087	0.196549	1.87909	0.0262498
Hdac2	-1.47022	0.0458931	0.713882	0.0522974	2.1841	0.037818
Celf2	-1.4716	0.0301586	1.03247	0.0191533	2.50407	0.014969
Snx18	-1.47308	0.0556482	1.12969	0.00026338	2.60277	0.0149347
Smarcd3	-1.47739	0.0319004	1.84855	0.00279433	3.32595	0.00394677
Appl1	-1.48604	0.0175043	0.481174	0.0136174	1.96721	0.0164522
Calm1	-1.48604	0.0725589	0.973145	0.0729989	2.45918	0.0476804
Adamts3	-1.49614	0.0433448	0.940293	0.0221677	2.43644	0.0143129
Psmd12	-1.49703	0.0114989	0.896815	0.0442762	2.39384	0.0103709
Nup50	-1.50519	0.00462395	0.598643	0.016866	2.10384	0.003277
Vps4b	-1.51137	0.0174519	1.25823	0.0616673	2.76959	0.00965218
Gabra3	-1.51288	0.00358443	1.24028	0.0108141	2.75316	0.00158185
Ap1b1	-1.51929	0.190551	1.81455	0.00414285	3.33383	0.0346067
Nf2	-1.52546	0.0129872	0.248703	0.100568	1.77416	0.0114807
Eif3e	-1.52705	0.0102108	-0.261499	0.23924	1.26555	0.0499868
Zeb2	-1.52792	0.0262693	0.910293	0.160264	2.43821	0.00434951
Vps18	-1.53514	0.0432879	0.0997668	0.325459	1.6349	0.0329493
Thoc1	-1.53662	0.0112628	0.10669	0.255122	1.64331	0.00330227
Rexo1	-1.53913	0.0259492	0.318329	0.20935	1.85745	0.0116193
Atp5l	-1.53927	0.0393586	1.29336	0.0122038	2.83263	0.00874465
Napb	-1.54412	0.0116925	0.233198	0.303729	1.77732	0.0453892
Smarcd2	-1.55437	0.0458009	2.27487	0.00336143	3.82924	0.0117371
Map4k4	-1.55688	0.064973	0.130488	0.389381	1.68736	0.0430695
Kmt2a	-1.56522	0.0724671	1.18686	0.0285666	2.75208	0.0125254
Nipsnap2	-1.56564	0.0215053	0.00134107	0.498983	1.56698	0.0316417
Zkscan1	-1.57778	0.0115505	0.130917	0.304961	1.7087	0.0123347
Tpt1	-1.58876	0.0488105	0.285672	0.227249	1.87443	0.0408125
Exoc1	-1.5932	0.162518	1.11178	0.00461845	2.70499	0.0486349
Ddost	-1.59654	0.00166336	0.365646	0.172167	1.96219	0.00911252
Puf60	-1.59701	0.0698554	0.634271	0.175442	2.23128	0.0337868
Adap1	-1.60349	0.00173615	0.815619	0.0271544	2.41911	0.0019827
Inpp5e	-1.60954	0.0260484	-0.143024	0.336363	1.46652	0.0442014
Cltb	-1.61465	0.022965	-0.159974	0.338146	1.45467	0.0404628
Agpat1	-1.62526	0.019534	0.368281	0.0348403	1.99355	0.00858638
Fyttd1	-1.62781	0.0311365	0.0861537	0.423007	1.71397	0.00855789
Prr12	-1.62968	0.0030606	-0.103991	0.25274	1.52569	0.00705062
Larp4	-1.63182	0.0181303	0.315271	0.134062	1.94709	0.0292916
Myo6	-1.63369	0.0375097	0.340078	0.252064	1.97376	0.0232966
Naxe	-1.63811	0.0792625	0.772765	0.0217665	2.41087	0.0297972
Ccnt1	-1.64067	0.00326077	-0.765466	0.0119152	0.8752	0.0407786
Fyn	-1.6438	0.0814877	1.58733	0.0365548	3.23113	0.036675
Yeats4	-1.64468	0.0101718	0.578568	0.0217925	2.22325	0.00185862
Lbr	-1.64756	0.160981	1.27975	0.00625317	2.92731	0.0424321
Hnrnpul1	-1.64891	0.0174157	0.385842	0.0295183	2.03476	0.00288991
Lmbrd2	-1.65004	0.0241892	-0.120014	0.358376	1.53003	0.0485081
Hecw1	-1.66198	0.00607207	1.07396	0.0554028	2.73594	0.00103135
Rdx	-1.66792	0.0545619	0.290752	0.046441	1.95868	0.0292036
Apba1	-1.67761	0.0142572	0.0966267	0.369429	1.77424	0.0369026
Fads2	-1.68025	0.0464378	-0.191786	0.160946	1.48847	0.0469368
Brix1	-1.69054	0.0133046	-0.372369	0.0657418	1.31817	0.0400595
Tsn	-1.69962	0.0250839	0.243878	0.237963	1.9435	0.0141445
Pi4ka	-1.70804	0.0227741	1.16357	0.0427156	2.87161	0.000385765
Srsf10	-1.71521	0.079627	1.62784	0.047519	3.34305	0.0377289
Rps6ka2	-1.72385	0.0761641	0.701107	0.0977936	2.42496	0.00720841
Tnik	-1.72493	0.0379743	0.115212	0.405977	1.84014	0.041176
Fdps	-1.72613	0.056975	0.64578	0.0481668	2.37191	0.0164998
Smchd1	-1.72729	0.0160392	0.282038	0.286899	2.00933	0.0189899
Taf10	-1.72758	0.00578638	-0.0796753	0.376922	1.64791	0.00523799
Gng2	-1.7296	0.089527	1.13465	0.069634	2.86425	0.0379891
Rcc2	-1.73491	0.0299838	1.62616	0.00068258	3.36108	0.0076774
Cnrip1	-1.73721	0.000497011	1.0649	0.0243015	2.80211	0.00297161
Nol9	-1.75433	0.0589305	0.44057	0.281266	2.1949	0.0435331
Ssr1	-1.75596	0.0168535	-0.179553	0.254615	1.57641	0.0357839
Rbm33	-1.75766	0.000627586	-1.04038	0.00896538	0.717278	0.0465229
Ppm1g	-1.76875	0.013035	0.506928	0.180328	2.27568	0.00789765
Fgfr1	-1.77704	0.0789469	1.12623	0.0631665	2.90327	0.0437411
Rpl14	-1.78248	0.00451337	1.4399	0.0203323	3.22238	0.000841976
Supt7l	-1.78357	0.0290594	-0.345696	0.0961513	1.43787	0.0305889
Cpe	-1.78963	0.0250014	0.633922	0.0385192	2.42355	0.018114
Eif3l	-1.79584	0.0279423	0.41118	0.170003	2.20702	0.0170348
Xpo1	-1.79635	0.000461889	-0.636171	0.0506972	1.16018	0.0189136
Atad3a	-1.80384	0.0036099	0.30675	0.0361239	2.11059	0.0027551
Ate1	-1.80958	0.0192232	0.81371	0.0480657	2.62329	0.00241846
Cdk13	-1.81174	0.0771515	0.953575	0.0758963	2.76532	0.0305136
Med4	-1.83321	0.00280949	-0.291349	0.230325	1.54186	0.0171453
Ppm1e	-1.84568	0.00772479	0.312487	0.218729	2.15817	0.022804
Ccdc6	-1.85121	0.000946399	-0.724838	0.0738868	1.12637	0.0416663
Fyttd1	-1.8631	0.0252557	0.565488	0.105711	2.42859	0.010702
Zfp639	-1.86943	0.0419978	1.46365	0.0856967	3.33308	0.0193643
Fbxl19	-1.87105	0.0200676	0.609968	0.0196344	2.48102	0.0090751
Sin3b	-1.87151	0.0128275	0.348291	0.16809	2.2198	0.00380777
Tssc4	-1.91702	0.00395139	-0.870955	0.0169838	1.04606	0.00194827
Pygl	-1.9212	0.0179368	1.41095	0.0461695	3.33216	0.00767164
Pcdhb17	-1.92499	0.178529	1.84601	0.0346276	3.771	0.0478053
Rps20	-1.92822	0.153169	1.65031	0.0268881	3.57853	0.0286716
Ndufb4	-1.93299	0.0400026	-0.210049	0.245032	1.72294	0.0420251
Adcy1	-1.93513	0.00202258	-1.17734	0.0138264	0.757782	0.0413612
Cacybp	-1.93715	0.00508766	0.524364	0.0716855	2.46151	0.00207407
Vps35	-1.94315	0.0147	1.27946	0.00772556	3.22261	0.00110223
Rnf32	-1.95753	0.110415	1.88521	0.0562238	3.84274	0.0329144
Stx1a	-1.96468	0.0207524	0.329461	0.13789	2.29414	0.0330592
Secisbp2l	-1.98983	0.0165997	-0.293185	0.196322	1.69664	0.00933928
Pafah1b2	-1.99453	0.0174084	0.101565	0.373846	2.09609	0.00383228
Ttbk1	-1.99511	0.00121034	0.00227033	0.497976	1.99738	0.0121073
Arl3	-1.99966	0.0116226	-0.276414	0.166831	1.72324	0.0460888
Ssrp1	-1.99968	0.0606704	1.15321	0.0958768	3.15289	0.0248369
Ahnak	-2.00617	0.0132002	-0.0961609	0.444164	1.91001	0.00999564
Rps15	-2.00733	0.154039	2.37737	0.0174885	4.3847	0.0194298
Cand1	-2.02451	0.0206364	0.250495	0.138286	2.275	0.023853
Exoc2	-2.04697	0.0249976	1.48224	0.0323589	3.52921	0.0080305
Bcl9l	-2.05212	0.00106692	-0.513235	0.0637365	1.53888	0.00570127
Ndufa10	-2.06474	0.0386019	-0.386704	0.0511566	1.67803	0.0483448
Gorasp2	-2.08032	0.00838456	-0.937052	0.00611786	1.14326	0.0205701
Atp2b1	-2.10745	0.0354756	1.18418	0.000601963	3.29163	0.00963978
Map4k4	-2.13594	0.0205633	0.130488	0.389381	2.26643	0.0167132
Rhoa	-2.14023	0.0518171	0.577319	0.101761	2.71755	0.0223749
Arfgef3	-2.14468	0.0373844	1.00708	0.0221328	3.15176	0.0231809
Rps6ka3	-2.14481	0.0124239	0.632189	0.0297854	2.777	0.00379119
Eif4a3	-2.15612	0.0258412	0.857129	0.205943	3.01325	0.0301596
Mtpn	-2.17599	0.00512967	-0.0211546	0.489877	2.15484	0.0225293
Kat5	-2.18197	0.000613237	-1.25841	0.00395175	0.923557	0.0142189
Dhx9	-2.18925	0.00457678	1.18493	0.0676424	3.37417	0.00384874
Uqcrh	-2.19306	0.0189101	-0.111716	0.347687	2.08134	0.0211574
Dip2c	-2.19737	0.00479167	1.60912	0.0135325	3.80649	7.1706e-06
Acaa2	-2.20508	0.0222594	0.701191	0.115048	2.90627	0.00222731
Mark2	-2.20953	0.013717	-0.84195	0.142179	1.36758	0.0489263
Rrp1	-2.21574	0.00486453	1.21637	0.0191593	3.43211	4.66438e-05
Fau	-2.21819	0.112915	1.44619	0.103116	3.66438	0.0388543
Dclk1	-2.22782	0.00325123	1.08796	0.00737142	3.31579	0.000390511
Map4k4	-2.23153	0.0171106	0.290004	0.263939	2.52154	0.0123667
Rrbp1	-2.23206	0.00845563	-0.609622	0.0509403	1.62244	0.0396041
Tlk2	-2.23904	0.00371655	0.0741544	0.418524	2.3132	0.00410455
Mon2	-2.29341	0.00244587	0.238116	0.296164	2.53153	0.00580018
Gars	-2.30183	0.0662541	1.82038	0.0484858	4.12222	0.027191
Rnf40	-2.33479	0.000679976	-0.391432	0.0654437	1.94336	0.000113977
Ndufa2	-2.33657	0.00159928	0.0987797	0.292292	2.43535	0.000604736
Gnaz	-2.34209	0.0661497	2.08944	0.000554854	4.43153	0.00845864
Rpl15	-2.3473	0.0229567	0.760677	0.00978449	3.10798	0.00470761
C2cd2l	-2.34763	0.0397469	0.0778209	0.371355	2.42545	0.0416019
Ap2b1	-2.36511	0.0683566	1.2976	0.0131178	3.66271	0.0203898
Mdh1	-2.37241	0.00251674	0.463149	0.252748	2.83556	0.00207663
Ktn1	-2.42446	0.00349803	-0.464203	0.106181	1.96026	0.0236706
Rab7	-2.43817	0.00686112	0.57169	0.212973	3.00986	0.0215197
Atat1	-2.44726	0.00762637	0.909799	0.104311	3.35706	0.00204486
Cdk12	-2.45831	0.0405748	0.894837	0.0241924	3.35315	0.0128586
Atp1a4	-2.48784	0.119914	2.15318	0.00112628	4.64103	0.0390306
Prpf19	-2.48918	0.0808825	0.777632	0.0816437	3.26681	0.0321031
Ndufs2	-2.49353	0.01486	-0.529125	0.0859895	1.9644	0.0471608
Dclk1	-2.49936	0.00620213	1.36573	0.0040886	3.8651	0.000984653
Pclo	-2.51027	0.00146316	-1.16958	0.0053779	1.34069	0.0282592
Tlk1	-2.51384	0.0182543	1.18046	0.057095	3.6943	0.00908783
B3galt6	-2.51429	0.0311071	-0.565598	0.0853392	1.94869	0.0484778
Vdac3	-2.51905	0.00150445	-0.369434	0.353254	2.14961	0.0358258
St13	-2.529	0.0262398	0.639351	0.0831723	3.16835	0.0241454
Cstf3	-2.53599	0.0204712	-0.699833	0.100891	1.83616	0.0486689
Pa2g4	-2.53882	0.00404905	0.254971	0.229753	2.7938	0.000216727
Hnrnpdl	-2.55137	0.0614164	1.67292	0.0190902	4.22429	0.0357771
Rab5a	-2.61592	0.0389803	0.606448	0.180472	3.22237	0.016699
Ktn1	-2.63079	0.00310625	-0.525845	0.0888604	2.10495	0.0217075
Slc25a12	-2.63438	0.00628347	-0.502498	0.00368845	2.13189	0.0107813
Ddx31	-2.64607	0.00920686	-0.414609	0.0272815	2.23146	0.0150983
Adgrl1	-2.6691	0.000301216	-0.714652	0.0165442	1.95444	0.00261069
Arl8b	-2.67875	0.0204196	1.36396	0.0122371	4.04271	0.0163344
Idh3a	-2.69689	0.0251933	-0.325837	0.242899	2.37106	0.0280865
Wdfy1	-2.70761	0.0223191	0.665782	0.0526999	3.37339	0.0211808
Ap3b1	-2.71026	0.104595	1.65398	0.0130378	4.36424	0.0425152
Nrbp1	-2.71468	0.000276517	0.219775	0.217975	2.93445	2.16061e-05
Rpl30	-2.73305	0.0340224	1.95127	7.45046e-05	4.68432	0.00840953
Fscn1	-2.73981	0.0660083	1.17023	0.00135896	3.91004	0.0238809
Rspo3	-2.74312	0.0371611	0.427459	0.161755	3.17058	0.0154254
Elavl3	-2.75152	0.0033738	1.8755	5.32478e-05	4.62702	0.000872469
Agtpbp1	-2.7549	0.011655	0.37004	0.211019	3.12494	0.0244464
Acot7	-2.76596	0.0155357	2.30521	0.0227081	5.07117	0.0113425
Elavl2	-2.77024	0.00231126	1.8534	1.39042e-06	4.62364	0.00046467
Esyt2	-2.77045	0.00277513	0.0788156	0.468346	2.84927	0.0248633
Hmgb1	-2.77068	0.0064663	0.388248	0.115842	3.15893	0.00235484
Elavl4	-2.78042	0.00237359	1.65133	0.000565664	4.43175	0.000400591
Krt82	-2.80406	0.268471	1.22273	0.184979	7.30048	0.0458548
Ddx17	-2.89855	0.0446477	-0.31206	0.206577	2.58649	0.0343924
Rac1	-2.9045	0.131695	1.83186	0.00853065	4.73636	0.0382093
Psmd13	-2.90867	0.00415418	0.438854	0.061914	3.34753	0.00421167
Syt11	-2.94373	0.0287907	-0.725493	0.0807355	2.21824	0.0499645
Ppa1	-2.94582	0.0120082	-1.0954	0.0315842	1.85041	0.0347324
Cdk13	-2.95261	0.0225371	1.89086	0.0156072	4.84347	0.00402242
Ndufs7	-2.95563	0.0574092	-0.00743032	0.487766	2.9482	0.0414481
Hnrnpk	-2.96407	0.00249096	0.136283	0.128239	3.10036	0.00132175
Ubtf	-2.97862	0.0157064	1.61958	0.00151659	4.59819	0.0047343
Ndufa4	-2.99085	0.0552212	1.46356	0.00120825	4.45441	0.013787
Fbxl16	-2.99107	0.000732981	-0.00887203	0.48848	2.9822	0.00265936
Rab5b	-3.02089	0.0051539	0.901037	0.180352	3.92193	0.000382508
Tex10	-3.02164	0.00152924	0.738956	0.171056	3.7606	0.00384669
Ppp2ca	-3.02631	0.0614775	0.994988	0.00932233	4.0213	0.0342065
Cadps	-3.04236	4.18499e-05	1.41942	0.00775584	4.46177	1.74212e-05
Uchl3	-3.05041	0.00378086	-0.539596	0.04445	2.51082	0.00821949
Foxg1	-3.05647	0.0682095	0.475544	0.221902	3.53202	0.0455035
Ap3s1	-3.07734	0.00596542	-0.87322	0.0315469	2.20412	0.00943784
Ppp2r1a	-3.08222	0.0495343	1.86439	0.000504072	4.94661	0.0127572
Map3k19	-3.11305	0.0349524	-0.0082016	0.49457	3.10485	0.026206
Myl6b	-3.12466	0.0180729	1.35389	0.111691	4.47855	0.00189223
Eif2s2	-3.12922	0.0083717	1.24928	0.0259478	4.37851	0.00767019
Tra2a	-3.13275	0.000261558	-0.44021	0.0928574	2.69254	0.00133469
Syt7	-3.16189	0.045807	1.15076	0.0624569	4.31266	0.0432985
Myo1c	-3.17287	0.0101978	1.65853	0.00313481	4.83141	0.00199273
Pcdha5	-3.2177	0.0551894	0.0046522	0.493	3.22235	0.0462055
Kdm5c	-3.22445	0.000737285	0.108715	0.388541	3.33316	0.00443103
Camk2g	-3.23179	0.0258667	0.811509	0.136907	4.0433	0.0223132
Nos1ap	-3.24405	0.00558304	0.58111	0.209346	3.82516	0.0168166
Eno2	-3.24534	0.00831423	-0.753262	0.0769982	2.49208	0.0293092
Senp3	-3.24941	0.0658801	0.758883	0.17646	4.00829	0.038218
Rtn1	-3.25691	0.0560644	1.63922	0.00421047	4.89613	0.0213122
Crmp1	-3.25952	0.0221644	-0.587319	0.161035	2.6722	0.0310205
Gpm6a	-3.29144	0.000587943	0.0098104	0.493669	3.30125	0.00476215
Epb41l5	-3.29895	0.0272139	0.0531718	0.467579	3.35212	0.0416498
Gnb3	-3.32467	0.0341035	4.06807	6.4596e-05	7.39274	0.00256695
Ppm1f	-3.34246	0.0620297	0.983858	0.0153759	4.32632	0.0350498
Prkar2b	-3.34831	0.000293046	0.714759	0.0059339	4.06307	0.000204046
Eef2k	-3.3508	0.00290575	0.330827	0.0172422	3.68162	0.00281412
C1qc	-3.37279	0.0488108	2.01095	0.0338224	5.38375	0.00216897
Map1a	-3.37934	0.00499041	-0.9782	0.0303329	2.40114	0.0252888
Pcdha6	-3.44092	0.0381633	0.0240511	0.463953	3.46497	0.0320649
Prpf40a	-3.46578	0.0793655	1.54054	0.0305985	5.00632	0.0422344
Rpl9	-3.47115	0.097739	3.00946	0.000115719	6.48062	0.0206166
Dld	-3.4792	0.0101438	-0.476273	0.18227	3.00293	0.0129665
Dpysl3	-3.48121	0.0136985	-0.593611	0.141741	2.8876	0.0201227
Rpl27a	-3.49143	0.00034609	2.37589	0.00350738	5.86731	0.000698511
Myh3	-3.49612	0.000329445	2.01854	0.0538737	5.51465	0.00559665
Rpl28	-3.49859	0.0549441	1.79224	0.00522253	5.29083	0.0203943
Rpl7	-3.51341	0.016379	2.57883	0.000352426	6.09224	0.00201884
Krt83	-3.51758	0.042054	2.05724	0.139787	5.57482	0.0231196
Pcdhac2	-3.5975	0.013813	-0.174859	0.361559	3.42264	0.0137811
Uqcrc2	-3.62144	0.00221385	0.346912	0.354445	3.96835	0.0227638
Hnrnph3	-3.68676	0.00300577	0.407127	0.202282	4.09388	0.0011818
Rpl36	-3.69246	0.0525292	0.534312	0.237002	4.22677	0.0423574
Pcdha4	-3.74328	0.0170202	-0.0516094	0.427638	3.69167	0.0127378
U2af1	-3.74504	0.0528388	0.880349	0.0941828	4.62539	0.0458739
Mrps15	-3.76071	0.0157563	-0.371676	0.20046	3.38904	0.0387597
Syt7	-3.76148	0.0400344	1.819	0.0281065	5.58047	0.0262475
Ddx3x	-3.76661	0.00384969	-0.410154	0.0158644	3.35646	0.00468615
Pcdha11	-3.78174	0.0255197	-0.0160304	0.475195	3.76571	0.0205398
Gm17190	-3.79232	0.00129153	-0.481233	0.217481	3.31108	0.00163235
Srp14	-3.80214	0.0182384	0.614211	0.0942394	4.41635	0.024311
Rps2	-3.80888	0.000737401	1.83574	0.0295038	5.64462	0.00227862
Smarca4	-3.81871	0.00277181	-1.2401	0.000199842	2.57861	0.0126099
Septin5	-3.82189	0.00208496	-0.0933852	0.435712	3.72851	0.00798782
Gpatch4	-3.84731	0.0269864	-0.711184	0.0222983	3.13613	0.0481496
Lactb	-3.87345	0.00102004	1.10967	0.0430351	4.98313	0.000682522
Pcdha9	-3.87595	0.00167053	-0.0229625	0.470047	3.85299	0.00237316
Pgk1	-3.90145	0.0352434	1.33396	0.00527377	5.2354	0.0155065
Rsl1d1	-3.90996	0.0083	-0.175085	0.351383	3.73488	0.024183
Rpl18a	-3.91867	0.0238276	1.35052	0.00149407	5.26919	0.00849626
Pcdha12	-3.92708	0.0155861	-0.029862	0.455698	3.89722	0.0108006
Atp1a3	-3.93483	0.00331652	0.819604	0.0765962	4.75444	0.0025871
Hnrnpa1	-3.99843	0.00515346	-1.94502	0.000180888	2.05341	0.0252681
Ncl	-4.00274	1.63294e-05	-0.492439	0.0478376	3.5103	6.82265e-05
Rpl35a	-4.01793	0.0102413	1.05699	0.0642926	5.07492	0.00391526
Armcx1	-4.03961	0.01107	1.28915	0.0026544	5.32876	0.00242811
Smarca2	-4.05731	0.000833985	-0.850794	0.0299743	3.20652	0.000166522
Fam32a	-4.06024	0.00659195	-0.847177	0.0869278	3.21307	0.0263505
Scube1	-4.06257	0.00104144	1.2691	0.00102513	5.33167	0.000967521
Slc25a13	-4.07687	0.0159557	1.83276	0.0311146	5.90963	0.00754482
Tecr	-4.08643	0.033446	1.82165	0.00747541	5.90807	0.0101226
Atp1a2	-4.08686	0.00211185	2.00903	0.0010375	6.0959	0.00126665
Hdgfl2	-4.11682	0.00443322	-0.232049	0.0545922	3.88477	0.00652301
Gnl3l	-4.17197	0.00159088	0.006923	0.492103	4.17889	0.00259074
Ddx3y	-4.19571	0.0090593	0.117709	0.206337	4.31342	0.00823725
Hadha	-4.21162	0.00486329	0.68516	0.0534746	4.89678	0.00291694
Pum3	-4.21347	0.000178823	0.35688	0.281928	4.57035	0.00134488
Hsp90b1	-4.21987	0.0237392	2.61521	0.00455735	6.83508	0.00930853
Sulf2	-4.23121	0.0156108	1.28772	0.0543904	5.51893	0.00632409
Slc16a7	-4.23285	0.0107606	1.51459	0.088181	5.74744	0.0108241
Brd4	-4.24896	0.0489385	0.175368	0.380596	4.42433	0.0391507
Scube1	-4.25968	0.00206792	1.33466	0.00121495	5.59433	0.00167953
Copa	-4.27939	0.00307311	0.0821627	0.356487	4.36156	0.00512941
Ap3b2	-4.28089	5.11836e-05	0.616041	0.00769963	4.89693	1.32949e-05
Rab11fip2	-4.30418	0.00074785	-0.672214	0.0281077	3.63197	0.00126261
Dynll2	-4.35245	0.052036	1.11525	0.000181809	5.4677	0.0313638
Rapgef4	-4.35765	0.000126434	-0.372225	0.00830995	3.98542	0.000130999
Trap1	-4.3642	0.00528664	2.09949	0.042675	6.46369	0.000299494
Sdad1	-4.36823	0.0395753	0.137488	0.435956	4.50572	0.0176638
Ddx56	-4.38282	3.5842e-05	-1.41841	0.00737693	2.96441	0.00205012
Mthfd2l	-4.38351	0.00161424	-0.453187	0.207814	3.93033	0.00617667
Rac3	-4.42205	0.0178648	1.21374	0.0264461	5.63579	0.00389899
Ran	-4.42657	0.00393985	2.04916	0.00113834	6.47573	0.000305921
Sub1	-4.45293	0.0608066	1.49016	0.00248855	5.9431	0.0293041
Ddrgk1	-4.4831	0.0400472	1.77788	0.0592518	6.26098	0.0304082
Mrpl33	-4.50995	0.00704194	-0.00783147	0.492647	4.50212	0.00241216
Exoc4	-4.55156	0.00534702	0.706388	0.00753892	5.25795	0.00458054
Eif2s3x	-4.55626	0.000212617	1.21809	0.0143457	5.77436	0.000349808
Atp1a1	-4.56272	0.00461314	2.11118	0.000267298	6.6739	0.00192781
Csnk2b	-4.58192	0.00840836	1.21309	0.0285094	5.79501	0.0034689
Myh10	-4.58209	0.0169538	-0.081982	0.442153	4.5001	0.0115144
Camkv	-4.61538	6.52027e-05	1.69119	0.012579	6.30657	0.000345413
Fabp5	-4.62551	0.00234415	-0.267265	0.0331923	4.35824	0.00185944
Gnl2	-4.62889	0.000108681	-0.155377	0.386737	4.47351	0.00132497
Ssb	-4.62953	0.00120449	0.561596	0.159937	5.19113	0.00048175
Rbm25	-4.65152	0.000503207	0.247063	0.209698	4.89858	0.000621773
Nolc1	-4.67941	0.00112026	-0.567635	0.098671	4.11177	0.00352028
U2surp	-4.68564	0.000101999	-1.31124	0.0781115	3.3744	0.00251588
Agap3	-4.73271	0.0427632	0.156951	0.186386	4.88966	0.0236754
Iqcb1	-4.75287	0.001328	0.254318	0.337259	5.00718	0.000263707
Arglu1	-4.78208	0.00733476	0.121123	0.29119	4.90321	0.00640579
Snrnp70	-4.79644	0.00851099	0.107158	0.364795	4.9036	0.00362062
Rbm39	-4.79794	9.59958e-05	1.34638	0.000124939	6.14431	5.37814e-05
Rsbn1	-4.80019	0.00122802	-0.075058	0.341938	4.72513	0.000685426
Gnb2	-4.80379	0.0283564	0.957825	0.0119172	5.76162	0.0164189
Supt16	-4.81281	0.0178008	0.345891	0.166037	5.1587	0.0087782
Cdc42	-4.81724	0.0036312	0.0825119	0.385197	4.89975	0.00659926
Ogdh	-4.84054	0.00219899	-0.725967	0.0767472	4.11458	0.00641296
Eif2s3y	-4.84367	0.000208232	1.54167	0.0111912	6.38535	4.88141e-05
Rps3	-4.85439	0.00524274	2.15363	0.000994146	7.00802	0.00299404
Prkacb	-4.85583	0.00028358	1.6756	0.047658	6.53144	0.00274099
Naa15	-4.85638	0.000405158	0.706935	0.168497	5.56331	0.000327955
Rbm39	-4.86734	4.31511e-05	1.34638	0.000124939	6.21372	2.46473e-05
Prkaca	-4.87578	0.000751112	0.756361	0.0610923	5.63214	3.1e-05
Ddx46	-4.89228	0.000508941	-0.816697	0.0942602	4.07558	0.00263468
Arf5	-4.89627	0.0085021	0.695356	0.0144014	5.59162	0.00411872
Uba1	-4.91318	0.00570031	1.61975	0.00055772	6.53293	0.0034394
Sgpl1	-4.93654	0.0340199	1.59109	0.0894273	6.52763	0.0216755
Hnrnpm	-4.94996	0.000539258	-1.01423	0.00107688	3.93573	9.23e-05
Srrm1	-4.96123	0.00183697	-0.349916	0.0624487	4.61131	0.00424562
C2cd5	-4.98343	0.00104046	0.22349	0.145643	5.20692	0.000770889
Krt18	-5.00171	0.0796509	1.32912	0.0211285	6.33083	0.041515
Myo1b	-5.01733	0.00899942	1.98218	0.00306262	6.99952	0.0014435
Nop56	-5.03203	0.0234539	1.42352	0.0027476	6.45555	0.00740179
Agap2	-5.04717	0.00330148	1.1079	0.0272706	6.15508	0.000948796
Sh2b1	-5.0595	0.000412002	-0.243458	0.203874	4.81605	0.00161609
Gnl3	-5.12107	0.0165743	0.806863	0.00920725	5.92793	0.0112651
Arf3	-5.12715	0.00553108	0.799187	0.00729012	5.92634	0.00306217
Psmd3	-5.12747	0.000134117	1.02395	0.00752764	6.15142	0.000310287
Brd3	-5.15046	0.000751134	-0.434883	0.132236	4.71558	0.00144341
Slc25a22	-5.16228	0.0435766	2.48577	0.00110501	7.64805	0.0126994
Krt19	-5.2173	0.0706417	1.11926	0.041848	6.33656	0.0391993
Stau1	-5.27425	0.000315661	1.01331	0.0154632	6.28756	0.000350718
Myh9	-5.31256	0.0130486	-0.261026	0.285412	5.05154	0.0100948
Hspa5	-5.32795	0.00204059	-0.28158	0.261953	5.04637	0.00045632
Atp5j2	-5.34751	0.032106	0.0779315	0.307679	5.42545	0.0414147
Stau1	-5.34871	0.000390518	1.22497	0.0109355	6.57367	0.000406524
Acat1	-5.48854	0.00432502	-1.86005	0.00354053	3.62849	0.0103724
Ntn1	-5.56539	0.000112361	1.83193	0.00343612	7.39733	5.65e-07
Hsp90aa1	-5.61584	0.00249326	1.70409	0.00195242	7.31994	5.5e-05
Diras2	-5.69242	0.00322157	0.785906	0.147922	6.47832	0.00777741
Mest	-5.69964	0.00844686	1.74913	5.67155e-05	7.44876	0.00346751
Eif2b4	-5.70507	0.000590621	-0.172208	0.33181	5.53286	0.00187916
Gnb4	-5.72947	0.0156581	1.09229	0.0151625	6.82176	0.00878061
Ccn1	-5.73826	0.0135918	-0.342051	0.151283	5.39621	0.0125276
Atp5md	-5.75609	0.00331148	0.177109	0.422673	5.9332	0.0134735
Map1b	-5.76877	0.00461605	-1.96808	0.00760574	3.80069	0.0130999
Hacd3	-5.78741	0.00759434	1.89943	0.00381712	7.68684	0.00583482
Rpl34	-5.79654	0.0225495	0.29865	0.323932	6.09519	0.013701
Tln2	-5.79922	0.0124884	-0.851228	0.0946433	4.94799	0.0166198
Surf6	-5.82041	0.000123909	0.00706147	0.489159	5.82747	0.000123353
Rpl6	-5.91516	0.00011326	0.582446	0.000335051	6.4976	6.86261e-05
Krt33b	-5.95555	0.0721525	1.67311	0.00724623	7.62866	0.0327164
Rab3c	-5.973	0.00028491	-0.249246	0.391628	5.72375	0.00756994
Dek	-6.03968	0.0146919	0.242435	0.00827339	6.28211	0.0122754
Rpl11	-6.04059	0.0329143	1.36045	0.00388508	7.40104	0.0133426
Tasp1	-6.04211	0.000358101	-0.0904918	0.40342	5.95161	0.000957813
Dnajb6	-6.04645	0.000771339	0.656008	0.0504761	6.70245	0.00120549
Hspa1a	-6.05257	0.00070392	-0.31166	0.244761	5.74091	8.57e-05
Krt32	-6.07455	0.0748735	1.23995	0.0162525	7.3145	0.0461475
Hells	-6.09483	0.0328061	-0.115577	0.348108	5.97925	0.0408605
Hspa2	-6.1203	0.000661522	0.123457	0.421209	6.24376	0.000796535
Pip4k2b	-6.13614	0.000605526	0.502721	0.0123129	6.63887	0.000383115
Krt31	-6.22496	0.0585024	1.74037	0.00578287	7.96532	0.0246172
Krt35	-6.23014	0.0543218	1.5828	0.0138718	7.81294	0.0235429
Cfl1	-6.23126	0.000240054	-0.401633	0.170369	5.82963	0.000232756
Srp68	-6.24084	1.21026e-05	0.19266	0.301334	6.4335	9.62801e-06
Hspa8	-6.24144	0.000720903	0.067164	0.455698	6.30861	9.96e-05
Atp5o	-6.24511	0.000839359	0.254482	0.23576	6.49959	0.00162389
Dlat	-6.24753	0.0026893	-2.19828	0.007775	4.04926	0.0328576
Srsf7	-6.35102	0.00262459	0.129104	0.361147	6.48012	0.00272214
Rrp12	-6.38239	0.000269438	1.8573	4.30973e-05	8.23969	0.00013157
Ywhah	-6.44102	0.000134366	-0.544922	0.13068	5.89609	0.000273016
Slit1	-6.46267	0.00122747	0.661611	0.0321452	7.12428	4.53e-05
Ttc3	-6.47452	0.000569823	-0.688541	0.0410389	5.78598	0.00224358
Krt36	-6.50488	0.0478633	1.32776	0.0139022	7.83265	0.0260539
Rpl13	-6.51746	0.00572328	1.65228	0.0058512	8.16975	0.00437799
Uba52	-6.52406	9.68314e-05	2.20899	0.00231264	8.73305	7.06251e-06
Ywhag	-6.52656	0.00011652	-0.505082	0.147715	6.02148	0.000288676
Gnb1	-6.5396	0.000560307	1.2152	0.0115247	7.7548	0.000199776
Ywhae	-6.57509	6.66894e-05	-0.6765	0.0602172	5.89859	0.000106734
Map9	-6.59937	0.000771805	-1.14147	0.0156341	5.45791	0.00365937
Ywhaz	-6.66147	0.000258991	-0.519075	0.14379	6.1424	0.000452887
Rpl37a	-6.70768	0.00420868	1.97998	0.0223616	8.68766	0.00282723
Col25a1	-6.75205	5.01863e-06	0.885505	0.0526691	7.63755	0.000101757
Agap1	-6.75665	3.42503e-05	0.639649	0.0208779	7.3963	7.85722e-05
Eloa	-6.77553	5.60607e-05	0.115449	0.411365	6.89098	0.000595333
Prss56	-6.77644	0.0109229	0.917994	0.17572	7.69443	0.0111452
Adamts1	-6.80106	0.000308247	1.00782	0.0554253	7.80888	7.72025e-05
Rpl32	-6.80588	0.00351695	1.16163	0.0192309	7.9675	0.0041906
Dlst	-6.83717	0.000102351	-0.180561	0.414014	6.65661	0.00210714
Sfn	-6.85786	0.000108518	-0.412228	0.163888	6.44563	4.64e-06
Ywhab	-6.85821	0.000109395	-0.562418	0.128569	6.29579	0.000282577
Lrrc59	-6.86541	0.000420654	1.61729	0.00349635	8.4827	0.000128324
Srsf3	-6.86605	0.000784692	-0.368519	0.102746	6.49753	0.00067358
Hsp90ab1	-6.87455	0.000602921	1.38686	0.00450768	8.26142	7.26e-06
Ywhaq	-6.88195	0.00011117	-0.558822	0.128973	6.32313	0.00028969
Nop58	-6.89809	3.27747e-05	1.19902	0.00928797	8.0971	3.4424e-05
Slc25a3	-6.93142	0.000157282	2.7679	0.000322109	9.69932	2.91789e-05
Pdha1	-6.95797	2.37603e-06	-1.20909	0.0150819	5.74888	5.24627e-05
H1f10	-6.96085	7.16657e-06	2.59388	0.00974092	9.55473	9.21429e-05
Gapdh	-6.99532	0.000136726	0.772629	0.0474908	7.76795	0.000154297
Psd	-7.02516	0.00138956	-0.304294	0.166198	6.72086	0.00216236
Ppia	-7.03685	0.000558197	0.359734	0.141112	7.39658	0.000371645
Rpl35	-7.07276	0.0024047	1.07149	0.164812	8.14426	0.00368986
Fbll1	-7.10506	0.00119576	0.969955	0.00886506	8.07502	3.28e-05
Ddx23	-7.11327	0.000272348	0.678718	0.00905467	7.79199	0.000409339
Taok1	-7.1674	0.00104311	1.59245	0.00486235	8.75985	0.00105854
Slc25a22	-7.19609	0.000620912	1.53639	0.000819251	8.73248	0.00055348
Rpl21	-7.19698	0.00171451	2.05608	0.0112096	9.25305	0.000420655
Hnrnpu	-7.20352	0.00177729	-1.49745	0.0026992	5.70606	0.000730864
Nifk	-7.23572	0.00034596	1.4078	0.00452531	8.64351	0.00018979
Gapdhs	-7.2381	0.0139351	0.853453	0.0162867	8.09156	0.0127714
Luc7l2	-7.26406	0.00242144	-0.715955	0.135969	6.54811	0.00781016
Fbl	-7.27613	0.000189199	1.11915	0.00396191	8.39528	0.0001436
Nop16	-7.41016	0.00144701	1.00989	0.095116	8.42006	0.00209742
C11orf98	-7.4304	0.00171213	1.39703	0.00793345	8.82743	0.00110532
Eif5b	-7.44314	0.00922213	1.76513	0.00259119	9.20827	0.00695698
Trmt10c	-7.4527	7.58674e-06	2.49727	0.000250349	9.94997	1.2882e-05
Atp6v1d	-7.46623	0.000472588	1.48112	0.00969433	8.94735	5.24992e-05
Gnao1	-7.46808	0.00279274	0.590446	0.0249468	8.05852	0.00189968
Farp1	-7.48518	3.38228e-05	0.479244	0.0758898	7.96443	1.49e-07
Atp5o	-7.49494	0.0229282	1.89278	0.000250713	9.38772	0.0133985
Nipsnap1	-7.50891	5.75091e-05	0.764406	0.180997	8.27331	8.62191e-06
Map7d1	-7.52427	0.000239405	-1.32395	0.00393006	6.20032	0.00113462
Srek1	-7.52435	0.00966705	0.638983	0.161654	8.20174	0.00922146
Prpf38b	-7.53915	0.00093154	1.24575	0.0555857	8.7849	0.00220231
Mtdh	-7.54041	0.00058003	0.571298	0.0784076	8.11171	0.000621962
Top1	-7.64335	0.000905756	1.34597	0.000748323	8.98932	0.000812781
Suclg1	-7.74744	4.94282e-05	0.558614	0.27352	8.30605	7.50616e-05
Mtdh	-7.82252	0.000104965	0.346545	0.18208	8.16906	0.000243593
Gnai2	-7.8329	0.00063029	0.335075	0.0927756	8.16798	1.74e-05
Rpl3	-7.8686	0.0021499	2.28415	0.000358036	10.1528	0.00135307
U2af2	-7.88445	0.00239442	0.33653	0.310984	8.22098	0.0056683
Krt16	-7.88578	0.00458781	1.0018	0.0410567	8.88758	0.00236464
Gm2663	-7.91941	0.0470217	1.46914	0.218364	9.38856	0.0420529
Mgst3	-7.92507	0.01638	0.391933	0.288704	8.317	0.0211261
Cs	-7.93999	1.3282e-06	0.75883	0.0880037	8.69882	3.80185e-05
Akap5	-7.94974	0.000410085	-2.35966	0.000173682	5.59007	0.00143835
Snrpd2	-7.95426	0.00121202	-0.748945	0.00103357	7.20531	0.0018423
Srsf1	-7.96844	0.00022904	-1.43211	0.0204036	6.53633	0.00265507
Gnas	-7.96948	0.00200833	-0.037818	0.439342	7.93166	0.00149339
Slit2	-7.97446	0.000397052	1.62471	0.00365689	9.59917	8.49386e-05
Snrpd1	-8.03515	0.00135691	3.75203	0.00344071	11.7872	0.000286075
Kras	-8.05871	0.000452851	1.7852	0.00924694	9.84391	0.000588756
Sec62	-8.05987	0.000687167	1.16482	0.0342277	9.22469	0.000269792
Rpl7a	-8.08267	0.0176043	1.10549	0.00395338	9.18815	0.0134359
Macroh2a1	-8.15208	0.0308938	1.87634	0.0515729	10.0284	0.0231215
Aco2	-8.24433	6.28139e-05	-0.314989	0.23206	7.92934	5.81893e-06
Slit2	-8.2654	3.88366e-05	1.76546	0.00278333	10.0309	1.03941e-05
Luc7l3	-8.28186	0.00526853	0.0542037	0.467553	8.33606	0.0102831
Farsa	-8.34262	3.44543e-05	0.0425742	0.476986	8.38519	0.000121519
Gna12	-8.37115	0.000181829	0.342595	0.204608	8.71375	8.4316e-05
Csnk2a1	-8.39489	0.00633184	1.2657	0.00181894	9.6606	0.00444163
Rps16	-8.40934	0.000379987	0.75887	0.0127538	9.16821	0.000547943
Myo5b	-8.45444	0.0001589	1.85811	0.0111026	10.3126	0.000128664
Bdh1	-8.46774	0.000121984	1.04208	0.00195274	9.50982	5.17097e-05
Mtdh	-8.47082	5.85013e-05	0.711565	0.020301	9.18239	7.63465e-05
Rps27a	-8.50477	1.22193e-06	2.23414	0.00102349	10.7389	1.47699e-05
Rps27l	-8.50516	0.000780514	0.215522	0.157984	8.72068	0.000819089
Krt8	-8.50678	0.00183387	0.516933	0.141441	9.02371	0.00210749
Rps19	-8.50914	0.000203035	1.94456	4.29202e-05	10.4537	0.000124918
Srsf2	-8.51895	0.000117571	-1.35209	0.00276545	7.16686	4.63e-06
Rps17	-8.52787	0.000613244	1.81406	0.00193257	10.3419	0.000750565
Rpl22	-8.58549	0.00418055	2.30123	0.00024779	10.8867	0.00182346
Gnal	-8.76194	0.00083889	0.893172	0.00853667	9.65511	0.000383662
Gna13	-8.7672	0.00011881	0.342595	0.204608	9.1098	0.000101142
Atp5b	-8.77079	0.000169458	0.188292	0.102366	8.95908	8.72569e-05
Luc7l	-8.77956	0.00038139	-0.546676	0.159736	8.23288	0.000460837
Rps25	-8.87103	0.0051407	1.18433	0.106274	10.0554	0.00367815
Psd3	-8.88823	7.36846e-05	-0.663854	0.225943	8.22438	0.0015862
Gnai3	-8.89829	0.000249227	0.464049	0.105206	9.36234	0.000145983
Myo5c	-8.91714	0.000118911	1.52196	0.0357191	10.4391	8.12151e-05
Gnai1	-8.92571	0.000250242	0.339923	0.0932327	9.26563	0.000162114
Ap1m1	-8.97931	1.81603e-05	0.765846	0.166528	9.74516	4.00854e-06
Atp5a1	-8.98183	0.000132976	-1.69303	9.36631e-05	7.2888	0.000300215
Atp5o	-9.01824	0.00138539	1.97455	0.000943623	10.9928	0.0011863
Psd3	-9.04191	0.000133865	-0.886387	0.210941	8.15552	0.00330229
Rab12	-9.0575	0.0044342	3.07631	0.0191407	12.1338	0.00125362
Rab6b	-9.05982	0.00618432	2.66092	0.000776565	11.7207	0.00215476
Rab14	-9.08918	0.0118611	3.04791	0.00413526	12.1371	0.00222591
Dnah7b	-9.11186	0.00405069	1.68348	0.0986389	10.7953	0.000993744
Gnao1	-9.11496	0.000383562	0.863597	0.0217009	9.97856	0.000271997
Rab6a	-9.18868	0.00842343	2.76659	0.000273108	11.9553	0.00335236
Rps18	-9.22589	5.78838e-05	2.521	0.000519744	11.7469	6.38231e-05
Naca	-9.23853	8.91185e-05	0.552237	0.131017	9.79077	0.000212401
Eef1a1	-9.24498	0.000179142	0.407301	0.0755533	9.65228	7.8874e-05
Eef1a2	-9.24793	8.73297e-05	0.369681	0.11281	9.61761	4.57357e-05
Tufm	-9.27374	1.32899e-06	0.38796	0.285003	9.66171	4.4324e-05
Tubal3	-9.29044	0.000525011	0.608373	0.0617839	9.89882	0.000185463
Tubb6	-9.38832	6.54049e-05	0.644734	0.127275	10.0331	0.000137676
Slc25a1	-9.38917	0.000771174	2.25413	0.000295235	11.6433	0.000598265
Rab3b	-9.45319	0.00690625	1.34245	0.0253403	10.7956	0.00447031
Rpl26	-9.48722	0.000149609	1.4292	0.0281022	10.9164	0.000223635
Rab1b	-9.48955	1.5969e-05	1.78392	0.00154362	11.2735	1.5648e-06
Rps15a	-9.5153	0.000344283	1.94081	0.023705	11.4561	0.000265038
Rps2	-9.51533	6.1778e-05	2.14475	0.000480112	11.6601	5.18209e-05
Rps27	-9.52257	0.000165891	0.760345	0.00552525	10.2829	0.000135071
Rpl27	-9.54033	0.00855495	1.95713	0.0118536	11.4975	0.00512838
Stt3a	-9.56934	0.00514443	-0.483491	0.189351	9.08585	0.00306131
Myo5a	-9.5717	0.000105837	1.4166	0.0441041	10.9883	8.22572e-05
Tusc3	-9.57808	0.000940553	0.589577	0.133591	10.1677	0.00162635
Mybbp1a	-9.58749	0.00148487	2.89148	0.000455925	12.479	0.000405272
Rpl24	-9.63714	0.000192801	1.09384	0.109727	10.731	0.000177272
Ndnf	-9.66188	7.23747e-05	1.96037	5.75857e-06	11.6222	4.41256e-05
Rab33b	-9.67821	0.0104011	2.91102	0.019899	12.5892	0.00388498
Rab10	-9.71859	6.81481e-05	1.70916	0.00128702	11.4277	5.69176e-05
Rab39b	-9.7794	0.00441013	3.46414	0.0128776	13.2435	0.00119696
Hsd17b12	-9.78926	0.00049924	2.15194	0.00182401	11.9412	0.000586887
Rpl10	-9.86751	2.93587e-05	1.81807	0.00208641	11.6856	7.81738e-06
Ap3d1	-9.96506	9.73846e-05	-0.171497	0.282438	9.79356	7.45988e-05
Srp72	-9.98923	0.000520187	2.43915	0.000260384	12.4284	0.000293864
Tubb4b	-10.0613	5.71547e-05	0.51337	0.189342	10.5747	0.000134478
Rab4b	-10.0733	0.0066637	2.79073	0.00327982	12.864	0.00238592
Rab1a	-10.0743	2.95228e-05	1.85634	0.000941251	11.9307	1.08572e-05
Acta2	-10.1431	0.000425843	-0.104901	0.450028	10.0382	0.000677458
Rab3a	-10.1695	0.00692181	1.83427	0.000369624	12.0037	0.00497159
Actc1	-10.1884	0.000402599	-0.131757	0.437017	10.0566	0.000660791
Actbl2	-10.1997	0.000710114	1.33846	0.0226576	11.5382	0.00018996
Tubb4a	-10.229	1.76812e-05	0.852431	0.0504041	11.0815	1.48975e-05
Rpl8	-10.2404	0.00111769	0.896065	0.00957564	11.1365	0.00130106
Rpl8	-10.2404	0.00111769	0.896065	0.00957564	11.1365	0.00130106
Rpl19	-10.3171	0.00580586	2.96063	8.78915e-05	13.2778	0.00205587
Rab8a	-10.3511	3.63813e-05	1.49861	7.26378e-06	11.8497	2.71053e-05
Rpl29	-10.3662	0.000363459	1.14878	0.136923	11.515	0.00122336
Rps23	-10.3855	2.2089e-05	1.68032	0.0314759	12.0659	3.52789e-05
Rab8b	-10.4065	5.83893e-05	1.4652	0.000144639	11.8717	4.44352e-05
Tktl1	-10.4124	0.00423802	2.74285	0.0102328	13.1552	0.00454819
H1f0	-10.4602	2.06346e-05	2.54174	0.0156216	13.0019	0.000212618
Tubb3	-10.5057	0.000119352	0.516594	0.166666	11.0223	0.000130094
Rab3c	-10.5483	0.0115462	1.8883	0.000386553	12.4366	0.00830208
Rab35	-10.7088	4.13626e-05	1.79637	0.000779672	12.5051	3.18023e-05
Sidt2	-10.7299	0.00100321	1.87028	0.129869	12.6002	0.000145491
Rps9	-10.743	8.87078e-05	2.5819	0.000774876	13.3249	8.09587e-05
Ckap4	-10.7682	0.000135061	1.10326	0.00605399	11.8715	6.54e-07
Uqcrq	-10.7944	1.78967e-05	1.79003	0.0203984	12.5844	0.000121898
Tubb5	-10.8124	6.82556e-05	0.555273	0.171744	11.3677	0.000110415
Tubb2b	-10.842	9.60164e-05	0.409393	0.239443	11.2514	0.000141693
Tubb2a	-10.8571	9.19953e-05	0.560049	0.169575	11.4171	0.000124752
Rpl17	-10.8799	0.000575899	1.30713	0.000586603	12.187	0.00050254
Rps8	-10.91	7.4264e-05	1.78435	0.000708114	12.6943	8.83686e-05
Rpl36a	-10.9967	0.00733125	2.26837	0.0180088	13.2651	0.00340166
Tuba4a	-11.0182	0.00026828	1.89477	0.00458678	12.913	0.000100571
Macroh2a2	-11.0463	0.000239951	1.14765	0.0852466	12.194	0.000614021
Mdk	-11.0885	0.000157233	1.7068	0.00335664	12.7953	0.0001698
Stt3b	-11.1118	0.000120403	0.399655	0.0246942	11.5114	9.98696e-05
Dbt	-11.114	3.84164e-06	2.30734	4.50986e-05	13.4213	3.00316e-06
Actg1	-11.1385	0.000459523	0.00237333	0.498848	11.1409	0.000436843
Actb	-11.1385	0.000459523	-0.018262	0.491253	11.1203	0.000454188
Syt5	-11.157	0.0001566	2.81171	0.000273627	13.9687	0.000134019
Tuba1a	-11.1757	0.000231216	0.89058	0.0957897	12.0662	0.000138584
Slc25a31	-11.4229	0.00571674	4.28798	0.000431621	15.7109	0.00219454
Slc25a5	-11.743	0.000512494	2.51386	0.000217663	14.2569	0.00021863
Rps4x	-11.7775	4.41233e-05	1.60301	0.00111739	13.3805	1.45863e-05
Rps11	-11.8356	1.38434e-05	0.692799	0.0864884	12.5284	2.80313e-05
Sfrp1	-11.8634	6.16499e-05	2.72662	0.000163672	14.59	1.44384e-05
Rpl22l1	-11.9368	0.000550413	2.47635	0.00265849	14.4132	0.000646162
Ap2m1	-12.1263	0.000209451	1.1864	0.00312075	13.3127	0.000210134
Acacb	-12.2037	0.000699402	2.74762	2.64071e-05	14.9513	0.000317725
Rps7	-12.2553	0.000102665	3.03867	0.000294289	15.294	6.97187e-05
Rps24	-12.369	4.2869e-06	2.83599	0.0047496	15.205	2.78329e-05
H1f5	-12.706	0.000229906	3.39533	0.000506806	16.1013	7.47206e-05
Rps13	-12.8295	1.23993e-05	2.39782	0.00402817	15.2274	3.75169e-05
H3f3a	-12.8787	4.09236e-05	1.28787	0.0468943	14.1666	1.15297e-06
H3c1	-12.8787	4.09236e-05	1.28936	0.0466998	14.1681	1.15834e-06
H3c13	-12.8813	4.14162e-05	1.27897	0.0468979	14.1602	1.18891e-06
Slc25a4	-12.8869	0.000790072	2.38934	0.000344197	15.2763	9.64e-06
Rpl10a	-12.9699	5.90346e-05	3.66227	0.000855879	16.6322	2.10185e-05
Rps6	-13.0108	0.000107881	3.24989	6.93679e-06	16.2607	5.33896e-05
Syt1	-13.1457	0.000174431	2.50529	0.000314324	15.651	0.000144
Rps26	-13.3354	0.000289828	2.29641	0.00622203	15.6318	0.000237184
Rpl38	-13.371	0.000137716	3.31576	0.000425449	16.6868	0.000106482
Ptn	-13.4611	0.000440784	2.2681	0.00169116	15.7292	0.000438573
Rpl31	-13.5187	8.38606e-05	2.38403	0.000180961	15.9028	7.12599e-05
Rpl23a	-13.6788	3.06689e-05	1.7435	0.00620036	15.4223	1.07439e-05
Atp5c1	-13.8114	0.000429526	2.03506	0.000671933	15.8464	0.000247078
Rpl23	-13.9	0.000332436	2.07173	0.000148671	15.9718	0.000179463
Try10	-14.1626	0.000777285	-2.47115	0.109143	11.6915	0.000564644
Rps3a1	-14.6088	8.00149e-05	1.83545	0.000388111	16.4442	2.46319e-05
Rps14	-14.6537	0.000116257	2.15126	0.00031219	16.8049	4.9464e-05
H13	-15.026	0.00015516	2.61259	0.00017879	17.6386	6.54681e-05
H4c1	-15.8434	9.34164e-06	2.00047	0.00461405	17.8439	3.42792e-06
H1f2	-15.9778	0.000283256	2.52937	0.000268702	18.5072	0.000214183
2210010C04Rik	-16.0951	0.000161279	0.855044	0.281457	16.9501	0.00144793
H2az1	-17.1789	2.08805e-05	2.19935	0.0125928	19.3782	3.04474e-06
Try5	-17.3016	0.0146361	-4.88806	0.00521097	12.4135	0.0446136
H2ac20	-17.4544	2.53833e-05	2.03679	0.023043	19.4912	4.27429e-06
H2ac6	-17.4594	3.15118e-07	2.03679	0.023043	19.4961	4.24e-06
H2ax	-17.5686	1.58672e-05	2.25649	0.00772298	19.8251	4.29312e-06
H2bc21	-19.3733	0.000105538	2.11115	0.0112659	21.4845	1.3584e-05
H2bu1	-19.5213	0.000121286	2.11115	0.0112659	21.6325	1.6741e-05
H2bc3	-19.8466	0.000123632	2.3037	0.0167414	22.1503	1.78795e-05
Hist2h2bb	-19.8466	0.000123632	2.3037	0.0167414	22.1503	1.78795e-05

## Sheet: Suppl. Table 3_Rest PL-Ribo
GeneName	log2FC	pvalue
Lat2	12.3802	9.11e-05
Col24a1	12.102	7.58e-07
Cdk3	10.6752	0.000343302
Syne4	10.5267	0.000301593
Slc26a8	10.3255	0.0109702
Mtmr11	10.1749	0.00121715
Sap25	10.0367	0.000785313
Col13a1	9.93123	3.93e-05
Erich6	9.86503	0.0269819
Pnldc1	9.58973	2.59e-05
Ovgp1	9.38265	0.0075268
Catsperd	9.32337	0.000143992
Rnf207	9.17123	1.73e-06
Upk1a	9.12827	0.000909143
Fam227a	9.05842	1.01e-10
Fam227a	9.05793	1.02e-10
Prss53	8.80686	0.00206657
Atp12a	8.77297	0.0102387
Amy1	8.69731	0.00225711
Piwil2	8.66235	0.0417844
Slc12a3	8.5892	0.00921305
Mpp4	8.50516	0.00152784
Spata1	8.503	0.00410492
Trim72	8.48226	0.015227
Trim72	8.48226	0.015227
Lrrc43	8.48144	0.0139666
Hba-a1	8.47207	9.18e-05
Efcab8	8.38585	0.0110372
Aldob	8.30005	0.0175141
Hr	8.29735	0.0486276
Fcer2a	8.23575	0.000737741
Pstpip1	8.02761	0.00113091
Vsig10	7.93964	0.0050396
Sgcz	7.91382	1.89e-05
Duox2	7.86435	0.00013232
Gnmt	7.73056	0.0122697
Mlxipl	7.72447	0.00465811
Unc13c	7.71596	0.0061809
Unc13c	7.71596	0.0061809
Kntc1	7.68662	0.00363221
Spdya	7.66877	0.0339117
Spdya	7.66877	0.0339117
Ttc41	7.66826	0.0151492
Ankrd23	7.62107	0.00113341
Vmn2r1	7.6034	0.0331036
Cftr	7.55732	0.00392139
Trf	7.5206	0.0126912
Ccdc116	7.51702	0.00149411
Bbof1	7.48929	7.8e-07
Rnf17	7.43834	0.000402293
Syce1l	7.37731	0.0036999
Sh2d4b	7.36807	0.0182569
Pole	7.26536	0.00086402
Il18bp	7.20477	0.000226366
Khk	7.17504	0.015254
Trim17	7.1135	0.00978506
Itpr3	7.08756	0.00068536
Pou2f2	7.08381	0.000142383
Slc10a4-ps	7.05388	0.02117
Col27a1	7.00261	4.32e-06
Nckap1l	6.97407	0.00641442
Als2cl	6.96124	0.000523437
Als2cl	6.96124	0.000523437
Als2cl	6.96124	0.000523437
Col15a1	6.89938	0.000260672
Clcn1	6.84735	0.00777279
Iqgap3	6.77419	1.45e-05
Itga10	6.76381	0.00755508
Ttc39a	6.67977	0.00360609
Ly96	6.67293	0.00149442
Abca4	6.62752	0.00390796
Tle6	6.57569	0.00486509
Il20rb	6.5309	0.0133415
Tdrd9	6.52384	0.00939156
Rarres1	6.49732	0.0391979
Abhd14b	6.49672	0.0424999
Abhd14b	6.49672	0.0424999
Abhd14b	6.49672	0.0424999
Dlec1	6.47722	0.00318788
Bend7	6.45079	0.00469524
Pkhd1l1	6.44766	0.0463434
Tesk2	6.4375	0.00777397
Cd46	6.41943	0.0455635
Cerkl	6.38962	0.0130757
Arhgap4	6.38216	0.000431927
Cenpe	6.37721	0.0259878
P2rx3	6.37697	0.00010235
Plcg2	6.34639	0.00736362
Sbk3	6.34508	0.00457171
Ubap1l	6.31998	0.00689114
Fam228a	6.29688	0.0241885
Fam228a	6.29688	0.0241885
Dlec1	6.21993	0.00454855
Anpep	6.20902	0.037027
Anpep	6.20902	0.037027
Dcst2	6.20083	0.00181543
Rsph10b	6.12798	1.22e-05
Lin28b	6.1029	0.0046565
Noxo1	6.07912	0.00763284
Ccnjl	6.07041	0.012978
Slc26a4	6.0645	0.0195706
Zfp72	5.98139	0.0175641
Zfp72	5.98139	0.0175641
Clec3b	5.95282	0.000951547
Cfp	5.94239	1.21e-05
Hhatl	5.89511	0.0249312
Selenbp2	5.85716	0.00773005
Frmpd2	5.82544	0.0184161
Ap1g2	5.81967	0.00160857
Cdc14a	5.81149	0.0217034
Plxdc1	5.77675	0.014391
Rad54l	5.76163	0.00230488
Rad54l	5.76163	0.00230488
Tafa1	5.69639	0.00111171
Tafa1	5.69639	0.00111171
Gpr156	5.69069	0.0319672
Poln	5.68898	0.0334971
Pear1	5.68067	0.0317584
Pear1	5.68067	0.0317584
Slc2a12	5.57893	0.0120676
Pygl	5.54996	0.0142615
Gabrr2	5.5242	0.00949948
Kcnmb2	5.48808	0.000211858
Kcnmb2	5.48808	0.000211858
Kcnmb2	5.48808	0.000211858
Kcnmb2	5.48808	0.000211858
Rspo1	5.48673	0.019194
Glt8d2	5.47611	0.0204779
Thpo	5.46709	0.0202982
Cenpi	5.46497	0.00278279
Trpa1	5.45279	0.00666368
Ccdc187	5.42601	0.0095515
Plk5	5.41445	0.00109431
Evc	5.39576	0.00128763
Ppm1j	5.39411	0.0238954
Ak7	5.35254	0.00388209
Il3ra	5.33621	0.0185052
Il3ra	5.33621	0.0185052
Hemk1	5.31616	6.05e-06
Acacb	5.27597	0.000329444
Pla2g4a	5.26001	0.000352049
Car7	5.25441	0.00734532
Car7	5.25441	0.00734532
Gabpb2	5.25204	0.0291288
Gabpb2	5.25204	0.0291288
Klhl40	5.24798	0.0145705
Prss57	5.20722	0.0442751
Coro6	5.1857	0.000160713
Coro6	5.1857	0.000160713
Rhbdf1	5.12327	0.00349317
Ednra	5.12227	0.00493731
Stk32a	5.1134	0.00110179
Hbq1a	5.09459	0.0048572
Stra6	5.08836	0.0346011
Stra6	5.08836	0.0346011
Stra6	5.08836	0.0346011
Stra6	5.08836	0.0346011
Medag	5.05516	0.0152881
Zfp872	5.04321	0.0410257
Sdr42e1	5.03526	0.0231342
Cep126	5.03336	0.000477402
Nek11	5.03328	0.0287435
Coro6	5.01595	0.000300793
Clec18a	4.95706	0.0286542
BC051142	4.93706	0.000515269
Nadk2	4.91401	0.00635711
Syngr4	4.90361	0.0316839
Akr1b7	4.90198	0.0108704
Kcp	4.89845	0.00461987
Impg1	4.89073	0.0145992
Polq	4.87182	0.000231663
Mroh6	4.86661	0.0357045
Egf	4.86556	0.0164633
Plekhg4	4.85601	0.00607762
Gask1a	4.84314	0.00380619
Gask1a	4.84314	0.00380619
Gask1a	4.84314	0.00380619
Efemp1	4.83842	0.0309111
Inha	4.81016	0.000597227
Nek8	4.80755	0.00132516
Immp1l	4.80494	0.00680591
Dsg2	4.79543	0.0418146
Ccm2l	4.76208	0.0249093
Cracr2b	4.75621	0.042761
Arrdc2	4.73431	0.0366166
Pycard	4.72354	0.0169339
Trav3-3	4.69893	0.0163457
Slc27a2	4.66896	0.0111619
Tmem255b	4.66809	0.00993959
Npc1l1	4.66663	0.0316812
Aldh1a7	4.66531	0.0155044
Dnah9	4.61418	0.000806293
Zfhx4	4.59829	0.02937
Spag4	4.59807	0.000227987
Ska1	4.57374	0.00975589
Pcsk4	4.56963	0.008256
Msln	4.56843	0.00772892
Msln	4.56843	0.00772892
Dmpk	4.56387	4.33e-08
Plxnb3	4.55497	0.0345451
Nmnat3	4.49003	0.0308485
Upp1	4.48872	0.00839193
Upp1	4.48872	0.00839193
Upp1	4.48872	0.00839193
Otop3	4.43311	0.0377507
Cyp4b1	4.43194	0.0402112
Wfdc3	4.43004	0.0348851
Egln3	4.35263	0.0154782
Ulk4	4.34603	2.02e-05
Ddx11	4.34323	0.000479661
Atp6ap1l	4.34134	0.0145614
Cubn	4.34108	0.0178688
Ahctf1	4.33485	0.0016629
Col11a2	4.31467	7.9e-15
Kif9	4.3056	0.000422628
Spef1	4.27931	0.00254207
Spef1	4.27931	0.00254207
Crhr2	4.24882	0.0218908
Mypn	4.23019	0.0432445
Slc25a35	4.22086	0.0106377
Meiosin	4.1921	0.0472875
Grpr	4.16367	0.0304126
Pfkfb1	4.15591	0.0138653
Adcy7	4.15386	0.00768075
Adcy7	4.15386	0.00768075
Adcy7	4.15386	0.00768075
Adcy7	4.15386	0.00768075
Dysf	4.12962	0.0338501
Aste1	4.11022	0.00182543
Zfp975	4.09689	0.036219
Ssh3	4.09134	0.00033577
Dlg4	4.08285	6e-80
Slc16a10	4.07081	0.030807
Ddx43	4.04318	0.0363645
Hpx	4.02344	0.0174408
Lrriq1	4.02321	0.0494496
Myl1	4.01237	0.00181243
Eqtn	4.00481	0.0321413
Kif14	4.00121	0.000106229
Dnah2	3.99755	0.00724038
Sspo	3.9781	0.0353159
Il4ra	3.96956	0.00313645
Mef2b	3.96741	0.0484005
Mef2b	3.96741	0.0484005
Fmo2	3.93156	0.043036
Slfn9	3.91448	0.0406668
Scn5a	3.90947	0.000318122
Hao1	3.89887	0.0493173
Zfp429	3.8903	0.033722
Nmb	3.80986	0.000937926
Ttc22	3.76165	0.0460012
Rab29	3.74369	0.0331213
Rab29	3.74369	0.0331213
D5Ertd579e	3.74178	5.73e-07
Cfap46	3.74175	0.00186043
Cage1	3.72844	0.0461751
Obscn	3.72123	0.0438242
Cfap53	3.70385	0.0480153
Tekt2	3.69971	0.0091325
Gsap	3.69205	0.00730521
Snhg11	3.65536	1.66e-36
Spata32	3.65196	0.0283051
Stac3	3.6509	0.0204789
Stac3	3.6509	0.0204789
Map3k6	3.6467	0.0123023
Mgam	3.63584	0.0421897
Usp54	3.63049	0.0221996
Slc36a2	3.60398	0.0385752
Slc10a7	3.60079	0.00385085
Slc10a7	3.60079	0.00385085
Kirrel2	3.55867	0.043071
Abca12	3.55251	0.0101744
Dnah5	3.55009	0.0149773
Drd1	3.50896	0.00159831
Fyco1	3.49527	5.04e-08
St3gal6	3.49464	0.00758398
St3gal6	3.49464	0.00758398
St3gal6	3.49464	0.00758398
Slc18a2	3.47726	0.00716259
Wnt5b	3.45144	0.0378973
Extl1	3.44577	0.003777
Phkb	3.43352	7.46e-07
Stard9	3.41264	0.00147206
Frrs1	3.40408	0.0106568
Lime1	3.39501	1.74e-09
Cfap100	3.3913	0.006247
Ganc	3.39025	0.0163442
Hhat	3.38897	0.0300051
Tmem267	3.3776	0.0364434
Tmem267	3.3776	0.0364434
Chat	3.36934	0.0102281
Fam83h	3.35904	0.0169528
Pmel	3.35807	0.00800056
Colec12	3.34338	0.000789865
Ephx3	3.34016	0.0348795
Npas1	3.32839	0.00855357
Npas1	3.32839	0.00855357
Pappa2	3.30728	0.0467946
Crip1	3.30437	0.0430391
Itga11	3.30071	0.0278846
Unc93b1	3.29622	0.0185925
Dnai1	3.29579	0.00140412
Parp3	3.28186	0.0269574
Emp3	3.27211	0.015478
Emp3	3.27211	0.015478
Kcna5	3.26632	0.0130153
Doc2g	3.26197	0.0292657
Usp49	3.2497	5.65e-05
Col6a5	3.23418	0.0221652
Dipk1c	3.212	0.0372917
Gen1	3.20535	0.00160984
Tg	3.19405	0.0212712
Mtrf1	3.18744	0.000403359
Pla2g4b	3.17615	0.0212588
Fmn1	3.14846	0.0182931
Slc16a4	3.14185	0.0396834
Tinagl1	3.1411	0.0377857
Tinagl1	3.1411	0.0377857
Tinagl1	3.1411	0.0377857
Stk38l	3.13864	0.0417567
Ccdc18	3.13785	0.0233229
Rtbdn	3.1013	4.99e-07
Rtbdn	3.1013	4.99e-07
Pigc	3.0987	0.033789
Pigc	3.0987	0.033789
Pigc	3.0987	0.033789
Adamts6	3.08621	0.00248352
Adamts6	3.08621	0.00248352
Renbp	3.08463	0.00878022
Hfe	3.07904	0.0238022
Vwa3a	3.0654	0.0201916
Vwa3a	3.0654	0.0201916
Slco4a1	3.06298	0.0331007
Miip	3.06129	5.01e-06
Phyhd1	3.05589	6.12e-06
Phyhd1	3.05589	6.12e-06
Niban3	3.05527	0.00248678
Myh11	3.05126	0.0304169
Myl3	3.04808	0.0392502
Ttc7	3.00214	0.000169893
Klhdc8a	2.99642	0.00172382
Cyp4f13	2.97368	0.00277104
Zfp82	2.96817	0.0418624
Malt1	2.96242	0.000680275
Zfhx3	2.95979	0.015097
Zfhx3	2.95979	0.015097
Mphosph9	2.92552	4e-06
Galnt9	2.91941	1.79e-05
Aifm3	2.91842	0.00992842
Piga	2.9139	0.00741427
Ackr1	2.90896	0.018039
Pparg	2.90072	0.0250796
Rmdn2	2.88341	0.015612
Rmdn2	2.88341	0.015612
Fgd5	2.87983	0.0163901
Asgr1	2.86639	0.0344465
Nfe2l3	2.86082	0.0482665
Zfp248	2.85871	0.00719754
Adamts20	2.84689	5.83e-11
Bmi1	2.84326	0.00625585
Aqp5	2.83105	0.0113012
Zfp185	2.82974	0.045999
Ndst4	2.8287	0.000286839
Rgs11	2.82694	1.07e-11
Kcnh4	2.82134	0.00698246
Kcnh4	2.82134	0.00698246
Gpr83	2.79141	0.0121204
Slc35f4	2.78315	0.0111628
Tdrd1	2.77985	0.0241905
Tdrd1	2.77985	0.0241905
Tdrd1	2.77985	0.0241905
Il1rapl2	2.77611	0.00546815
Il1rapl2	2.77611	0.00546815
Abcd2	2.77547	0.000218389
Cd55	2.77304	0.0208219
Gchfr	2.76708	0.00755121
Szt2	2.72499	2.86e-05
Stag3	2.71416	0.00144367
Zfp974	2.71004	0.00897127
Gprc5a	2.69833	0.00498624
Slc16a9	2.69136	0.0120004
Sh2b3	2.69119	0.00158552
Sh2b3	2.69119	0.00158552
Cd164l2	2.68437	0.0318671
Slc16a3	2.65662	0.0183174
Slc16a3	2.65662	0.0183174
Zfp983	2.65337	0.0159585
Zfp983	2.65337	0.0159585
Acaca	2.64363	1.02e-13
Bmpr1b	2.62469	0.00267876
Bmpr1b	2.62469	0.00267876
Bmpr1b	2.62469	0.00267876
Tmem177	2.61945	0.0264222
Dnah11	2.61327	0.0461482
Mlh3	2.6051	0.000110608
Gpr153	2.60089	1.44e-05
Gpr153	2.60089	1.44e-05
Slc25a36	2.60008	0.000112635
Nod1	2.5906	0.0249581
Slc25a53	2.5903	0.0205191
Slc25a53	2.5903	0.0205191
Sag	2.58271	0.0352592
Rdh10	2.57806	0.000730365
Pfas	2.54795	9.24e-08
Dgka	2.54447	1.29e-06
Ccdc159	2.52218	1.27e-10
Myo7a	2.51265	0.0121015
Nwd1	2.51163	4.36e-05
Pcolce2	2.51078	0.0449766
Bpifa1	2.51068	0.0334834
Celsr1	2.50893	0.00441727
Slc13a5	2.50258	0.0139774
Mrps9	2.50026	2.89e-07
Gdpd3	2.49032	0.0214015
Rnpepl1	2.48879	0.000122116
Stxbp2	2.47893	3.58e-13
Serpinb9	2.47046	0.0167249
Pigw	2.46814	0.0110452
Pigw	2.46814	0.0110452
Cers1	2.46801	0.0468627
Gdf1	2.46801	0.0468627
Gcnt2	2.45788	0.0328857
B3gnt5	2.45494	0.0103726
B3gnt5	2.45494	0.0103726
B3gnt5	2.45494	0.0103726
B3gnt5	2.45494	0.0103726
Frmd6	2.4394	0.000193115
Kmt5c	2.43438	8.68e-07
Kmt5c	2.43438	8.68e-07
Kmt5c	2.43438	8.68e-07
Glis1	2.43043	0.0350098
Itgam	2.42788	0.0310802
Rasgrp4	2.41913	0.0256415
Metap1d	2.41867	5.97e-06
Gpt	2.41508	0.0109613
Gpt	2.41508	0.0109613
Mcf2	2.40996	0.000166975
Slc22a4	2.39529	0.0192936
Tmtc2	2.39099	9.27e-08
Hps1	2.38756	5.16e-05
Slco1a1	2.38642	0.0328013
Ndst2	2.38502	0.00237557
Ndst2	2.38502	0.00237557
Ndst2	2.38502	0.00237557
Col6a3	2.38278	0.00122465
Tshz1	2.36541	0.0213746
Pgap2	2.35707	4.82e-05
Gemin4	2.35695	0.0152476
Pdzd7	2.35238	0.000132511
Zfhx2	2.34711	0.000380217
Helb	2.34638	0.0169503
Rhobtb1	2.3444	9.65e-06
Dnhd1	2.33984	0.0148579
Arsg	2.3333	0.00655924
Scn9a	2.32796	0.00989062
Scn9a	2.32796	0.00989062
Egflam	2.31776	0.0231148
Ankrd35	2.30691	0.00952836
Ugt8a	2.30667	0.00621177
Atp2a3	2.29605	1.09e-05
Tmppe	2.29595	0.0246061
Crybg3	2.29572	0.0270947
Trpm8	2.29436	0.00257747
Trpm8	2.29436	0.00257747
Akap7	2.29347	0.0115315
Rhbdl3	2.29121	0.000683853
Spata20	2.28565	0.0141494
Rgl2	2.28298	0.0115555
Phtf1	2.2618	4.99e-05
Phtf1	2.2618	4.99e-05
Fanca	2.25869	0.00349201
Gdpgp1	2.25667	0.0466585
Gpr21	2.25116	0.0244011
Zfp825	2.23859	0.0363224
Ttf1	2.23594	0.00113002
Klhdc9	2.23337	0.0193676
Myo9b	2.22944	2.15e-14
Haus3	2.22591	0.0300035
Ccdc163	2.22334	0.0485678
Ccdc163	2.22334	0.0485678
Gabre	2.21735	0.0199191
Cfap54	2.21519	0.0314954
Xrcc3	2.20601	0.01097
Tent2	2.20183	7.38e-06
Rbl1	2.19726	0.017834
Glyctk	2.18939	0.048528
Zdhhc6	2.1892	0.000357445
Tnfaip3	2.16848	0.0381004
Atp11b	2.1656	3.62e-15
Ptprh	2.16083	0.0404899
Ptprh	2.16083	0.0404899
Dhx34	2.15126	1.86e-08
Dhx34	2.15126	1.86e-08
Dhx34	2.15126	1.86e-08
Atp7b	2.14809	0.00656839
Dhx34	2.14688	2.1e-08
Dhx34	2.14688	2.1e-08
Sfxn2	2.14283	0.000581837
Mical1	2.14234	0.0163689
Nuf2	2.14156	0.00360405
Morc4	2.12973	0.00211925
Slc37a1	2.12281	0.000912148
Slc37a1	2.12281	0.000912148
Uty	2.11935	0.029675
Slc35a3	2.11793	1.76e-06
Slc35a3	2.11793	1.76e-06
Sardh	2.11014	0.00424689
Myh3	2.10878	0.0328641
Myh3	2.10878	0.0328641
Tmtc1	2.09564	2.81e-08
Abca17	2.08574	0.0136089
Abca17	2.08574	0.0136089
Rtel1	2.08302	8.03e-07
Ackr3	2.08239	0.033497
Ermard	2.07933	2.72e-05
Tubgcp6	2.06759	3.18e-12
Ntrk1	2.06726	0.031236
Eml5	2.06026	1.93e-09
Ndst3	2.05761	0.00238639
Ndst3	2.05761	0.00238639
Rab3il1	2.04199	0.012817
Myh14	2.0416	4.51e-05
Dalrd3	2.03906	5.65e-08
Harbi1	2.03802	0.0256361
Tmem168	2.03709	8.43e-09
Ints13	2.03483	0.000695743
Cacna1g	2.02505	2.61e-09
Atp11c	2.0227	6.45e-10
Mid1	2.02263	0.00613034
Mid1	2.02263	0.00613034
Mid1	2.02263	0.00613034
Mid1	2.02263	0.00613034
Pcsk7	2.01037	6.81e-05
Pcsk7	2.01037	6.81e-05
Cdca5	2.00609	0.047994
Atp11c	1.99781	9.98e-10
Tmtc4	1.99417	1.66e-09
Tmtc4	1.99417	1.66e-09
Fastkd3	1.99284	0.0120299
Efcab7	1.99092	0.0239117
Whrn	1.9908	1.71e-08
Tti1	1.98175	2.68e-06
Gipr	1.97934	0.00073488
Prkg2	1.97763	0.00810538
Accs	1.97651	0.000151569
Hace1	1.97149	0.0170716
Adamts7	1.96939	0.00311266
Pank4	1.9598	5.52e-09
Sfi1	1.95951	4.45e-06
Asic2	1.95784	6.06e-07
Wrap73	1.95449	1.71e-06
Slc25a44	1.94132	2.72e-07
Ankdd1a	1.93832	0.0290661
Rel	1.93606	0.0202628
Atp8b2	1.93542	8.36e-10
Rab15	1.93354	0.000791555
Fbh1	1.92861	9.25e-11
Mppe1	1.92471	0.0278088
Tyk2	1.92465	0.000363872
Mfsd13a	1.92028	9.09e-05
Ust	1.91948	0.0228755
Pkdcc	1.91808	0.00346524
P2rx4	1.91803	0.000336462
Mbtps1	1.91667	3.3e-11
Psmd5	1.91133	4.28e-09
Cdk12	1.91097	2.33e-13
S1pr1	1.90848	0.0413429
Ano4	1.90816	7.38e-09
Myh4	1.90725	0.00405824
Trank1	1.90542	1.65e-17
Stat4	1.90228	0.0206443
Stat4	1.90228	0.0206443
Mbd6	1.90183	0.000697947
Acy1	1.89724	3.99e-05
Abtb2	1.89588	2.36e-06
Gcnt2	1.89505	0.0218016
Dennd6b	1.88773	6.36e-16
Map3k15	1.88671	0.0240403
Bicc1	1.88561	0.0195673
Micu3	1.88473	5.52e-09
Prkd3	1.87542	0.00823478
Perp	1.8736	0.0363319
Klhl15	1.87152	0.0306361
Klhl15	1.87152	0.0306361
Klhl15	1.87152	0.0306361
Glud1	1.86879	2.39e-08
Cog1	1.86794	1.61e-07
Mtg2	1.86586	0.000199976
Mtg2	1.86586	0.000199976
Pepd	1.8656	2.87e-07
Top3a	1.86244	0.0195582
Tbccd1	1.85975	0.0153451
Tbccd1	1.85975	0.0153451
Dcaf6	1.8594	3.95e-08
Pip5k1b	1.85526	0.0421437
Crtc2	1.8496	0.00938583
Rtn4ip1	1.84456	3.44e-05
Cttnbp2	1.84396	1.55e-06
Ippk	1.83811	1.47e-07
Trpm2	1.8357	1.27e-10
Dock5	1.83394	0.00418061
Glce	1.83189	0.00226293
Glce	1.83189	0.00226293
Smg8	1.83087	0.00449089
Fam189b	1.82471	4.49e-08
Zfyve26	1.81853	5.47e-06
Kcnn1	1.81816	0.0108178
Prr14l	1.81493	2.29e-05
Ccne2	1.80487	0.0182513
Ccne2	1.80487	0.0182513
Arhgef6	1.80298	0.0106075
Slc17a8	1.80087	0.006235
Tjap1	1.79267	0.00048772
Crisp1	1.79228	0.0470034
Hacl1	1.79131	0.00154628
Pik3c2a	1.78663	5.01e-07
Pik3c2a	1.78663	5.01e-07
Kcnn3	1.78554	1.33e-05
Noxred1	1.78149	0.0297783
Noxred1	1.78149	0.0297783
Tmem191c	1.78072	2.48e-10
Abcb6	1.77893	0.000106269
Usp40	1.77885	3.58e-05
Atp10a	1.77839	0.026932
Slc22a5	1.77617	0.00391989
Mapk7	1.77486	0.000326661
Map4k2	1.77364	0.000536077
Mthfr	1.77063	1.38e-05
Ift80	1.76495	0.000290252
Dnaaf5	1.76116	6.01e-05
Sv2c	1.76094	4.67e-10
Myrf	1.7584	0.0365449
Ift80	1.75656	0.000284486
Adcy3	1.75605	6.32e-13
Adcy3	1.75605	6.32e-13
Ppip5k1	1.7546	5.55e-10
Ppip5k1	1.7546	5.55e-10
Csnk1g2	1.75076	1.56e-11
Kcnd3	1.7475	2.12e-08
Kcnd3	1.7475	2.12e-08
Spns2	1.74609	2.18e-07
Pik3r4	1.74525	4.61e-10
Pptc7	1.74257	5.35e-06
Pik3cd	1.74235	9.56e-08
Pik3cd	1.74235	9.56e-08
Lrrk1	1.74108	0.0352181
Cntrl	1.73854	0.00410095
Znfx1	1.73363	0.00108782
Retsat	1.73074	0.0219794
Dnajc13	1.73052	8.69e-12
Fmnl3	1.72856	0.00318665
Ccdc148	1.72701	0.00350794
Kcnt1	1.7268	1.88e-10
Adcy6	1.72631	1.51e-10
Dnm3	1.7245	7.02e-14
Ybx2	1.72282	0.00827521
Abcb9	1.71991	1.43e-07
Abcb9	1.71991	1.43e-07
Fastkd1	1.71956	4.78e-06
Vars2	1.71718	7.27e-07
Rasgrf2	1.71653	9.03e-06
P3h3	1.71483	2.21e-05
Dnm3	1.71378	1.27e-13
Zfp27	1.71049	0.0310765
Zfp27	1.71049	0.0310765
Zfp27	1.71049	0.0310765
Zfp27	1.71049	0.0310765
Atf7ip2	1.71045	0.0269817
Kcnj6	1.70956	0.000471248
Ttll4	1.70774	0.000229293
Galnt11	1.70772	1.89e-06
Galnt11	1.70772	1.89e-06
Slc35a1	1.70609	1.79e-05
Man1c1	1.70187	0.00261482
Twnk	1.69827	0.0211872
Rpa2	1.69814	0.0144718
Nmrk2	1.69797	0.0342152
Itga7	1.69776	0.0168692
Rundc3a	1.69416	8.34e-18
Chml	1.69403	0.0290443
Chml	1.69403	0.0290443
Slc35c2	1.69351	3.87e-06
Slc35c2	1.69351	3.87e-06
Slc35c2	1.69351	3.87e-06
Adcy9	1.69282	4.08e-07
Adcy9	1.69282	4.08e-07
Galnt13	1.69113	1.53e-05
Top2b	1.68178	2.16e-17
St3gal4	1.68095	0.00419705
Med14	1.68058	1.99e-13
Atg16l2	1.67677	0.000690445
Fbxo10	1.67615	2.05e-06
Ccnl2	1.67577	2.68e-06
Abcg2	1.67452	1.24e-06
Ptpn23	1.67364	7.01e-06
Acsf3	1.6733	2.15e-07
Acsf3	1.6733	2.15e-07
Stk4	1.67103	8.55e-05
Polr1a	1.67069	2.44e-08
Taf3	1.67047	0.0236478
Dvl1	1.6704	1.74e-11
Rsrp1	1.67022	2.7e-12
Knl1	1.67006	0.0221924
Knl1	1.67006	0.0221924
Ccdc141	1.66885	0.00749639
Gldc	1.66806	4.55e-07
Tpcn1	1.66721	7.71e-06
Fam20c	1.66703	2.16e-13
Map4k1	1.66611	0.0161207
Bbs7	1.66524	2.52e-06
Tmtc3	1.65983	0.000374187
Jakmip3	1.65839	3.15e-05
Man2a2	1.65816	8.22e-12
Srgap1	1.65807	7.09e-05
Rpgrip1l	1.6575	0.00852008
Has3	1.6566	0.000782119
Mettl4	1.65588	0.000765002
Rhobtb2	1.65493	9.81e-06
Spint1	1.6536	0.0107271
Spint1	1.6536	0.0107271
Oxsm	1.652	0.00882107
Oxsm	1.652	0.00882107
Smc5	1.65064	5.77e-06
Csf1r	1.6504	0.0454966
Osbp2	1.6479	1.09e-07
Ptpn13	1.64245	0.0286554
Dolk	1.6415	0.000245793
Slc37a2	1.64007	0.030763
Zcchc7	1.63983	0.0032543
Wdr81	1.63964	7.71e-05
Pik3c2b	1.63864	4.76e-08
Slc38a10	1.63706	2.76e-13
Espl1	1.63657	0.00106873
Espl1	1.63657	0.00106873
Gpr155	1.63526	1.17e-07
Drc3	1.6347	0.000841924
Drc3	1.63351	0.00084245
Tap1	1.63289	7.62e-07
Ech1	1.63108	6.89e-07
Grk2	1.629	2.12e-09
Unc80	1.6285	2.18e-12
Rnf103	1.62623	6.85e-06
Phb2	1.62453	3.05e-10
Adam5	1.62355	0.030185
Arhgef26	1.62253	0.00782035
Steap2	1.62229	0.0310425
Steap2	1.62229	0.0310425
Steap2	1.62229	0.0310425
Steap2	1.62229	0.0310425
Fam120b	1.62112	1.21e-08
Cacna1a	1.61993	1.62e-19
Ppm1d	1.61796	0.000197702
Urgcp	1.61741	0.00776075
Urgcp	1.61741	0.00776075
Urgcp	1.61741	0.00776075
Extl3	1.61734	3.6e-05
Extl3	1.61734	3.6e-05
Dennd3	1.60861	0.00361217
Washc5	1.60794	3.88e-10
Shcbp1	1.60599	0.0126585
Elovl1	1.60593	0.0145028
Elovl1	1.60593	0.0145028
Zfp692	1.6041	1.76e-05
Zfp692	1.6041	1.76e-05
Fryl	1.60371	1.06e-09
Dock11	1.60308	4.48e-11
Pomgnt2	1.60008	0.00243136
Pomgnt2	1.60008	0.00243136
Pomgnt2	1.60008	0.00243136
Tmem106c	1.59671	0.00556303
Tmem106c	1.59671	0.00556303
Stk36	1.59474	3.81e-06
Trim41	1.59325	0.0215972
Dzip1	1.59303	1.53e-06
Sv2b	1.59274	9.06e-10
Sv2b	1.59274	9.06e-10
Sv2b	1.59274	9.06e-10
Slc5a3	1.59251	0.000344462
Slco5a1	1.58967	1.84e-05
Slco5a1	1.58967	1.84e-05
Slc7a6	1.5883	7.9e-12
Efr3a	1.58678	2.4e-11
Cacna1d	1.5861	4.26e-06
Lonrf3	1.58567	0.00104065
Chpf	1.5846	1.17e-07
Tpst1	1.58289	0.00548868
Tpst1	1.58289	0.00548868
Slc16a1	1.58243	5.68e-07
Asic1	1.58151	1.55e-07
Prkdc	1.58034	1.54e-07
Gpr162	1.57966	2.78e-09
Gpr162	1.57966	2.78e-09
Arhgef1	1.57768	2.33e-08
C1galt1c1	1.57588	0.00127676
Lrba	1.57548	4.85e-10
Idua	1.57541	0.0415741
Phka1	1.57322	7.79e-07
Slc37a4	1.57311	1.01e-11
Spata13	1.57172	0.000373997
Vwa5b2	1.57044	0.000932492
Slc35e2	1.57042	4.25e-08
Slc35e2	1.57042	4.25e-08
Hps5	1.56988	0.000118206
Slc35e3	1.56881	3.26e-06
Myo1b	1.56827	3.42e-13
Unc13b	1.5658	9.25e-09
Nek3	1.56524	0.00182789
Nek3	1.56524	0.00182789
Slc44a5	1.56378	2.18e-07
Fam20b	1.56334	1.03e-08
Fam20b	1.56334	1.03e-08
Nrbp2	1.56243	2.13e-17
Cox11	1.55952	0.000161346
Gnpat	1.55842	1.68e-11
Pcnx4	1.5558	4.82e-07
Mfsd14b	1.5548	8.26e-07
Mfsd14b	1.5548	8.26e-07
Ipo8	1.55425	6.25e-06
Atp11a	1.55292	4.89e-11
Klhl23	1.55219	5.07e-08
Lrrtm3	1.55047	0.0270577
Map3k11	1.54997	0.00203362
Scn1a	1.54694	4.67e-09
Ryr1	1.54683	0.00011921
Ap2m1	1.54584	1.35e-17
Klhl32	1.5453	0.00104505
Intu	1.54463	0.00624295
Mtbp	1.54413	0.00945534
Hip1r	1.54324	2.06e-05
Akna	1.54311	0.0244265
C87436	1.54308	0.0161252
Slc15a2	1.5421	2.23e-05
Plxnb1	1.5408	0.000126311
Tmem185b	1.53776	0.0289219
Recql	1.5375	2.68e-06
Adamts8	1.53607	0.0057109
Atg4c	1.53573	0.000147889
Serac1	1.53567	9.5e-08
Slc35g2	1.53517	0.00588857
Slc8a3	1.53471	0.000556363
Erbb2	1.53399	0.0216763
Bptf	1.53383	2.54e-09
Entpd5	1.53243	1.64e-05
Entpd5	1.53243	1.64e-05
Entpd5	1.53243	1.64e-05
Entpd5	1.53243	1.64e-05
Man2a1	1.53113	6.52e-07
Xylb	1.528	0.00256328
Slc39a9	1.52461	7.06e-10
Prkca	1.52415	1.94e-07
Eif5b	1.52292	1.52e-06
Nbeal1	1.52277	1.85e-06
Adra1a	1.52193	0.0325867
Adra1a	1.52193	0.0325867
Adra1a	1.52193	0.0325867
Csad	1.5201	4.94e-07
Acsl3	1.51997	2.43e-14
Nin	1.5152	1.38e-06
Grik4	1.51505	0.00620642
Grik4	1.51505	0.00620642
Cds2	1.51183	1.06e-18
L3hypdh	1.51087	0.0206561
Chd8	1.51086	2.39e-10
Tarbp1	1.51014	0.00189014
Zdhhc1	1.50743	0.00184246
Zdhhc1	1.50743	0.00184246
Zdhhc14	1.5073	0.0010071
Urb1	1.50721	1.23e-06
Slc9a1	1.50711	1.65e-08
Cdk13	1.50606	1.14e-12
Kmt2a	1.5053	6.46e-12
Med23	1.50363	1.69e-09
Arhgef10	1.50264	0.00119281
Tbc1d8b	1.50166	0.00085626
Fam135a	1.49915	3.17e-06
Atp13a1	1.49913	3.53e-18
Kcnma1	1.49905	9.88e-16
Nek1	1.49808	1.59e-06
Upf2	1.49803	0.00248746
Skiv2l	1.49574	4.3e-06
Acer3	1.49512	0.000329098
C9orf72	1.495	8.61e-07
Apaf1	1.49115	9.77e-06
Rhbdd1	1.49063	0.00398178
Dgkk	1.48962	0.029403
Nalcn	1.48757	1.37e-10
Esyt2	1.48747	4.06e-13
Esyt2	1.48747	4.06e-13
Tmem268	1.48595	0.0103121
Kif13b	1.48486	6.83e-08
Ddb2	1.48224	0.0164287
Abcc8	1.48174	5.4e-08
Bhlhe41	1.48169	0.0130235
Adcy5	1.48082	1.01e-08
Tcirg1	1.48009	0.00965481
Tcirg1	1.48009	0.00965481
Acad11	1.47998	4.04e-07
Myo6	1.47853	5.64e-06
Nup205	1.47829	1.87e-09
Tspan12	1.47751	0.00237874
Thg1l	1.47745	0.0199687
Ibtk	1.47681	9e-05
Apool	1.47653	0.00670834
Wdfy3	1.47498	1.65e-11
Dnah7b	1.47471	0.00221598
Adcy8	1.47379	1.62e-07
Abca5	1.47361	9.97e-11
Abca3	1.47188	5.58e-19
Nsmaf	1.47148	0.00412779
Ralgapb	1.47023	3.36e-08
Inpp5e	1.47014	0.000336368
Heatr1	1.46565	1.95e-10
Tmem150a	1.465	0.00278805
Aar2	1.463	1.38e-05
Aar2	1.463	1.38e-05
Pde1c	1.463	0.00947567
Cemip2	1.46272	3.58e-08
Cemip2	1.46272	3.58e-08
Chst1	1.46211	0.0206126
Rftn1	1.46108	0.0326805
Myo1e	1.46087	0.000656078
Pter	1.4605	0.0366233
Adcy1	1.45741	1.8e-12
Nadsyn1	1.45583	0.000402255
Fbxl4	1.45446	0.00457719
Mfn1	1.45362	2.9e-13
Dlg1	1.45265	1.92e-11
Tbk1	1.45212	5.39e-11
Fam120a	1.45096	4.22e-12
Cep44	1.44888	0.0377462
Timeless	1.44709	0.00471398
Cnnm1	1.44657	0.000110105
Adgrd1	1.44572	0.0335699
Disp3	1.44332	0.000168108
Zdhhc21	1.44185	4.07e-10
Cacna1i	1.44162	1.85e-07
Lmf2	1.44147	4.38e-10
Piezo1	1.44128	0.0168471
Ryr2	1.43926	2.2e-12
Osbpl7	1.43842	2.79e-05
Col6a1	1.43813	9.05e-06
Nek4	1.43762	9.81e-05
Pcca	1.43728	0.0386226
Bivm	1.43656	9.3e-05
Bivm	1.43656	9.3e-05
Scn8a	1.4363	1.96e-11
Slc2a1	1.43607	6.06e-10
Pdpr	1.43584	3.07e-08
Slc5a6	1.43536	8.84e-08
Slc5a6	1.43536	8.84e-08
Slc5a6	1.43536	8.84e-08
Slc5a6	1.43536	8.84e-08
Urb2	1.43524	0.0014581
Nt5e	1.43451	0.0250598
Rgs6	1.43451	0.00359549
Ric1	1.43091	1.59e-08
Pkd1	1.4308	1.91e-06
Bcs1l	1.42981	0.000112153
Bcs1l	1.42981	0.000112153
Esyt1	1.42943	0.00231117
Iffo1	1.42756	4.6e-06
Inf2	1.4268	0.0181618
Anks6	1.42672	0.00107747
Arih2	1.42543	0.000479268
St6gal2	1.42438	2.85e-06
Slc22a15	1.4243	0.0113464
Cacna1e	1.42427	4.12e-13
Slc20a2	1.42393	1.13e-05
Zfp407	1.42134	0.0137194
Dock9	1.42067	1.5e-08
Abcc10	1.42041	0.00445984
Radx	1.42009	0.024077
Shprh	1.41947	1.59e-07
Gbf1	1.41942	3.88e-06
Ncapg	1.41824	0.00223578
Ttc38	1.41739	0.00435314
Thoc2	1.41621	0.00101603
Mios	1.41619	3.51e-06
Erap1	1.41474	0.00175008
Ryr3	1.41319	3.28e-10
Sirt7	1.41165	0.0107684
Slc35d1	1.41054	0.0147375
Lrch1	1.40955	5.02e-07
Cplane1	1.4094	1.42e-05
Ebf4	1.40856	0.000150515
Pde4a	1.4076	4.03e-07
Cfap57	1.40489	0.0330059
Man1a2	1.40484	0.000628884
Mest	1.40477	3.59e-16
Klhl8	1.40206	4.3e-08
Scara5	1.40191	0.0431881
Kcnd1	1.40188	0.00280297
Agpat3	1.4008	5.7e-12
Agpat3	1.4008	5.7e-12
Agpat3	1.4008	5.7e-12
Agpat3	1.4008	5.7e-12
Agpat3	1.4008	5.7e-12
Smcr8	1.40076	0.0097713
Rasl2-9	1.39917	0.000965542
Slc33a1	1.39867	1.65e-06
Slc33a1	1.39867	1.65e-06
Aph1c	1.39772	6.01e-05
Pdzd8	1.39762	0.000770566
Srd5a1	1.3975	0.0145234
Mycbp2	1.39725	9.46e-17
Stt3a	1.39712	6.4e-14
Mfsd8	1.39662	0.0092449
Inpp5a	1.39649	2.44e-06
Myo1c	1.39574	1.08e-05
Acox3	1.39538	5.33e-05
Ipo13	1.39533	1.37e-08
Ubr3	1.3951	3.75e-17
Ino80	1.39469	0.00070734
Agpat4	1.39397	5.53e-10
Ergic2	1.39278	3.12e-09
Stt3b	1.39195	3.99e-18
Lrrc8a	1.39104	0.00026777
Lrrc8a	1.39104	0.00026777
Gpr158	1.39071	0.000114283
Itga8	1.38897	0.0108542
Edem1	1.38897	0.00243256
Ttc28	1.38614	5.12e-06
Slc9a5	1.38397	1.02e-08
Wdr59	1.38325	6.91e-12
Cyth1	1.38324	3.02e-06
Slc9a9	1.38264	5.19e-06
Kcnd2	1.38256	3.11e-10
Hira	1.38231	3.09e-05
Ttc21b	1.38131	5.49e-07
Slc35e1	1.38024	1.62e-08
Hdac7	1.37974	1.27e-05
Mov10	1.37962	0.0140455
Rtn2	1.37934	2.52e-05
Dlg5	1.37847	0.0031215
Mov10	1.37795	0.0141661
Eif2ak4	1.37688	6.5e-06
Chd1l	1.37572	0.0365263
Pde10a	1.37542	2.91e-12
Chuk	1.37513	1.33e-07
Tubgcp4	1.37356	5.79e-07
Tubgcp4	1.37356	5.79e-07
Kcnj4	1.3733	6.38e-05
Fam13b	1.37302	0.00105333
Ints6l	1.37238	0.0069756
Ints6l	1.37238	0.0069756
Ints6l	1.37238	0.0069756
Pygb	1.37219	4.31e-13
Patj	1.37167	0.00617102
Cnot6	1.37038	4.36e-06
Asic4	1.37022	0.00185781
Mfsd10	1.37007	5.71e-08
Mfsd10	1.37007	5.71e-08
Sos2	1.36989	3.07e-06
Gde1	1.36978	6.48e-10
Plcg1	1.36926	4.04e-13
Thada	1.36888	5.81e-08
Ccdc142	1.36884	0.0010152
Gpr22	1.36703	0.0355185
Grid2	1.36687	5.15e-05
Zer1	1.36599	1.03e-13
Amt	1.36573	0.00862455
Zfp687	1.36412	0.00127645
Dock6	1.36284	0.0118912
Pip4k2a	1.36246	0.0495216
Kbtbd7	1.36174	0.00899315
Gria3	1.36142	2.1e-10
Gria3	1.36142	2.1e-10
Ngef	1.36127	6e-11
Oxsr1	1.36103	5.17e-05
Cdk8	1.35992	2.36e-05
Dop1b	1.3593	2.39e-12
Slc24a2	1.35915	5.99e-08
Asxl2	1.35907	0.000193161
Asxl2	1.35907	0.000193161
Atp13a3	1.35799	4.06e-09
Dhx57	1.35795	6.73e-13
Anapc1	1.35699	2.46e-14
Grik1	1.35665	5.88e-08
Slc41a3	1.35602	1.09e-05
Lipe	1.35436	0.00147813
Ccdc57	1.35396	0.00287754
Entpd7	1.35278	2.85e-05
Ppox	1.35232	0.012949
Plppr3	1.35199	9.88e-16
Abcd1	1.35134	0.00177464
Utp20	1.34942	1.62e-09
Asphd2	1.34836	0.0116643
Mier1	1.34769	0.00160645
Rasa4	1.34732	0.0214519
Gpat4	1.34694	3.01e-13
Hectd4	1.34646	1.87e-08
mt-Nd4	1.34579	0.00105364
Pan2	1.34498	1.68e-05
Pomk	1.34468	0.0164624
Eml6	1.34467	6.79e-05
Dync2i1	1.34455	0.00191375
Anapc4	1.34106	2.33e-07
Aloxe3	1.34078	0.00122545
Zdhhc16	1.33931	1.87e-06
Otof	1.33864	1.56e-06
Cacna1b	1.33857	5.05e-07
Herc1	1.3364	3.9e-09
Mfsd11	1.33418	8.57e-07
Oplah	1.33417	0.00925919
Exd2	1.33388	1.52e-05
Clcn7	1.33108	2.78e-11
Svep1	1.33086	0.0309948
Smpd4	1.33052	2.29e-08
Zfp251	1.33052	0.00632225
Plcd3	1.32935	0.00976046
Cacna1b	1.32866	6.32e-07
Senp5	1.32842	0.000182266
Pi4ka	1.32755	5.04e-17
Baiap3	1.32738	0.00147381
Eda	1.32712	0.0383571
Ascc3	1.32703	1.04e-06
Pafah2	1.32464	0.00911712
Acsl5	1.32428	0.00914388
Nf1	1.32338	2.54e-10
Lrrtm4	1.323	0.0305038
Fam135b	1.32188	7.65e-05
Dna2	1.32097	0.0124359
Zfp954	1.32075	0.0346979
Tram1l1	1.32048	0.00148969
Cps1	1.32042	0.0292577
Clcn2	1.32036	3.82e-08
Phka2	1.32001	0.000294878
Phka2	1.32001	0.000294878
Adam12	1.31931	0.00461763
Lrp3	1.31813	8.41e-07
Zfp592	1.31761	0.000167478
Rad50	1.31719	0.00577262
Tmem62	1.31715	2.58e-06
Chd6	1.31665	2.53e-05
Tchp	1.31605	0.000513938
Crtap	1.31559	0.0171017
Cutc	1.31357	0.0477762
Asphd1	1.31176	3.03e-08
Haus6	1.31152	0.00827968
B4galnt4	1.31055	3.7e-10
Clec16a	1.30988	1.35e-11
Lrfn3	1.30841	0.00661081
Ubr2	1.3072	2.79e-11
Slc12a2	1.30711	1.57e-13
Cnnm2	1.30638	7.84e-05
Drg1	1.30571	1.89e-05
Rnf149	1.3045	0.0052448
Slc12a7	1.30384	0.0210093
Klhdc8b	1.30355	0.00128955
Klhdc8b	1.30355	0.00128955
mt-Atp6	1.30269	0.000603466
Rab34	1.30236	2.11e-05
Ubr2	1.30208	3.91e-11
Uimc1	1.30197	0.000745662
Med12l	1.30083	3.83e-07
Ap3d1	1.29954	2.69e-12
Stk32c	1.29944	8.14e-07
Slc27a1	1.29884	1.02e-10
Slc27a1	1.29884	1.02e-10
mt-Nd5	1.29878	0.00106243
Lhfp	1.2985	0.00973754
Pomgnt1	1.29711	2e-06
Pomgnt1	1.29711	2e-06
Pomgnt1	1.29711	2e-06
Sppl2a	1.29663	1.49e-05
Fry	1.29588	5.32e-10
Radil	1.2948	0.00391689
Fancc	1.2944	0.0425515
Cnot8	1.29346	1.2e-06
Gpr85	1.29334	0.00763315
Gpr85	1.29334	0.00763315
Sbno2	1.29043	0.00101798
Sbno2	1.29043	0.00101798
N4bp2	1.28966	0.00265594
N4bp2	1.28966	0.00265594
Cpeb1	1.28913	0.000991944
Piezo2	1.28869	0.0347605
Lmbr1l	1.28762	2.84e-05
Otud7b	1.28738	0.00958052
Otud7b	1.28738	0.00958052
Dync2h1	1.2869	7.69e-07
Arhgap29	1.28653	0.026668
Trappc11	1.28626	0.000247222
Fars2	1.28567	0.00348379
Ninl	1.285	0.00788869
Yjefn3	1.28499	0.00117289
Manea	1.28379	0.00404046
Slc26a11	1.28379	0.00427139
Slc2a13	1.28196	1.83e-08
Sstr2	1.28194	0.0490139
Alg8	1.28173	0.000183096
Dhx40	1.28155	0.00375779
Arhgef28	1.28128	0.0025746
Sqle	1.27753	2.04e-16
Plppr5	1.27747	3.87e-12
Cntnap1	1.27589	8.29e-09
Slf2	1.27573	0.000437086
Chd7	1.2757	8.31e-05
Chd7	1.2757	8.31e-05
Slc7a14	1.27473	7.63e-10
Mical2	1.2745	0.00367361
Wscd2	1.27412	0.00368481
Mfn2	1.27303	2.1e-12
Mfn2	1.27303	2.1e-12
Mfn2	1.27303	2.1e-12
Lins1	1.27231	0.0305486
St6galnac4	1.2707	0.00373514
Rfx2	1.27062	0.0123596
Ext2	1.2677	1.45e-07
Tcn2	1.26763	0.00733058
Tcn2	1.26763	0.00733058
Tcn2	1.26763	0.00733058
Tcn2	1.26763	0.00733058
Tcn2	1.26763	0.00733058
Tcn2	1.26763	0.00733058
Rrm1	1.26729	2.58e-10
Kdm1b	1.26697	0.000400871
Tle2	1.2668	0.000107152
Lrmp	1.26652	0.0342965
Trhde	1.26514	0.00721696
Wscd1	1.26333	6.53e-05
Wscd1	1.26333	6.53e-05
Zdhhc9	1.26305	2.15e-11
Zfp398	1.26252	0.013363
Yeats2	1.26142	9.17e-06
Sv2a	1.26094	3.72e-11
Angel2	1.26084	0.000343927
Rabl3	1.26083	0.00486388
Chpf2	1.2608	0.00191187
Chpf2	1.2608	0.00191187
Acsl4	1.2601	2.81e-11
Acsl4	1.2601	2.81e-11
Slc17a6	1.25935	1.44e-08
Herc3	1.25575	3.14e-06
Sema4c	1.25524	3.08e-07
Sema4c	1.25524	3.08e-07
Sema4c	1.25524	3.08e-07
Sema4c	1.25524	3.08e-07
Fcsk	1.25516	0.00014883
Tmem115	1.25378	0.000348903
Erlin2	1.25301	4.11e-09
Fbxo22	1.25287	1.04e-05
Cacna1c	1.25272	6.53e-09
Pfkp	1.25251	1.69e-07
Pald1	1.24838	0.000394531
Map3k4	1.24775	1.07e-06
Zfp532	1.24529	3.31e-05
Zfp532	1.24529	3.31e-05
Zfp532	1.24529	3.31e-05
Zfp532	1.24529	3.31e-05
Zfp532	1.24529	3.31e-05
Col25a1	1.24488	5.69e-06
Ldb2	1.24454	0.019377
Tbck	1.24425	1.5e-09
Fancm	1.24372	0.0385124
Tasor2	1.24337	0.000304038
Slc16a14	1.24224	0.0019337
Acvr2b	1.24214	0.0014241
Odf2l	1.24196	0.0118847
Klhl1	1.2413	0.0210648
Kcnn2	1.24074	0.000296934
Kcnn2	1.24074	0.000296934
Ash1l	1.2407	3.22e-09
Ash1l	1.2407	3.22e-09
Dennd1b	1.2405	0.00178263
Vars	1.24047	1.48e-11
Map3k10	1.24028	6.59e-05
mt-Co3	1.23971	0.00170427
Kif4	1.23891	0.00476603
Celsr3	1.23868	6.07e-10
Slc35a5	1.23822	0.00618651
Sbf2	1.23821	4.65e-07
Vangl1	1.2381	0.0447837
Zdhhc4	1.23801	0.0251837
Zdhhc4	1.23801	0.0251837
Parp1	1.23635	2.95e-07
Plxnd1	1.23631	1.59e-05
Ubr4	1.236	8.75e-14
Ptk2b	1.2356	0.0157744
P3h1	1.2354	0.00612534
Grik5	1.23471	6.17e-09
Scn3a	1.23461	1.7e-09
Snx14	1.23446	3.71e-06
Myo18a	1.23431	4.19e-13
Lrrc14	1.23371	0.010437
Lrrc14	1.23371	0.010437
Lrrc14	1.23371	0.010437
Lpgat1	1.23174	1.27e-07
Kcnt2	1.23038	3.24e-05
Slc8a2	1.22941	2.91e-07
Me1	1.22817	0.000684192
Slc16a2	1.22814	1.44e-11
Gpaa1	1.22788	5.11e-09
Zfp507	1.22771	0.00421265
Lyst	1.22763	1.9e-05
Ift140	1.22611	3.57e-07
Ranbp6	1.22571	0.00530477
Slc35b4	1.22551	4.45e-06
Pik3cb	1.22397	0.00982546
Mlh1	1.22384	0.000522958
Lars2	1.22358	1.64e-07
Chrm1	1.22261	0.020739
Chrm1	1.22261	0.020739
Gss	1.22258	0.000257274
Sptbn4	1.22014	5.42e-10
Adcy2	1.21991	6.19e-07
Rtn4rl1	1.21927	0.0320443
Etfdh	1.21902	1.11e-06
Mink1	1.21866	3.85e-06
Zfp462	1.2172	0.00094215
Rab3gap1	1.2155	7.21e-09
Trpc4	1.21536	0.000366595
Entpd6	1.21497	1.02e-07
Smarcal1	1.21482	1.8e-09
Ints1	1.21457	2.23e-12
Zswim4	1.21363	7.47e-05
mt-Co1	1.21321	0.000156881
Fam3a	1.21307	6.84e-05
Htr5a	1.21224	0.0289391
Pdcd11	1.2119	2.04e-07
Ints2	1.21169	0.000150967
Tead4	1.21138	0.030065
Tead4	1.21138	0.030065
Acad9	1.21041	2.41e-06
Snx13	1.21009	2.24e-05
Man1a	1.2099	0.00136804
Ano3	1.20818	0.0369284
Hexdc	1.20743	6.06e-05
Dpp6	1.20422	1.8e-10
Ece2	1.20279	0.000786447
Slc27a4	1.20273	3.36e-12
Arfgef3	1.20213	2.05e-12
Opa1	1.20106	7.97e-10
Wdr77	1.20038	3.37e-09
Slc41a2	1.20036	5.09e-07
Ktn1	1.20002	1.34e-09
B4galt3	1.19929	3.19e-05
B4galt3	1.19929	3.19e-05
Acss1	1.19874	1.66e-05
Alg13	1.19846	0.0270862
Fastkd2	1.19645	0.0134395
Atp2c1	1.19641	2.99e-10
Dync1h1	1.19589	9.48e-08
Nrg2	1.19529	0.00748974
Parp6	1.1945	4.87e-09
Mcoln1	1.19432	8.74e-08
Hip1	1.19425	1.96e-10
Smc2	1.19415	0.000106691
Smc2	1.19415	0.000106691
Prokr2	1.19389	0.0335957
P3h4	1.19387	0.010945
Eepd1	1.19375	5.09e-06
Slc30a4	1.19359	0.00934527
Tmem259	1.19334	4.88e-11
Slc38a7	1.19307	1.68e-07
Slc38a7	1.19307	1.68e-07
Slc35b3	1.19259	0.00770884
Slc35b3	1.19259	0.00770884
Nphp4	1.1905	8.31e-05
Nphp4	1.1905	8.31e-05
Coq5	1.19008	0.00477078
Slc16a7	1.18976	0.00210108
Slc16a7	1.18976	0.00210108
Slc16a7	1.18976	0.00210108
Slc16a7	1.18976	0.00210108
Atm	1.18964	2.74e-05
Ankrd13a	1.18883	1.46e-06
Stk40	1.18854	5e-05
Wdr17	1.18686	7.04e-05
Top2a	1.18679	0.000197257
Ppm1k	1.18669	3.79e-06
Traf7	1.18667	3.32e-06
Dram2	1.18622	5.75e-05
Dgke	1.18618	5.77e-08
Dgke	1.18618	5.77e-08
B3galt2	1.1852	0.00838903
Dock3	1.18443	3.43e-07
Ak5	1.18369	6.46e-05
Adgrb1	1.18315	4.13e-11
Spns1	1.18231	1.94e-10
Tuba8	1.18209	0.00130129
Rufy2	1.18156	3.49e-06
Jag2	1.1803	1.62e-07
Iqce	1.18018	0.000830188
Slc20a1	1.17956	2.2e-09
Slc20a1	1.17956	2.2e-09
Slc29a1	1.1794	0.00232249
Slc29a1	1.1794	0.00232249
Slc29a1	1.1794	0.00232249
Ankrd11	1.17922	2.37e-05
Cep83	1.17917	0.0104377
Rab27a	1.17868	0.0321973
Rab27a	1.17868	0.0321973
Pkd2	1.17856	0.00406356
Slc7a8	1.17752	2.63e-14
Ptpdc1	1.17703	0.0011249
Cacna1h	1.17692	8.72e-07
Herc2	1.17534	3.82e-14
Sgms1	1.17486	0.0237069
Sgms1	1.17486	0.0237069
Sgms1	1.17486	0.0237069
Kdelr1	1.17485	2.6e-11
Smyd5	1.17417	1.63e-09
Nbea	1.17415	1.37e-11
Limk2	1.17393	2.56e-09
Taz	1.17389	9.86e-06
Grm3	1.17365	1.64e-05
Snx19	1.17301	9.64e-06
Fmnl2	1.17252	5.36e-07
Clcn5	1.17226	8.26e-06
Rnf123	1.17195	3.92e-10
Flvcr1	1.17184	0.000492464
Pign	1.17183	0.000107571
Abcc1	1.17118	2.84e-05
Tmem117	1.17053	0.00123438
Atg9a	1.1698	1.2e-06
Slc43a2	1.16965	0.000167784
Slc43a2	1.16965	0.000167784
Zzef1	1.16933	6.38e-11
Pak5	1.16838	0.00014448
Pak5	1.16838	0.00014448
Helq	1.16769	0.00488388
Slc9a8	1.16673	1.75e-07
Cacng2	1.16646	0.01126
Lrrc24	1.16643	1.82e-05
Abca8a	1.1664	0.0136392
Abca8a	1.1664	0.0136392
Ern1	1.16639	0.00235683
Lrrc8b	1.16559	0.00128014
Bcat2	1.16539	0.00444062
Stn1	1.16488	0.000445524
Carmil3	1.16477	4.62e-09
Tspan9	1.16305	0.000803083
Pomt2	1.16267	8.5e-08
Wls	1.16266	2.43e-05
Wls	1.16266	2.43e-05
Pomt1	1.16236	0.00151909
Mapk4	1.16178	0.00255368
Cul9	1.16021	2.72e-10
Ptcd1	1.16021	4.48e-05
Ankrd50	1.15968	0.000610048
Alg3	1.15919	7.28e-06
Dpp7	1.15888	0.000167266
Elmo3	1.15748	0.0418249
Ccdc80	1.15592	0.0163251
Ccdc80	1.15592	0.0163251
Pgap1	1.1559	1.78e-06
Gaa	1.15575	3.01e-13
Bicdl1	1.15526	0.0205435
mt-Co2	1.15522	0.00218173
Tmem63c	1.15521	0.000140229
Tmem63c	1.15521	0.000140229
Tmem63c	1.15521	0.000140229
Pnpla6	1.15501	1.99e-06
Entpd3	1.15429	0.00133975
Slc38a1	1.15408	5.73e-13
Tspoap1	1.15352	7.62e-05
Mgat5	1.15261	1.73e-09
Entr1	1.15258	0.000233213
Syt12	1.15244	0.0365768
Paxbp1	1.15237	4.14e-06
Map3k20	1.15233	0.00242649
Rab3gap2	1.1523	9.31e-10
Insig2	1.152	0.00318259
Insig2	1.152	0.00318259
Bpgm	1.15193	0.00371909
Adam19	1.15184	5.93e-07
Gpr161	1.15135	0.00781445
Rnf31	1.15066	6.41e-05
Hcfc2	1.1505	0.00467551
Pitpnm3	1.1504	0.000196586
Nktr	1.15034	1.14e-06
Tm6sf1	1.15004	0.00228285
Tmem161b	1.14913	5.58e-06
Dnmbp	1.14882	0.0148067
Dnmbp	1.14882	0.0148067
Tmem135	1.14862	2.9e-09
Rps6kb2	1.14852	0.000696301
Alg12	1.14818	0.000736632
Efcc1	1.14699	0.0454578
Rnf128	1.14681	2.15e-05
Eef1aknmt	1.14567	0.0161121
Gria2	1.14555	1.05e-09
Ttc27	1.14485	5.51e-05
Prrt4	1.14408	0.00161397
Hs6st1	1.14391	0.000994422
Man2c1	1.14329	1.25e-07
Dock10	1.14288	0.0109605
Arap2	1.14206	0.000434834
Recql5	1.14185	0.000604987
Mllt10	1.14073	0.000372153
Sbf1	1.1406	3.12e-10
Lrfn2	1.14048	0.0232219
Kcnf1	1.14009	0.0113762
Gria2	1.13992	2.29e-09
Slc25a22	1.13844	1.99e-09
Slc25a22	1.13844	1.99e-09
Ift172	1.13808	0.00152578
Clock	1.138	0.0115772
Clock	1.138	0.0115772
Smg5	1.1378	0.015287
Ttll5	1.13773	0.00356684
Ext1	1.13755	8e-05
Vps13d	1.13749	5.59e-11
Nek9	1.13645	1.43e-05
Rab3d	1.13564	0.00366823
Rab3d	1.13564	0.00366823
Hook2	1.13531	4.28e-06
Iffo2	1.13497	0.000336499
Slco3a1	1.13465	3.88e-06
Carmil1	1.13398	8.26e-08
Cyp4f16	1.13387	0.0494264
Plekhm3	1.13378	0.0133269
Plekhm3	1.13378	0.0133269
Eef2k	1.13261	7.16e-05
Eef2k	1.13261	7.16e-05
Map3k5	1.1311	8.08e-05
Msh3	1.12944	0.000776218
Wdr90	1.12922	8.78e-06
Flcn	1.12821	8.75e-07
Tspan4	1.12769	0.000330013
Slc25a1	1.12756	4.22e-07
Gpatch8	1.12731	5.55e-05
Sel1l3	1.12698	3.25e-08
Tmem145	1.12641	5.85e-08
Nol6	1.12612	2.21e-10
Mdn1	1.12566	9.34e-08
Dync2li1	1.12542	9.35e-05
Porcn	1.12406	6.88e-09
Mfsd12	1.12381	0.00977272
Zdhhc2	1.12376	5.2e-07
Zdhhc2	1.12376	5.2e-07
Mtmr9	1.12335	6.4e-11
Usp34	1.1233	3.8e-07
Nbas	1.12257	1.42e-07
Trim36	1.12239	0.0397118
Dennd4b	1.12224	4.71e-05
Tiam2	1.12191	1.79e-05
Tiam2	1.12191	1.79e-05
Snrnp70	1.12173	1.71e-07
Vav2	1.12047	3.71e-05
Rnf121	1.11975	6.08e-06
Atp9b	1.11832	3.05e-06
Acsl1	1.11722	1.42e-08
Enc1	1.11617	0.000106019
Vps13b	1.11596	3.85e-07
Pi4kb	1.11561	1.36e-05
Rab14	1.1139	1.85e-07
Mon2	1.11302	1.12e-09
Slc22a23	1.11263	2.73e-07
Reln	1.11228	1.03e-08
Scfd2	1.11218	0.00213148
Acsl1	1.11072	2.07e-08
Csmd3	1.1107	5.35e-07
Adarb2	1.11041	1.07e-05
Taf2	1.1103	3.33e-06
Abca8b	1.11015	0.0117156
Baz1b	1.10984	8.28e-07
Adamts1	1.10925	0.000126067
Glra2	1.1092	1.93e-05
Tmem43	1.10897	2.37e-07
Csmd3	1.10838	5.43e-07
Klhl24	1.10674	0.000114615
Plxna3	1.1067	4.05e-10
Mrc2	1.10609	0.00722255
Etnk2	1.10607	0.0290611
Grid1	1.10584	6.27e-06
Dgkd	1.10575	2.81e-06
Nup85	1.10562	1.58e-05
Vdac2	1.10503	1.12e-11
Vdac2	1.10503	1.12e-11
Myo5a	1.10484	2.22e-10
Arel1	1.10434	0.000313211
Tmem185a	1.10421	0.000133874
Golim4	1.10358	0.0286245
Dzip1l	1.10298	0.0065114
C2cd3	1.10296	0.00186749
Kansl1l	1.1029	0.0374601
Slc1a6	1.10259	0.000668173
Ap4b1	1.10254	0.00780759
Ap4b1	1.10254	0.00780759
Fuz	1.10197	0.00951591
Lnpk	1.1018	2.5e-06
Lnpk	1.1018	2.5e-06
St3gal3	1.1003	0.000411781
St3gal3	1.1003	0.000411781
Tdp1	1.09984	2.01e-05
Tdp1	1.09984	2.01e-05
Tet2	1.09952	0.000285674
Slc9a7	1.09946	2.72e-08
Kyat3	1.09902	0.0329428
Ebp	1.09861	0.0218089
Slc35c1	1.09759	0.0114987
Ralgapa2	1.0975	8.18e-06
Prim1	1.09688	0.00215286
Acaa2	1.09682	0.00978662
Slc12a6	1.09656	8.96e-08
Cabin1	1.09581	2.39e-07
Carm1	1.09539	1.2e-10
Pcnx3	1.09534	4.47e-07
Mfsd3	1.0948	0.0151943
Gpd2	1.09448	1.93e-07
Trappc8	1.09435	9.32e-09
Chrm4	1.09394	0.0243006
Itga3	1.09369	0.000805016
Sytl5	1.09309	0.0233527
Nt5dc3	1.09271	1.34e-08
Zcchc2	1.09164	0.000334358
Ctbp2	1.09156	2.59e-05
Nckap1	1.09114	3.77e-09
Akap13	1.09095	9.78e-05
Cyb561a3	1.09088	0.00505158
Heatr5a	1.09088	0.00127584
Ncapd3	1.08962	2.62e-05
Pms2	1.0891	0.00253761
Pex1	1.08843	6.66e-05
Zmpste24	1.08728	1.79e-06
Kifc2	1.08697	1.16e-05
Thbs3	1.08688	0.0125188
Trap1	1.08644	1.8e-09
Dcaf11	1.08581	1.85e-05
Dcaf11	1.08581	1.85e-05
Dcaf11	1.08581	1.85e-05
Tmem266	1.08572	0.0298374
Rnpep	1.08472	1.34e-06
mt-Nd2	1.08463	0.00137414
Zyg11b	1.08459	7.92e-09
Galnt1	1.08434	2.54e-05
Galnt1	1.08434	2.54e-05
Rexo1	1.08424	0.00105583
Ctps2	1.08359	0.000173729
Ctps2	1.08359	0.000173729
Btbd9	1.08228	2.53e-10
Btbd9	1.08228	2.53e-10
Btbd9	1.08228	2.53e-10
Cyfip1	1.08174	1.81e-06
Ap1g1	1.0814	1.52e-09
Wipi2	1.08136	6.93e-08
Cerk	1.08065	0.00101357
Slc35f6	1.08022	4.99e-05
Fbxo42	1.08009	0.00139314
Hps4	1.07886	0.00489139
Hps4	1.07886	0.00489139
Rbbp7	1.07761	2.75e-11
Wdtc1	1.07751	2.08e-05
Usp24	1.07726	2.86e-09
Cd151	1.07724	0.016517
Cd151	1.07724	0.016517
Cd151	1.07724	0.016517
Zfp276	1.07723	0.0233363
Lclat1	1.07683	9.41e-06
Dhcr24	1.076	9.02e-11
Osbpl2	1.07564	8.26e-08
Alg6	1.07543	0.00307711
Large1	1.07487	2.15e-08
Large1	1.07487	2.15e-08
Rasgrp1	1.07479	0.000543305
Tmem184b	1.07455	1.84e-06
Pld2	1.07406	0.00632299
Pnpla2	1.07349	0.000313915
Pitpnm2	1.07318	1.95e-10
Stat2	1.07317	0.00177002
Prdx4	1.07255	0.00010401
Yrdc	1.07148	0.00995212
Dus1l	1.07144	3.87e-05
Dus1l	1.07144	3.87e-05
Prpf8	1.07127	3.21e-13
Actr5	1.07098	0.00118541
Csnk1g1	1.07095	0.00319591
Pcsk6	1.07093	0.000687424
Gdpd5	1.07081	1.61e-06
Ezh1	1.07072	0.000579869
Abcg1	1.07003	3.27e-06
Lrrc45	1.06999	0.00329058
St7	1.06984	7.86e-07
Dnm2	1.06838	4.03e-10
Dmxl2	1.06806	1.18e-09
Hs6st3	1.06785	0.00253647
Ecel1	1.06736	2.45e-05
Ecel1	1.06736	2.45e-05
mt-Nd1	1.06723	0.00185764
Gria1	1.06719	1.8e-09
Ap3b2	1.06676	3.67e-10
Cad	1.06675	4.18e-09
Pik3ca	1.0657	5.98e-07
Slc2a6	1.06498	1.03e-06
Tbc1d24	1.06477	7.28e-07
Tbc1d24	1.06477	7.28e-07
Tbc1d24	1.06477	7.28e-07
Tbc1d24	1.06477	7.28e-07
Ythdc2	1.06452	0.000482024
Slc6a9	1.06368	9.18e-09
Slc30a5	1.06339	0.000583137
Tmem181a	1.06328	4.83e-10
Iars2	1.06303	3.96e-05
Trak1	1.06299	8.95e-06
Prex1	1.06239	0.000164101
Ankib1	1.06089	1.26e-05
Atxn7l2	1.05995	0.0118368
Atxn7l2	1.05995	0.0118368
Fbxl17	1.05963	0.000236434
Cep104	1.05905	0.00293978
Slc49a4	1.05875	2.16e-09
Plekhh2	1.05812	0.0328573
Abat	1.05759	2.23e-07
Grk5	1.05715	0.0156372
Mfsd6	1.05709	0.00275875
Ulk2	1.05664	1.6e-05
Acp6	1.05643	0.0123872
Scd1	1.05643	1.57e-05
Lrfn1	1.05568	0.00625715
Fat3	1.05481	1.27e-08
Kcnq3	1.05433	0.00425918
Rab5a	1.05425	9.3e-06
Klhl20	1.05423	0.00100014
Klhl20	1.05423	0.00100014
Fam120c	1.05331	7.26e-07
Ap3b1	1.05211	2.66e-08
Trrap	1.05179	9.53e-10
Atg2b	1.05177	6.11e-09
Plce1	1.05173	0.0243442
Atrx	1.05149	6.66e-11
Ptk2	1.05138	1.6e-05
Scn2a	1.05129	9.87e-09
Mccc1	1.05109	0.000181333
Cpt1c	1.0508	2.08e-07
Cpt1c	1.0508	2.08e-07
Ggt7	1.05055	4.77e-07
Hcrtr2	1.05036	0.0037938
L3mbtl2	1.04975	3.64e-05
Pcdhga6	1.0497	5.92e-10
Ccdc157	1.04948	0.0191804
Dlc1	1.04945	0.000988549
Apcdd1	1.04911	0.039188
Apcdd1	1.04911	0.039188
Ttc37	1.04868	1.11e-06
Ttc37	1.04868	1.11e-06
Selenoo	1.04812	1.82e-05
Pcdhgb4	1.04809	7.07e-10
Dcaf8	1.04806	9.59e-07
Dcaf8	1.04806	9.59e-07
Pcdhga4	1.04805	7.14e-10
Chd9	1.0475	4.08e-08
Chd9	1.0475	4.08e-08
Kyat1	1.04746	0.00115485
Kyat1	1.04746	0.00115485
Kyat1	1.04746	0.00115485
Kyat1	1.04746	0.00115485
Sema4a	1.04722	0.000253628
Sema4a	1.04722	0.000253628
Sema4a	1.04722	0.000253628
Pcdhga5	1.04693	8.78e-10
Rasa3	1.04674	6.72e-07
Hexb	1.04656	0.00115019
Pcdhgb6	1.04637	8.59e-10
Top3b	1.04592	5.87e-06
Pcdhgb8	1.04552	8.65e-10
Htt	1.04543	2.31e-08
Atad5	1.04474	0.0331395
Ank	1.04397	5.5e-07
Tut4	1.04393	0.000526279
Tenm1	1.04392	8.23e-11
Tenm1	1.04392	8.23e-11
Telo2	1.04366	0.000121073
Telo2	1.04366	0.000121073
Srgap3	1.04358	1.37e-09
Cpsf2	1.04298	4.86e-09
Pcdhga7	1.04248	8.23e-10
Sema6c	1.04246	0.000146413
Sema6c	1.04246	0.000146413
Abcb8	1.04242	8.13e-05
Clcn6	1.04239	7.62e-11
Pcdhgb7	1.04225	9.27e-10
Pcdhgb2	1.0414	9.85e-10
Dock4	1.04063	2.47e-08
Abcb10	1.04053	0.00650826
Gria4	1.04036	3.61e-07
Plppr1	1.0403	7.11e-07
Vps8	1.04026	4.91e-09
Ankrd24	1.03978	0.000143676
Pcdhgb1	1.03955	9.65e-10
Jak2	1.03935	0.000101017
Jak2	1.03935	0.000101017
Jak2	1.03935	0.000101017
Plxna2	1.03907	0.0118032
Fzd3	1.03897	3.09e-06
Pcdhgb5	1.03839	1.1e-09
Pcdhga2	1.03731	8.05e-10
Ube3a	1.03725	2.38e-06
Pcdhga3	1.03717	7.91e-10
Stard3	1.03687	0.00341911
Trpv2	1.03684	0.012756
Rrnad1	1.03623	0.00423457
Pcdhga10	1.03619	1.03e-09
Fbxl12	1.03599	0.0438295
Focad	1.03541	1.45e-05
Epg5	1.03539	3.67e-07
Hcn3	1.03528	1.29e-06
Pcdhga8	1.03491	1.12e-09
Wdr11	1.03475	2.59e-07
Pcdhga9	1.03423	1.02e-09
Scd3	1.03411	1.08e-10
Abca7	1.03397	0.000447616
Pcdhga12	1.03319	1.17e-09
Slc9a6	1.03261	5.59e-10
Ubn1	1.03249	0.000955302
Ubn1	1.03249	0.000955302
Kdm5a	1.03185	3.96e-05
Ttll1	1.0314	1.44e-07
Itgb5	1.03019	0.0487807
Nup93	1.02982	1.53e-06
Nup93	1.02982	1.53e-06
Slc7a1	1.02911	0.000112141
Vmp1	1.02895	3.54e-07
Akt2	1.02868	0.000613846
Akt2	1.02868	0.000613846
Akt2	1.02868	0.000613846
Kdm6a	1.02813	0.00045319
Mylip	1.02798	0.0351459
Il1rapl1	1.02797	0.0101287
Il1rapl1	1.02797	0.0101287
Fmnl1	1.02656	0.00950291
Rock1	1.02633	0.0275994
Tbpl1	1.0259	0.00262634
Tbpl1	1.0259	0.00262634
Pcdhga1	1.0259	7.89e-10
Slc30a1	1.02545	0.00100247
Plxnc1	1.02519	4.23e-06
Kcna6	1.0243	0.00451914
Kcna6	1.0243	0.00451914
Kcna6	1.0243	0.00451914
Ppp4r4	1.02375	0.00481985
Slc8a1	1.02341	1.16e-07
Slc8a1	1.02341	1.16e-07
Slc8a1	1.02341	1.16e-07
Klhdc3	1.02301	1.34e-06
Klhdc3	1.02301	1.34e-06
Pcdhga11	1.0228	1.23e-09
Mgat5b	1.02237	2.84e-07
Wdr7	1.02198	1.55e-10
Tubd1	1.02196	0.0303659
Tubd1	1.02196	0.0303659
Bscl2	1.02128	1.14e-07
Xpot	1.02071	1.59e-06
Ppan	1.01992	0.000310124
Huwe1	1.01956	6.46e-08
Fnip1	1.01932	0.000324465
Hsd17b11	1.01925	0.0251127
Pex3	1.01772	0.000354122
Tmem67	1.01767	0.000929336
Dnajc14	1.0176	0.0155206
Dnajc14	1.0176	0.0155206
Dnajc14	1.0176	0.0155206
Abcc4	1.01682	0.0168653
Uhrf1bp1	1.01671	1.22e-05
Cnnm4	1.01629	0.0342427
Scamp5	1.01597	1.36e-11
Scamp5	1.01597	1.36e-11
Pcdhgc3	1.01595	2.25e-09
Zfp523	1.01549	0.0004109
Zfp523	1.01549	0.0004109
Zfp523	1.01549	0.0004109
Usp35	1.01451	0.00374726
Usp35	1.01451	0.00374726
Dop1a	1.01408	4.79e-05
Soat1	1.01405	2.85e-05
Lpcat1	1.01394	3.17e-08
Jak1	1.0132	5.93e-08
Grik2	1.01276	8.82e-06
Grik2	1.01276	8.82e-06
Scn2a	1.01266	2.87e-08
Ubr1	1.01232	2.05e-07
Dennd5a	1.0123	2.4e-06
Cyfip2	1.01181	2.16e-12
Dmxl1	1.0118	1.55e-05
Tbrg4	1.01165	0.000980268
Tbrg4	1.01165	0.000980268
Prmt5	1.01115	4.43e-05
Noc3l	1.01062	1.97e-06
Kcnk9	1.01052	3.27e-05
Kansl1	1.01013	0.000227928
Kansl1	1.01013	0.000227928
Pcdhgc5	1.01002	2.11e-09
Ophn1	1.00934	0.000160744
Ophn1	1.00934	0.000160744
Fnip2	1.00909	0.000149237
Daam1	1.00874	3.78e-07
Daam1	1.00874	3.78e-07
Slc19a1	1.00863	0.0135886
Slc19a1	1.00863	0.0135886
Wnt5a	1.0083	0.0153257
Ralgapa1	1.00807	1.26e-09
Gpr26	1.00792	0.000275332
Gfm2	1.00773	4.93e-06
Agpat1	1.00726	6.69e-08
Agpat1	1.00726	6.69e-08
Kif3b	1.00687	6.43e-06
Cdc42bpb	1.00662	1.08e-08
Adgrb2	1.00645	4.86e-06
Slc1a4	1.0064	3.9e-12
Gpr137c	1.00599	0.000172321
Myo5b	1.00586	1.13e-06
Bbs5	1.00585	0.000917355
Usp48	1.00504	4.96e-06
Pcnx	1.00499	5.69e-07
Gcdh	1.00436	0.000567748
Ppp2r2d	1.00423	0.00130444
Elmod1	1.00381	2.62e-08
Efr3b	1.00346	2.81e-07
Abhd6	1.00308	1.4e-05
Srd5a3	1.00284	0.0212705
Srd5a3	1.00284	0.0212705
Ptpn5	1.00276	2.16e-07
Cant1	1.00228	0.00456012
Rcc2	1.0018	1.54e-06
Rcc2	1.0018	1.54e-06
Ppp2r2a	1.0007	1.4e-07
Apba3	1.0007	0.00631116
Apba3	1.0007	0.00631116
Nmbr	1.00058	0.0320713
Ntng2	1.00016	2.2e-06
Tmem63b	0.999683	2.55e-11
Emc3	0.999634	1.23e-09
Cept1	0.999492	6.25e-05
Tent4a	0.998562	0.000139829
Ogdhl	0.998137	6e-07
Kcnab3	0.997967	0.0202962
Raf1	0.997443	1.2e-08
Dzip3	0.997104	1.49e-05
Ano6	0.996195	3.98e-05
Atp7a	0.994311	0.000981658
Gys1	0.993914	2.5e-06
Lars	0.992674	1.8e-09
Senp1	0.991961	0.0203968
Efcab14	0.991309	0.00442162
Exoc2	0.991304	4.73e-08
Exoc2	0.991304	4.73e-08
Far2	0.990125	0.000417126
Fbxw2	0.989438	0.0146038
Fbxw2	0.989438	0.0146038
Fbxw2	0.989438	0.0146038
Kdm4b	0.989302	1.4e-07
Scap	0.988347	4.84e-06
Nnt	0.987817	0.000147384
Nnt	0.987817	0.000147384
Tmem260	0.987688	0.029541
Slc6a8	0.987501	6.21e-06
Slc6a8	0.987501	6.21e-06
Epb41l4a	0.987109	0.00278118
Cnot10	0.986551	2.34e-06
Gstz1	0.986426	2.57e-05
Camk2a	0.985957	3.3e-05
Stk32b	0.985916	0.00193355
Flad1	0.985694	0.00131428
Flad1	0.985694	0.00131428
Zmym6	0.985668	0.0122116
Furin	0.985435	0.00104681
Furin	0.985435	0.00104681
Furin	0.985435	0.00104681
Mtr	0.985102	0.00501206
Kcnq5	0.984714	6.88e-06
Wapl	0.984654	0.000572131
Pigg	0.984619	0.000865608
Suv39h1	0.984481	0.00272514
Entpd4	0.983972	0.0028879
Entpd4	0.983972	0.0028879
Rgl1	0.983566	0.0120344
Gpr88	0.983421	0.00899291
Cltc	0.983184	6.55e-05
Ints11	0.983099	4.35e-06
Keap1	0.982165	0.00200325
Keap1	0.982165	0.00200325
Keap1	0.982165	0.00200325
Keap1	0.982165	0.00200325
Zkscan17	0.982079	0.0366153
Snrk	0.981351	2.83e-05
Snrk	0.981351	2.83e-05
Mfsd4a	0.980992	0.0433465
Mfsd4a	0.980992	0.0433465
Mfsd4a	0.980992	0.0433465
Tmem184c	0.980116	0.0105636
Nup160	0.979947	5.53e-07
Kcnk2	0.979618	0.0148164
Dlk2	0.979615	0.000298982
Dlk2	0.979615	0.000298982
Jmy	0.978211	0.00107065
Tbc1d4	0.978099	0.00494868
Whamm	0.977736	0.0350471
Ednrb	0.977612	0.00725583
Ednrb	0.977612	0.00725583
Hdac3	0.976033	6.04e-09
Kcnq4	0.975924	0.0245713
Pgm2l1	0.975656	1.42e-05
Hcn4	0.974827	0.00127326
Slc44a2	0.973788	5.3e-05
Tomm40l	0.972774	0.0012002
Tomm40l	0.972774	0.0012002
Ndor1	0.9727	0.00352545
Trpm3	0.971789	0.000395359
[truncated: 1,893 more rows]

## Sheet: Suppl. Table 3_Dep PL-Ribo
GeneName	log2FC	pvalue
Slc4a5	12.6557	0.000181601
A3galt2	12.411	1.05e-05
Esyt3	11.8428	0.00176258
Ghrl	11.8154	0.00180322
Ghrl	11.8154	0.00180322
Arhgap4	10.9327	0.00934721
Catsperd	10.8064	4.46e-05
Abca4	10.5228	0.000628764
Ankrd23	10.4814	0.00085079
Abcb1a	10.3888	0.00357841
Tsx	10.3428	0.01775
Npm2	10.0893	0.00445912
Trim72	10.0839	1.48e-05
Trim72	10.0839	1.48e-05
Plekhg4	9.90216	0.00361822
Rbks	9.88093	0.000870302
C3	9.81345	0.000861502
Niban3	9.76276	0.00101601
Adcy7	9.7536	0.00123363
Adcy7	9.7536	0.00123363
Adcy7	9.7536	0.00123363
Adcy7	9.7536	0.00123363
C1s1	9.6188	0.00288347
C1s1	9.6188	0.00288347
Sytl1	9.61867	0.00173744
Lrrc43	9.56144	0.0111985
Nup210l	9.23048	0.0297523
Oxt	9.22524	0.004576
Nup210l	9.21275	0.0300272
Vwa7	9.16408	0.0247554
Ubap1l	9.04269	4.57e-05
Gja5	9.01342	0.00969057
Hpx	8.89937	7.79e-05
Ccdc169	8.85305	0.00253884
Als2cl	8.80042	0.000253583
Als2cl	8.80042	0.000253583
Als2cl	8.80042	0.000253583
Cnksr1	8.78916	0.00238841
Gzmm	8.66818	0.0355463
Ccni	8.66388	0.00123129
Lepr	8.6189	0.00592481
Gnmt	8.54934	0.0172656
Slc22a7	8.50581	0.0498599
Gbp3	8.40888	0.0171136
Gbp3	8.40888	0.0171136
Ptch2	8.24776	0.00672436
Chrnb4	8.23817	0.0175153
Ano5	8.18481	0.000906449
Rcvrn	8.15475	0.0232973
Mapk12	8.08539	0.0266126
Slc28a1	8.08429	0.0118757
Ctrb1	7.81333	0.0222636
Mkks	7.80742	0.00646781
Psca	7.78666	0.00911736
Kif27	7.73	0.00821304
Kif27	7.73	0.00821304
Plcg2	7.6724	0.000600347
Hsh2d	7.60529	0.0158499
Tnnc1	7.5979	0.00369975
Gas2	7.54286	0.00681161
Gas2	7.54286	0.00681161
Zfp72	7.52579	0.0426842
Zfp72	7.52579	0.0426842
Galnt3	7.51094	0.0281898
Plxnb3	7.47177	0.0299361
Jhy	7.45827	0.019873
Lgr6	7.45822	0.00407425
Isg20	7.45518	0.00967499
Scn4a	7.43906	0.00645629
Ttc23	7.42892	0.0237575
Ttc23	7.42892	0.0237575
Zfp92	7.3874	0.0307201
Dnai1	7.31074	0.00358419
Rgs6	7.30832	0.00718831
Pspn	7.26327	0.0265457
Nhej1	7.23573	0.0058585
Gabpb2	7.2243	0.010431
Gabpb2	7.2243	0.010431
Ptk6	7.19969	0.0209509
Nostrin	7.13132	0.0167827
Tdrd9	7.13098	0.00682527
Nadk2	7.11318	0.00581029
Slc8b1	7.10254	0.00369436
C1qtnf12	7.10125	0.0133526
Egf	7.08283	0.0491537
Dnah10	7.04417	0.0197003
Rxfp2	7.0437	0.0146863
Gask1a	7.04007	0.0465123
Gask1a	7.04007	0.0465123
Gask1a	7.04007	0.0465123
Slc3a1	7.0241	0.0136987
Chil4	6.98975	0.0200882
Evc	6.9629	0.0356124
Slc6a4	6.87122	0.0287422
Tmem63a	6.83142	0.01011
Laptm5	6.79015	0.0172098
Cideb	6.78526	0.031019
Srms	6.7654	0.0198425
Arhgef19	6.75251	0.0129734
Nek11	6.72394	0.00206637
Glb1l2	6.70647	0.0239872
Plac8l1	6.64074	0.0233074
Agrp	6.55921	0.00598658
Il4ra	6.55009	0.00101648
Itprid1	6.53892	0.0178015
Zglp1	6.52718	0.0133017
Lrrc2	6.52286	0.0166105
Slc43a3	6.51195	0.0122421
Casc1	6.47476	0.00244611
Ly6g5b	6.46793	0.0235544
Timm23	6.44047	2.59e-06
St3gal6	6.41425	0.00224044
St3gal6	6.41425	0.00224044
St3gal6	6.41425	0.00224044
Cdc14a	6.4061	2.78e-05
Cfp	6.39725	0.0400283
Pik3r6	6.38668	0.0216396
Aspdh	6.36944	0.0360468
Plagl2	6.36075	0.0312944
Apobec1	6.35615	1.16e-16
Slc37a2	6.3423	0.00341694
Alpk3	6.33751	0.0296727
Il18bp	6.32196	0.00487816
Qrfprl	6.30699	0.0104507
Accsl	6.29479	0.00706771
Adamts6	6.27983	0.0198426
Adamts6	6.27983	0.0198426
Slc6a12	6.2736	0.0426783
Sh3bgr	6.25847	0.0129525
Cldn15	6.25456	0.017312
Cldn15	6.25456	0.017312
Rerg	6.22474	0.0234214
Pdgfd	6.22209	0.00582438
Itgb7	6.21335	0.00740074
Ovgp1	6.18263	0.00220983
Pip5k1b	6.17111	0.0336915
Ikbke	6.15597	0.0208436
Spocd1	6.1485	0.0449635
Insyn1	6.12554	0.00105017
Insyn1	6.12554	0.00105017
Styk1	6.11775	0.00994934
Nos2	6.08978	0.0268437
Fam228b	6.08033	0.0143936
Wee2	6.0649	0.0347257
Col23a1	6.03535	0.000260665
Ace2	6.02076	0.0257768
Zfp973	6.00034	0.0286567
Col20a1	5.994	0.00562028
H2-T3	5.98944	0.0286042
H2-T3	5.98944	0.0286042
Crybg1	5.96438	0.0131637
Col11a2	5.95966	0.0148214
Akap3	5.94093	0.047417
Akap3	5.94093	0.047417
Akap3	5.94093	0.047417
Arhgap27	5.93228	0.000219551
Abcb11	5.89243	0.0402334
Loxhd1	5.87381	0.0355439
Rhobtb1	5.85838	0.0478946
Adora2a	5.82787	0.00930554
Rhbdf1	5.82773	0.00803228
Parp9	5.82313	0.0171081
Galnt13	5.80816	0.000179187
Clec3b	5.80293	0.0240783
Pnpla7	5.77959	0.00989838
Il20rb	5.75426	0.0152628
Fam71f2	5.74418	0.0488353
Hsd17b2	5.74404	0.0439975
Tmc8	5.72416	0.0130429
Tmc8	5.72416	0.0130429
Car15	5.71705	0.0427023
Itga2	5.71005	0.00155512
Sbsn	5.69682	0.0350329
Cyp1a1	5.69056	0.0282131
Cyp1a1	5.69056	0.0282131
Rgl2	5.67781	0.015852
Sec16b	5.65548	0.0210178
Sec16b	5.65548	0.0210178
Dennd1c	5.65459	0.0355727
Nxpe4	5.64715	0.0197362
Nxpe4	5.64715	0.0197362
St14	5.633	0.0121558
Irf6	5.62273	0.00521332
Tmem184a	5.61748	0.042855
Gprc5a	5.60511	0.00129497
Tbx6	5.58848	0.0182222
Atp6v0a4	5.55886	0.0231903
Atp6v0a4	5.55886	0.0231903
Josd1	5.55284	0.0165784
Oacyl	5.51089	0.0412575
Rasl12	5.50996	0.035029
Ccdc187	5.50612	0.0397934
Trim71	5.48524	0.0382952
Lime1	5.48193	0.00112138
Lrrc9	5.48006	0.00037703
Myom1	5.44513	0.0194416
Tm4sf5	5.44461	0.0162158
Kif9	5.41491	0.00628339
Slc1a7	5.399	0.0216156
Tlcd1	5.38273	0.00314625
Dhrs4	5.36437	0.0249247
Zap70	5.33179	0.0465831
Krcc1	5.32757	0.0494473
Krcc1	5.32757	0.0494473
Krcc1	5.32757	0.0494473
Trim17	5.31787	0.0242713
Csgalnact1	5.3161	8.62e-05
Spef1	5.29924	0.000755044
Spef1	5.29924	0.000755044
Cwh43	5.28399	0.00874635
Otud7a	5.28121	0.000187296
Pqlc3	5.23936	0.00760046
Poln	5.2265	0.0106772
Agt	5.20957	0.0116532
Mia	5.20627	0.0426752
Trpa1	5.17803	0.0256804
Extl1	5.13646	0.0340951
Ttf1	5.10663	1.58e-05
Zfp946	5.09904	0.0174272
Zfp946	5.09904	0.0174272
Serpinb6c	5.09387	0.0416092
Serpinb6c	5.09387	0.0416092
Upp2	5.07878	0.0370296
Ahrr	5.06101	0.0280999
Mctp2	5.04951	0.0181745
Klhl30	5.00705	0.0283439
Fam72a	4.98717	0.0391677
Slc26a4	4.97918	0.0398996
Cfap46	4.97653	0.0123658
Klhl33	4.92855	0.0200873
Ak7	4.90251	0.000666515
Prss41	4.89988	0.046739
Arhgap25	4.88559	0.0297816
Fam160a1	4.87257	0.0350767
Fam160a1	4.87257	0.0350767
Katnbl1	4.87216	1.68e-10
Naprt	4.86393	0.00305941
Tesk2	4.80618	0.0440251
Eml3	4.78286	0.00481146
Ak8	4.76953	0.000313304
Klhdc9	4.75073	0.00133151
Dkk1	4.7403	0.0466776
Usp54	4.72039	0.0148198
Nmrk2	4.71999	5.94e-05
Vipr2	4.71036	0.00156668
Adamts19	4.69251	0.00346493
Pcolce2	4.69105	0.0461033
Mgam	4.68782	0.0308494
Eogt	4.67323	3.3e-05
Hhatl	4.66628	0.023183
Scn7a	4.66393	0.0355345
Arrdc2	4.65756	0.0035233
Wbp2nl	4.6421	0.0244764
Zim1	4.63423	0.0262682
Zim1	4.63423	0.0262682
Ncf1	4.60383	0.0236447
Ncf1	4.60383	0.0236447
Tg	4.55871	0.00696481
Tert	4.55641	0.0204805
Pecam1	4.50704	0.0113617
Ttll13	4.50453	0.0262199
Myh3	4.47818	0.0328595
Myh3	4.47818	0.0328595
Dnah8	4.47795	0.0166988
Dnah8	4.47795	0.0166988
Dnah8	4.47795	0.0166988
Spon2	4.47626	0.0371235
Cytip	4.4715	0.0278169
Pik3cd	4.43968	3.06e-05
Pik3cd	4.43968	3.06e-05
Ifrd2	4.42879	0.0300399
Cep128	4.42657	0.0187866
Erich6	4.41559	0.0115603
Tcp11	4.40914	0.0415987
Ltbp2	4.40457	0.000494653
Col13a1	4.40442	0.00145358
Duox1	4.40392	0.0167
Ms4a3	4.40045	0.0316218
Ms4a3	4.40045	0.0316218
Pabpc1l	4.39885	0.00871939
Sh2d4b	4.39785	0.0350748
Atp8b3	4.39343	0.00439805
Il1rapl2	4.39317	0.00923687
Il1rapl2	4.39317	0.00923687
Galnt15	4.38504	0.0325199
Asgr1	4.38014	0.00926605
Rrh	4.36415	0.033783
Rrh	4.36415	0.033783
Usp49	4.35423	0.00287156
Aoc2	4.34147	0.00469771
Phkb	4.33104	0.00241898
Slc7a10	4.30487	0.0265852
Slc5a7	4.2852	0.00305334
Arhgap8	4.28271	0.00941739
Arhgap8	4.28271	0.00941739
Arhgef5	4.26701	0.0404243
Bricd5	4.25773	0.0392359
Lrig3	4.24939	0.0448929
Nmb	4.24818	0.00439741
H2-DMb1	4.24659	0.0462349
Mettl24	4.2433	0.0422614
Mettl4	4.22667	0.000212877
Pld5	4.2252	0.0184337
Vmn2r3	4.22048	0.0381062
Cfap97d2	4.21942	0.0462566
Rdh1	4.21902	0.0442426
Zfp983	4.21755	0.0286407
Zfp983	4.21755	0.0286407
Myh11	4.21509	0.00245693
Krt71	4.2029	0.0456171
Tdrd5	4.19864	0.0129196
Opn4	4.19699	0.0461334
Mfap5	4.19587	0.0462317
Adamts18	4.17945	0.0157589
Csnk1g2	4.16605	0.00423094
Gzmk	4.15331	0.0392831
Gpt	4.14898	0.0413643
Gpt	4.14898	0.0413643
Map3k3	4.14218	0.00206902
Zdhhc1	4.13203	0.0105616
Zdhhc1	4.13203	0.0105616
Klhdc8a	4.12146	0.00223795
Dlg4	4.10244	3.66e-19
Catip	4.09057	0.038491
Ell3	4.08461	0.0333092
Slc24a1	4.08178	0.0114873
Haus6	4.0739	0.000532861
Mobp	4.06737	0.0355209
Mobp	4.06737	0.0355209
Mobp	4.06737	0.0355209
Mobp	4.06737	0.0355209
Gabrr2	4.04968	0.00497509
Cct6b	4.03987	0.0465643
Slc25a21	4.03771	0.0444191
Slc25a21	4.03771	0.0444191
Tmem232	4.03751	0.0396302
Tmem232	4.03751	0.0396302
Pkp1	4.02546	0.030339
Nrap	4.02442	0.00593502
Adam8	4.02164	0.0250255
Gask1b	4.01829	0.0212751
Gask1b	4.01829	0.0212751
Zfp583	4.00645	0.0135043
Zfp583	4.00645	0.0135043
Wfdc3	4.00616	0.00497896
Csf2rb2	3.99938	0.0454167
Klrg2	3.99517	0.0480771
Xkr5	3.99265	0.0455614
Mical2	3.98405	0.00429237
Nek8	3.9811	0.0109658
Tinagl1	3.96288	0.0168829
Tinagl1	3.96288	0.0168829
Tinagl1	3.96288	0.0168829
Dzip1l	3.96179	0.000779932
Nr6a1	3.95881	0.0318092
Ndst2	3.95852	0.00153119
Ndst2	3.95852	0.00153119
Ndst2	3.95852	0.00153119
Acacb	3.93898	0.0198684
Ppp1r27	3.91401	0.048601
Prlr	3.90154	0.0441253
Hipk4	3.89664	0.0463338
Rcsd1	3.89078	0.0373951
Zfp599	3.88806	0.0178979
Cd55	3.87013	0.0214825
Fam161a	3.86362	0.015953
Cox11	3.84684	0.00148538
Chat	3.82076	0.0327628
Kazald1	3.79294	0.0198187
Kazald1	3.79294	0.0198187
Mybphl	3.77885	0.0486351
Morn5	3.76314	0.0487776
Steap3	3.75451	0.0198327
Pde4c	3.75274	0.0330525
Ada	3.75022	0.00720699
Lrmp	3.73719	0.0320433
Cbx7	3.72962	0.00527205
Trabd2b	3.71252	0.045482
Fbh1	3.7073	0.00263251
Hemk1	3.69387	0.00242676
Mtrf1	3.6778	3.95e-05
Morc4	3.67481	0.00733173
Cyp4v3	3.66948	0.0224504
Poc1a	3.64768	0.0133085
Ganc	3.64664	0.0103287
Ccnj	3.63765	0.0230491
Pld1	3.63494	0.00634459
Cdkl4	3.62446	0.00896461
Cdkl4	3.62446	0.00896461
Cdkl4	3.62446	0.00896461
Kat14	3.62095	0.0221765
Nagpa	3.61299	0.00454615
Mms22l	3.60654	0.011953
Cfap157	3.60284	0.0490299
Igfbp1	3.59434	0.0239704
Zfp174	3.58692	0.025434
Glra1	3.58353	0.0460293
Mkx	3.54319	0.024131
Rgs14	3.53977	2.83e-06
Skp2	3.53456	0.0121459
Pamr1	3.51809	0.0144578
Dbh	3.5165	0.0327511
Slc9a2	3.51463	0.0418832
Calhm5	3.50637	0.0244786
Cfap99	3.48447	0.03586
Kif19b	3.48096	0.0159562
Zfp286	3.48016	4.1e-06
Fmn1	3.48012	0.00634252
Dnah5	3.47849	0.0276615
Tspan33	3.46105	0.031316
Doc2g	3.45041	0.0083261
Cfap57	3.44946	0.0465229
Mpp4	3.44543	0.0106068
Map3k11	3.43901	0.0270304
Arhgef25	3.43646	0.0327056
Ap1g2	3.43124	0.017583
Tmem260	3.42233	0.00779993
Xrcc6	3.4103	0.0203346
Fancb	3.3901	0.0212659
Dennd2c	3.38255	0.0443083
Insc	3.37306	0.0438237
Insc	3.37306	0.0438237
Dnaaf5	3.37143	0.0119564
Itga9	3.37007	0.0269807
Stk4	3.36577	0.0362807
Otop2	3.36273	0.0282038
Otop2	3.36273	0.0282038
Gucy2g	3.33506	0.0477527
Nox1	3.31494	0.0387439
Syt2	3.29268	0.0313828
Syt2	3.29268	0.0313828
Naalad2	3.29241	0.0472779
Pms1	3.28115	0.014834
Rad50	3.27566	0.0297791
Pnldc1	3.27344	0.0181655
Disc1	3.27217	0.0497282
Pdzd7	3.24265	0.0234357
Rspo3	3.21434	1.99e-05
Pla2g4d	3.20729	0.0272175
Cdk2	3.18157	0.0145807
Igf2bp1	3.17867	2.44e-05
Erbb3	3.17777	0.0391226
Mamdc2	3.17393	0.0410039
Ptprb	3.17276	0.046804
Rab29	3.14164	0.0345134
Rab29	3.14164	0.0345134
Des	3.13756	0.0361462
Stil	3.13256	0.0308896
Smco4	3.1325	0.0238375
Smco4	3.1325	0.0238375
Smco4	3.1325	0.0238375
St8sia6	3.1123	0.0356528
Inpp5e	3.10619	0.0485727
Ccdc162	3.10455	0.0438017
Brip1	3.09957	0.0460697
Crispld2	3.08542	0.0474627
Crispld2	3.08542	0.0474627
Enpp1	3.07372	0.0348992
Best2	3.0716	0.0412697
Best2	3.0716	0.0412697
Best2	3.0716	0.0412697
Pth1r	3.05458	0.0455463
Pth1r	3.05458	0.0455463
Slco1a1	3.05132	0.0398482
Acy3	3.04893	0.0340893
Acy3	3.04893	0.0340893
Acy3	3.04893	0.0340893
Fmo1	3.04453	0.0416201
Zfp69	3.03761	0.0454718
Zfp69	3.03761	0.0454718
Gstt2	3.03355	0.0289465
Gstt2	3.03355	0.0289465
Ermard	3.02422	0.016632
Asnsd1	3.0235	0.0313477
Pik3r5	3.00039	0.0259664
P2rx4	2.94866	0.0428509
Sphk1	2.94166	8.97e-05
Dclre1a	2.90972	0.0402004
Zgrf1	2.90321	0.0162097
Zgrf1	2.90321	0.0162097
Folh1	2.89273	0.0490889
Dnhd1	2.89033	0.0124373
Pcolce	2.87205	0.0346467
Snhg11	2.85192	8.64e-05
Fzd6	2.84982	0.0459507
Fzd6	2.84982	0.0459507
Amhr2	2.83644	0.0178142
Frmpd2	2.82212	0.0198994
Ercc6l	2.81755	0.0472953
Mcf2	2.78327	0.0042547
Upk1a	2.77991	0.00368543
Mak	2.77269	0.0463768
Mak	2.77269	0.0463768
Spx	2.73693	0.0357645
Ddc	2.73282	0.0472393
Ddc	2.73282	0.0472393
Ddc	2.73282	0.0472393
Slc25a19	2.70509	0.00030129
Sytl3	2.66876	0.024955
Tyk2	2.61493	0.0389257
Itgad	2.59545	0.0479585
Krt5	2.50274	0.0392029
Dync2i1	2.45323	0.000177241
Agbl1	2.44544	0.0362365
Dmpk	2.44413	0.00169202
Abcb6	2.41376	0.00371623
Tbc1d8b	2.39468	0.0119168
Cnksr3	2.39319	0.0243718
Szt2	2.3856	0.000533175
Ccm2l	2.37411	0.0235625
Cyp4f13	2.36034	0.0484278
Myo9b	2.35159	2.42e-06
Slc6a20a	2.32927	0.0376551
Acaca	2.31391	1.08e-07
Zfp568	2.30828	0.0389823
Cdc14b	2.30559	0.0386531
Rarg	2.29408	0.0442653
Xdh	2.28581	0.0472415
Uty	2.27755	2.74e-05
P2rx7	2.26887	0.00224444
Tent2	2.23721	0.000780719
Zdhhc7	2.21725	0.00727949
Zfhx2	2.20525	0.00538072
Pde4a	2.20074	1.5e-05
Noxred1	2.1949	0.0231243
Noxred1	2.1949	0.0231243
Top2b	2.13136	1.15e-07
Arhgef6	2.12754	0.00855384
Ttll4	2.12735	0.00323834
Ttll3	2.11344	0.00175493
Hcfc2	2.09591	0.00097857
Prkca	2.07732	1.5e-05
Dcaf6	2.07653	4.11e-05
Zfp251	2.06818	0.0029917
Rad54b	2.06681	0.0483617
Atp2a3	2.06306	0.0056061
Wrap73	2.05239	0.000815386
Lrsam1	2.05065	0.00549477
Tep1	2.03057	0.0478752
Cdhr3	2.01568	0.0132246
Frmd6	2.0089	0.0302133
Robo4	2.00807	0.0387116
Tmtc2	1.9865	0.00182567
Zdhhc6	1.97837	0.0148466
Chrm3	1.96331	0.00770534
Adcy3	1.9577	0.000381172
Adcy3	1.9577	0.000381172
Enpp3	1.92677	0.00971221
Pcsk7	1.92617	0.0016301
Pcsk7	1.92617	0.0016301
Nek3	1.92188	0.000387305
Nek3	1.92188	0.000387305
Slco2a1	1.92075	0.0277172
Dalrd3	1.91022	0.00174244
Cyb561a3	1.90854	0.00570689
Efhc2	1.90246	0.0411121
Cdk12	1.90115	6.96e-06
Galnt9	1.88482	0.0192345
Eif5b	1.8818	5e-09
Slf2	1.86551	0.000300553
Pik3r4	1.85879	2.26e-05
Dnajc13	1.84803	9.79e-05
Ptpn6	1.84653	0.0288466
Galnt11	1.84543	0.005277
Galnt11	1.84543	0.005277
Adra1a	1.84319	0.0120403
Slc35d1	1.84104	0.0063779
Sh3yl1	1.82569	0.000141655
Myo5c	1.824	0.0494244
Plag1	1.82291	0.0484202
Pik3c2b	1.81259	6.81e-05
Myo9a	1.80739	0.00128026
Senp5	1.8063	0.000769206
Vars2	1.80391	0.00396319
Cdk13	1.80225	1.63e-05
Washc5	1.80214	5.21e-05
Esyt1	1.79563	0.00323764
Gde1	1.78427	6.99e-05
Kmt2d	1.78034	0.0150779
Ppip5k1	1.76695	0.00156296
Ppip5k1	1.76695	0.00156296
Gbf1	1.75105	0.000434658
Ankib1	1.74979	0.000129364
Tmtc4	1.7483	0.000505954
Tmtc4	1.7483	0.000505954
Taf3	1.74638	0.0247056
Manea	1.74281	0.000316676
Rhobtb2	1.73867	0.0182773
Ubn1	1.73864	0.000415136
Ubn1	1.73864	0.000415136
Smad9	1.7324	0.0261096
Pan2	1.73214	0.00470071
Adamts20	1.72359	0.0392546
Herc3	1.71667	0.00288945
Ash1l	1.70651	1.14e-05
Ash1l	1.70651	1.14e-05
Pde3b	1.70633	0.0403828
Pml	1.70182	0.019806
Rexo1	1.6987	0.00583202
Man2a1	1.6963	0.00376379
Nipa2	1.69309	0.0101401
Nipa2	1.69309	0.0101401
Nipa2	1.69309	0.0101401
Mrps9	1.67375	0.00282684
Slc44a1	1.6732	0.000693101
Adck2	1.66788	0.0121784
Skiv2l	1.66372	0.000885401
Med14	1.66126	0.00115329
Tap1	1.66125	0.000616338
Cerk	1.65824	0.00807494
Abca8a	1.65242	0.0175606
Abca8a	1.65242	0.0175606
Hira	1.65036	0.00222533
Ecel1	1.64885	0.000728005
Ecel1	1.64885	0.000728005
Bbx	1.64613	0.0272367
Bbx	1.64613	0.0272367
Zfp507	1.64488	0.00377891
Rhpn1	1.6421	0.0124396
Recql4	1.64067	0.0257058
Stk32c	1.64051	0.00043536
Adcy9	1.63879	0.00455861
Adcy9	1.63879	0.00455861
Ech1	1.63863	2.82e-05
Acsf3	1.63849	0.000686287
Acsf3	1.63849	0.000686287
Dhx34	1.63821	0.00213847
Dhx34	1.63821	0.00213847
Dhx34	1.63821	0.00213847
Dock3	1.62891	0.00079467
Zkscan17	1.62553	0.0191449
Rab15	1.62552	0.00622477
Zfp407	1.61835	0.0268487
Ppm1d	1.61657	0.00127584
Asic2	1.61513	0.0229599
Eif1ad3	1.61378	0.0266017
Nup37	1.61349	0.00127577
Map2k3	1.61217	0.00261971
Ythdc2	1.60598	0.00196302
Slc22a4	1.60282	0.0394118
AA467197	1.60192	0.0388032
Med12l	1.60118	0.000236781
Dhx34	1.59677	0.00304171
Dhx34	1.59677	0.00304171
Hk1	1.59637	0.00346328
Atp8b2	1.59446	0.00129769
Stac3	1.59117	0.0173497
Stac3	1.59117	0.0173497
Slc35g2	1.58975	0.0294999
Dock9	1.58764	0.000840902
Dot1l	1.58551	0.000113675
Osbpl7	1.58546	0.0083216
Marchf4	1.58519	0.047032
Asic1	1.57896	0.0040095
H2-Q6	1.57861	0.0196449
H2-Q6	1.57861	0.0196449
Dgka	1.57729	0.0130959
Lrfn5	1.57477	0.00605059
Rgl1	1.57447	0.00340225
Cdh22	1.57336	0.0170035
Rnf6	1.5729	0.016626
Rnf6	1.5729	0.016626
Rnf6	1.5729	0.016626
Fryl	1.57139	0.0176131
Cdc42bpa	1.57094	0.000200842
Psmd5	1.56897	0.00475176
Upf2	1.56869	0.0405127
Sppl2a	1.56868	0.00143426
Grk2	1.56486	0.0180448
Recql	1.56465	0.0116279
Wdfy3	1.56408	0.00203567
Abcd1	1.56392	0.0231301
Adcy8	1.56272	0.0272688
Spred1	1.56255	0.00733028
Atg4c	1.56116	0.00885091
Abtb2	1.55653	0.00346975
Pold3	1.55564	0.00264803
Rasgrf2	1.55394	0.0273697
Baiap3	1.55391	0.00110498
Drg1	1.55381	0.000630087
Dnm3	1.55371	0.00218795
Ncaph	1.55291	0.016705
Chd8	1.55176	0.000119074
Kcnd1	1.54797	0.0179825
Dnajc14	1.54688	0.00451715
Dnajc14	1.54688	0.00451715
Dnajc14	1.54688	0.00451715
Jak3	1.5442	0.00231334
Jak3	1.5442	0.00231334
Col25a1	1.54132	7.27e-05
Tubd1	1.54046	0.0118751
Tubd1	1.54046	0.0118751
Trim41	1.53923	0.0426005
Mink1	1.5384	6.95e-05
Acaa2	1.53614	0.00475223
Pcsk6	1.53396	0.00147008
Dlg1	1.53029	0.00027739
Tmtc3	1.52938	0.00551877
Ppm1b	1.52924	0.000233323
Top3a	1.52708	0.014619
Edaradd	1.52696	0.0425491
Chd9	1.5247	5.22e-06
Chd9	1.5247	5.22e-06
Unc80	1.52413	0.00218032
Dnm3	1.52168	0.00287015
Ankrd11	1.52071	0.00137573
Bptf	1.52037	0.000981206
Zdhhc5	1.51991	0.00466502
Cadps2	1.51769	0.00021041
Slc25a36	1.51557	0.0329665
Oaf	1.51446	0.0415672
Cnnm1	1.51354	0.0179037
Vps13d	1.51111	0.00116786
Zcchc14	1.50842	0.000514875
Galnt1	1.50838	0.00282312
Galnt1	1.50838	0.00282312
Tiam2	1.50719	0.00103642
Tiam2	1.50719	0.00103642
Sv2a	1.50535	0.000282758
Aloxe3	1.50485	0.00510446
Tap2	1.50172	0.0422776
Synj2	1.49906	0.0157021
Rtbdn	1.49831	0.0226019
Rtbdn	1.49831	0.0226019
Adcy5	1.49754	0.00134215
Scn1a	1.49659	0.00138801
Ints13	1.49409	0.00948387
Rnf123	1.49397	0.000174474
Entpd7	1.49063	0.00414032
Dock10	1.49036	0.0136422
Gk5	1.48884	0.02659
Ampd3	1.48737	0.0188302
Map3k5	1.48591	0.00309655
Atp11b	1.48217	0.00509611
Sv2c	1.47677	0.00180504
Fkrp	1.47598	0.0412588
Tubgcp6	1.47533	0.00795332
Eml5	1.47456	0.0048267
Hps4	1.46732	0.0198996
Hps4	1.46732	0.0198996
Dicer1	1.46543	0.00126029
Mtmr12	1.4628	0.00794253
Wdr24	1.46238	0.00816052
Spata13	1.4616	0.0036734
Kmt2a	1.45768	8.58e-05
Zcchc7	1.45746	0.0304674
Polr1a	1.45556	0.0155555
Pepd	1.45475	0.00236163
Polg	1.45381	0.00955022
Ryr2	1.45258	0.000834471
Pear1	1.45218	0.0420606
Pear1	1.45218	0.0420606
Fyco1	1.4495	0.0393411
Col6a1	1.4492	8.96e-06
Slc9a1	1.44877	0.00117299
Plcd3	1.44872	0.0294979
Ggcx	1.44814	0.000684176
Sntg1	1.44191	0.0415569
Sntg1	1.44191	0.0415569
Nek1	1.44065	0.000685033
Piezo1	1.44004	0.0288349
Fbrsl1	1.4386	0.00119821
Tmem168	1.43848	0.0176464
Nalcn	1.43463	0.00314664
Arsg	1.43457	0.0468203
Acvr2b	1.43231	0.0138245
Tet2	1.42892	0.00280951
Baz2b	1.42867	0.000108256
Sv2b	1.42415	0.0015915
Sv2b	1.42415	0.0015915
Sv2b	1.42415	0.0015915
Slc44a5	1.42364	0.000204319
Osbp2	1.42329	0.003844
Nop14	1.42102	0.00123691
Abca5	1.4194	0.00318259
Fancm	1.41749	0.020875
Wdr37	1.41708	0.00102384
Pcnx4	1.41671	0.00876279
Ints2	1.41599	0.00103193
Yeats2	1.41593	0.000217878
Pomt1	1.4157	0.00454096
BC055324	1.41506	0.0423434
Adat1	1.41495	0.00716604
Clcn2	1.41363	0.00344355
Bcs1l	1.41344	0.00228289
Bcs1l	1.41344	0.00228289
Man2a2	1.41287	0.00196576
Slc37a4	1.40891	0.00447035
Ipo4	1.40765	0.00971215
Slc5a3	1.40747	0.0341013
Zfp426	1.40603	0.0303159
Abcg2	1.40264	0.0106241
Usp40	1.39997	0.00988926
Trank1	1.39958	0.000229205
Gpat4	1.39759	0.000659804
Prrt4	1.39721	0.013455
Vash2	1.3966	0.00296589
Vash2	1.3966	0.00296589
Ryr1	1.39443	0.0289278
Cacna1a	1.39349	0.00242236
Chrm2	1.3929	0.0530421
Ktn1	1.39194	0.000120153
Lrba	1.39046	0.00434849
Rab27b	1.38998	0.0492265
Rab27b	1.38998	0.0492265
Rab27b	1.38998	0.0492265
Ap2m1	1.38894	0.000456049
C9orf72	1.38755	0.00115838
Spns2	1.38628	0.0155173
Cep104	1.38575	0.00879726
Hipk3	1.38358	0.00503384
Slc17a6	1.38355	0.000672733
Dyrk1b	1.38196	0.00692022
Zfp236	1.38105	0.00133014
Entpd4	1.3809	0.00186384
Entpd4	1.3809	0.00186384
B3gat1	1.37996	0.00288472
B3gat1	1.37996	0.00288472
B3gat1	1.37996	0.00288472
Klhl23	1.37935	0.00899166
Opa1	1.37785	0.000690918
Lgr5	1.37552	0.0341661
Prpf4b	1.37301	2.75e-05
Prpf4b	1.37301	2.75e-05
Pigb	1.37252	0.00528487
Pigb	1.37252	0.00528487
Pigb	1.37252	0.00528487
Pigb	1.37252	0.00528487
Hps5	1.37215	0.0134597
Car7	1.3712	0.0380894
Car7	1.3712	0.0380894
Slc25a14	1.37105	0.00153305
Slc25a14	1.37105	0.00153305
Rbsn	1.36564	0.0286861
Eepd1	1.36505	0.00230178
Gramd1a	1.36451	0.00361168
Homer1	1.36091	0.000871561
Cacna1g	1.36032	0.00384162
Cdkl2	1.35866	0.00292711
Jmy	1.35297	0.00158751
Ubr2	1.35286	0.00107412
Crppa	1.35268	0.032879
Slc38a7	1.35184	0.00075128
Slc38a7	1.35184	0.00075128
Man1a	1.35128	0.011033
Herc1	1.35118	0.00645154
Med23	1.35097	0.0176851
Acsl3	1.35075	0.000804367
Ascc3	1.34844	0.00487814
Espl1	1.34724	0.0342377
Espl1	1.34724	0.0342377
Kcnn2	1.34473	0.00619529
Kcnn2	1.34473	0.00619529
Ubr2	1.34265	0.0012492
Unc13b	1.34225	0.0152697
Chd1	1.34189	0.0137881
Alg6	1.3415	0.0130355
Ccnl2	1.34037	0.0153606
Pcca	1.33808	0.0158392
Trpm2	1.3371	0.00266271
Scap	1.33359	0.000841815
Cacna1c	1.33265	0.0193414
Atrx	1.33143	2.03e-06
Abca8b	1.33112	0.00574068
Slc24a2	1.32858	0.00326269
Lrfn2	1.32804	0.032281
Lpgat1	1.32529	0.000516388
Dennd4a	1.32424	0.000613393
N4bp2l1	1.32394	0.0286122
Mycbp2	1.32337	0.00172171
Zmym6	1.32326	0.0155963
Parp1	1.32268	0.000278502
Arhgef10	1.32081	0.0109714
Tmem241	1.31954	0.00385207
Slc25a44	1.31924	0.0127642
Ric1	1.31642	0.00361437
Myo18a	1.31617	0.000193163
Ivns1abp	1.31455	0.000887047
Zdhhc9	1.31394	0.00117681
Vav2	1.31168	0.00310694
Acsl4	1.30858	0.000923128
Acsl4	1.30858	0.000923128
Strada	1.30858	0.00221348
Sfi1	1.30771	0.00801979
Tti1	1.30738	0.00856903
Fastkd2	1.3071	0.0240147
Fastkd1	1.30353	0.022438
Gpr161	1.30241	0.0353684
Abca3	1.30184	0.00290007
Adgrb2	1.30065	0.000228415
Kcnma1	1.30056	0.00709606
Pank4	1.29748	0.00342138
Ndst3	1.29741	0.0399422
Ndst3	1.29741	0.0399422
Mios	1.29666	0.00661886
Cds2	1.29301	0.0062136
Atl1	1.29297	0.000878937
Fry	1.29227	0.00390293
Pikfyve	1.29062	0.00211188
Snx19	1.29053	0.0079179
Acad9	1.29044	0.0113999
Pcnx2	1.28977	0.0376203
Dpp6	1.28599	0.000306591
Ambra1	1.28218	0.00107494
Slc15a2	1.28196	0.000145255
Ppm1k	1.28021	0.000851379
Top2a	1.28	0.00795622
Lat2	1.27819	0.0270118
Tmem62	1.27772	0.00386076
Esrra	1.27745	0.0316266
Mfsd14b	1.2773	0.00298408
Mfsd14b	1.2773	0.00298408
Tasor2	1.27607	0.00411528
Ankrd6	1.27545	0.0183581
Ankrd6	1.27545	0.0183581
Tle1	1.27473	0.00216098
Glud1	1.27246	0.00794253
Cnot8	1.27228	0.000998568
Usp21	1.271	0.0289088
Akap13	1.26982	0.00119104
Zer1	1.2697	0.00122286
Tmem63c	1.26938	0.00321819
Tmem63c	1.26938	0.00321819
Tmem63c	1.26938	0.00321819
Atp2c1	1.26896	0.00483553
Ralgapb	1.26876	0.00345364
Hipk1	1.26779	0.00414857
Rab22a	1.2674	0.0131421
Bcr	1.26699	0.000800666
Ipo13	1.26557	0.0135289
Pnpla6	1.26541	0.000494872
Stt3b	1.26478	0.00291446
Lbr	1.26425	0.0157751
Slc38a1	1.26299	0.000607032
Cul9	1.2624	0.00201295
Ikbkb	1.26148	0.00246728
Atp13a1	1.26099	0.00500281
Togaram1	1.26013	0.0059434
Pkdcc	1.25814	0.035862
Ttc21b	1.25656	0.0101402
Abcc8	1.25634	0.00531339
Pi4kb	1.25508	0.00368219
Fbxo10	1.25451	0.00688826
Plcg1	1.25308	0.00168523
Smg8	1.25306	0.0461423
Slc8a1	1.25208	0.00752579
Slc8a1	1.25208	0.00752579
Slc8a1	1.25208	0.00752579
Slc12a4	1.25114	0.00551071
Herc2	1.25031	0.00232442
N4bp2l2	1.24996	0.00674905
Wdtc1	1.24867	0.00381703
Hhipl1	1.24838	0.00344547
Gaa	1.24805	0.00217227
Zcchc2	1.24768	0.0175319
Fam120a	1.24723	0.00395447
Camta1	1.24685	0.00185114
Mbtps1	1.24684	0.0261992
Hps1	1.24675	0.0243308
Micu3	1.24579	0.0343883
Kcnh7	1.24451	0.00724905
Fzd3	1.244	0.00397861
Abhd3	1.24353	0.0181788
Slc33a1	1.24317	0.0178995
Slc33a1	1.24317	0.0178995
Muc2	1.24284	0.00703576
Lmf2	1.24233	0.00634111
Cdk19	1.24213	0.0244747
Xylb	1.24197	0.00553883
Kdm1b	1.24181	0.0152104
Zfp462	1.24157	0.0126646
Adcy6	1.24048	0.0120912
Anapc1	1.23766	0.0107819
Mfsd10	1.23715	0.00252026
Mfsd10	1.23715	0.00252026
Kcnj3	1.23635	0.00473859
Kcnj3	1.23635	0.00473859
Vars	1.23514	0.00289973
Slc30a5	1.2345	0.00573954
Cacna1e	1.23418	0.0149022
Fam20b	1.23283	0.0148199
Fam20b	1.23283	0.0148199
Kbtbd2	1.23272	0.0273527
Kbtbd2	1.23272	0.0273527
Clock	1.23239	0.00379133
Clock	1.23239	0.00379133
Cog1	1.23061	0.0367427
Grm3	1.23031	0.012919
Chpf	1.22999	0.00126086
Frmpd3	1.22878	0.0457296
Fbxw2	1.22793	0.0228825
Fbxw2	1.22793	0.0228825
Fbxw2	1.22793	0.0228825
Anapc4	1.22706	0.00986356
Pdzrn3	1.22683	0.0270786
Nacc1	1.22634	0.0106904
Jmjd1c	1.22522	0.000394855
Entpd5	1.22476	0.0261823
Entpd5	1.22476	0.0261823
Entpd5	1.22476	0.0261823
Entpd5	1.22476	0.0261823
Cacna1b	1.22422	0.000126246
Cnnm4	1.22346	0.00357166
Efcab14	1.22059	0.0415103
Grm8	1.22056	0.0175551
Grm8	1.22056	0.0175551
Rrbp1	1.22019	0.0612277
Mfsd12	1.21997	0.0043076
Pigo	1.21855	0.00554699
Acsl1	1.21833	0.000997731
Cacna1b	1.21697	0.000119211
Adcy2	1.21462	0.00369483
Nbea	1.21362	0.00677382
Hexdc	1.21315	0.00387454
Dync1h1	1.21282	0.0022943
Myo3b	1.21184	0.0325498
Slc12a2	1.21141	0.00827713
Rps6ka3	1.21132	0.00181469
Mlh1	1.21096	0.00721848
Evi5l	1.21042	0.00385391
Ap3d1	1.20909	0.000884772
Pitpnm2	1.20794	0.00224739
Myo1e	1.20763	0.020908
Wdr81	1.20752	0.0272642
Ext1	1.20728	0.0193502
Phka1	1.2063	0.0058367
Slc26a11	1.20623	0.0185342
Kdm6a	1.20615	0.0107989
Ubr4	1.20561	0.00656552
Acss1	1.20519	0.00302884
Yjefn3	1.20448	0.0147507
Sbf1	1.20295	0.000804803
Snx13	1.20213	0.0206378
Klhl8	1.2021	0.00706491
Vps13b	1.20189	0.012574
Plppr5	1.20076	0.00114347
Nbeal1	1.20071	0.0135481
Lrrc23	1.19971	0.0471558
Lrrc23	1.19971	0.0471558
Rapgef3	1.19903	0.00867624
Swt1	1.19881	0.0419725
Dennd4c	1.19703	0.0110363
Mcoln1	1.19621	0.0341321
Fndc1	1.19601	0.0451488
Paxbp1	1.19598	0.00514737
Taok1	1.19579	0.000135283
Kat6b	1.19563	0.00897098
Slc43a2	1.19515	0.000288035
Slc43a2	1.19515	0.000288035
Zfp612	1.19507	0.036773
Epb41l4a	1.19461	0.00801817
Dop1b	1.19461	0.0144084
Sipa1l2	1.19424	0.00501767
Sipa1l2	1.19424	0.00501767
Ppox	1.19315	0.046423
Arhgap26	1.19203	0.000407771
Atp2a2	1.19177	0.0068841
Atp2a2	1.19177	0.0068841
Cdc42bpb	1.19177	0.00017018
Chd6	1.19108	0.00149953
Sgsh	1.19099	0.0278112
Baz1b	1.18999	0.00165013
Slc16a7	1.18867	0.0360025
Slc16a7	1.18867	0.0360025
Slc16a7	1.18867	0.0360025
Slc16a7	1.18867	0.0360025
Esyt2	1.18846	0.00458072
Esyt2	1.18846	0.00458072
Chd2	1.18795	0.000707136
Slc26a6	1.18166	0.0135479
Slc26a6	1.18166	0.0135479
Slc26a6	1.18166	0.0135479
Odad3	1.18132	0.0409907
Rasgrp1	1.18074	0.0110131
Mfsd11	1.17998	0.00143308
Gstz1	1.17919	0.000469909
Clk4	1.17778	0.0377529
Clk4	1.17778	0.0377529
Tbc1d24	1.17738	0.00145141
Tbc1d24	1.17738	0.00145141
Tbc1d24	1.17738	0.00145141
Tbc1d24	1.17738	0.00145141
Rabl6	1.17641	0.00242059
Shprh	1.17593	0.0122813
Scn8a	1.17381	0.00744787
Nrg3	1.17136	0.0279252
Ptcd1	1.17123	0.0023879
Sqle	1.17012	0.00309788
Slc16a1	1.16999	0.0085721
Ippk	1.16992	0.0102349
Chpf2	1.16982	0.0372811
Chpf2	1.16982	0.0372811
Ints1	1.16912	0.00719844
Sel1l3	1.169	0.00364439
Elmod1	1.16785	0.00155834
Ngef	1.16753	0.047901
Trim37	1.16702	0.0328039
Dlgap1	1.16634	0.00147939
Cracr2a	1.16474	0.0419573
Tcf3	1.16433	0.0251119
Slc45a1	1.16342	0.00410904
Scfd2	1.16242	0.00526572
Ptk2b	1.16202	0.00961403
Jak1	1.16183	0.000535901
Fmnl2	1.16166	0.00373904
Tdp1	1.16133	0.00230204
Tdp1	1.16133	0.00230204
Prmt5	1.16044	0.00104627
Ift140	1.16032	0.00272515
Slc35e3	1.1599	0.0106613
Nudt17	1.15798	0.0263436
Slc7a8	1.15666	0.0012215
Grm8	1.15597	0.0172194
Nlk	1.15525	0.0141268
Dgkz	1.15482	0.00206188
Stxbp5	1.15379	0.000706352
Klhl2	1.1532	0.00176007
Taf2	1.15299	0.00542708
Huwe1	1.15116	0.00674852
Ppp2r3a	1.14899	0.0232948
Celsr3	1.14892	0.0138503
Cdadc1	1.14874	0.018087
Mcu	1.14695	0.006838
Plekhm3	1.14653	0.0407774
Atp2b1	1.14533	0.00344798
Ntng2	1.14306	0.00250936
C1galt1c1	1.1421	0.0449655
Tmem104	1.14204	0.0303362
Lrrtm2	1.14164	0.0433518
Sipa1l1	1.14129	0.00136582
Sipa1l1	1.14129	0.00136582
Sipa1l1	1.14129	0.00136582
Fan1	1.14092	0.0056488
Disp3	1.14076	0.0324468
Grm1	1.13892	0.0368329
Grm1	1.13892	0.0368329
Cep350	1.138	0.00299096
Rab3gap1	1.13779	0.00159622
Acer3	1.13647	0.00991824
Taf6	1.13638	0.013234
Cabin1	1.13636	0.00588848
Nynrin	1.13603	0.00416385
Nynrin	1.13603	0.00416385
Srd5a3	1.13602	0.0318681
Srd5a3	1.13602	0.0318681
Bms1	1.13427	0.00548538
Rapgef6	1.13352	0.00265541
Gucy1a1	1.13142	0.00106722
Gucy1a1	1.13142	0.00106722
Slc2a1	1.13126	0.00178989
Smg5	1.13108	0.020433
Pi4ka	1.13101	0.0113753
Dlgap3	1.13073	0.0263518
Large1	1.1305	0.00290591
Large1	1.1305	0.00290591
Agpat3	1.13	0.00110828
Agpat3	1.13	0.00110828
Agpat3	1.13	0.00110828
Agpat3	1.13	0.00110828
Agpat3	1.13	0.00110828
Tbk1	1.12784	0.00491143
Srgap1	1.12669	0.0442551
Zdhhc21	1.12633	0.00319001
Pld2	1.1263	0.0216335
Recql5	1.1237	0.013433
Slc6a8	1.1234	0.00451693
Slc6a8	1.1234	0.00451693
Gria4	1.12317	0.00479442
Gpd2	1.12305	0.00229789
Eml6	1.12206	0.0106014
Btbd9	1.12169	0.00107433
Btbd9	1.12169	0.00107433
Btbd9	1.12169	0.00107433
Riox2	1.12086	0.029557
Slc20a1	1.12055	0.0498882
Slc20a1	1.12055	0.0498882
Tada2a	1.11969	0.0123397
Noc3l	1.11944	0.00195915
Rpia	1.1193	0.0249284
Ppp2r2d	1.11911	0.0193061
Lclat1	1.11907	0.00304975
Acsl1	1.11759	0.00184035
Ppp2r2a	1.11713	0.0142268
Kcnd2	1.11652	0.0290114
Ap2a1	1.11646	0.0107581
Scn3a	1.11594	0.00639975
Ptpra	1.11573	0.00143376
Vps8	1.11559	0.00123454
Wls	1.11526	0.00456067
Wls	1.11526	0.00456067
Cyld	1.11426	0.0178307
Wdr62	1.11382	0.0294925
Aar2	1.11292	0.0111924
Aar2	1.11292	0.0111924
Atp13a3	1.11147	0.030944
Ntsr1	1.11138	0.0165828
Ntsr1	1.11138	0.0165828
Stx3	1.11121	0.0256009
Rapgef5	1.11105	0.0026979
Nphp4	1.11075	0.0163121
Nphp4	1.11075	0.0163121
Ptk2	1.1105	0.000529757
Gria3	1.11027	0.0299267
Gria3	1.11027	0.0299267
Nf1	1.11026	0.0191407
Ryk	1.11023	0.0289571
Kcnd3	1.10889	0.00700515
Kcnd3	1.10889	0.00700515
Ipo8	1.10883	0.0267891
Alg3	1.10788	0.0185797
Usp36	1.10759	0.00683262
Usp36	1.10759	0.00683262
Gpr155	1.10737	0.0275838
Wdr59	1.10687	0.00377105
Brwd3	1.1063	0.00878845
Pus10	1.10597	0.033195
Agpat4	1.10374	0.00374
Gss	1.10273	0.0100864
Abhd18	1.10193	0.0147393
Cdk8	1.10163	0.0165694
Abhd18	1.10143	0.0147836
Abhd18	1.10143	0.0147836
Ttc28	1.10041	0.00647332
Rptor	1.0993	0.00884682
Trip11	1.09923	0.019455
Slc22a23	1.09863	0.00373081
Kif18a	1.09821	0.0309511
Zfp687	1.0982	0.0377889
Spns1	1.09757	0.00410441
Asphd1	1.09727	0.00569254
Abca7	1.09678	0.0239107
Iffo1	1.09671	0.00670098
Zfyve26	1.09631	0.024532
Atm	1.09611	0.0369837
Vps13a	1.09576	0.0435445
Atp11a	1.09572	0.00282086
Gucy1a2	1.09455	0.0227494
Slc38a10	1.09372	0.00141566
Myo5a	1.09327	0.00237444
Gria2	1.09272	0.0174523
Acvr2a	1.09128	0.00669293
Pygb	1.09073	0.0012627
Gria2	1.09042	0.0183348
Aff1	1.09011	0.033244
Inpp5b	1.08964	0.00822218
Erlec1	1.08958	0.0189586
Chd7	1.08752	0.0161438
Chd7	1.08752	0.0161438
Wdhd1	1.08646	0.0370247
Tti2	1.08615	0.00681005
Tenm4	1.08605	0.00677857
Rock1	1.08586	0.0266624
Lrch1	1.08478	0.0080848
Klhl20	1.08477	0.0105258
Klhl20	1.08477	0.0105258
Entpd6	1.08418	0.00928449
Slc2a13	1.08383	0.0166469
Kansl3	1.08376	0.00101874
Scn2a	1.08363	0.0046425
Tmem115	1.08332	0.0204052
Slk	1.08308	0.00173545
Prdm10	1.08221	0.00889217
Macroh2a2	1.08211	0.00430846
Atp6v0b	1.0816	0.00578013
Sema4c	1.08032	0.00508222
Sema4c	1.08032	0.00508222
Sema4c	1.08032	0.00508222
Sema4c	1.08032	0.00508222
Kmt2c	1.07894	0.017849
Slc7a6	1.07779	0.00789344
Pdpr	1.07723	0.00831984
Tbl1xr1	1.0766	0.0133877
Tbl1xr1	1.0766	0.0133877
Tbl1xr1	1.0766	0.0133877
Ralgapa1	1.07624	0.00550794
Nipbl	1.07602	0.000696609
Flvcr1	1.07515	0.0200882
Pgap1	1.07492	0.00319011
Mtmr3	1.07482	0.00728767
Cpsf2	1.07409	0.00641073
Gnpat	1.07398	0.0132326
Naga	1.07387	0.00548333
Tmem135	1.07356	0.00523513
Pcnx3	1.07333	0.00531826
Clcn5	1.07332	0.00614951
Pms2	1.07233	0.0136253
Fnip1	1.07224	0.00444239
Kcna6	1.07109	0.0487643
Kcna6	1.07109	0.0487643
Kcna6	1.07109	0.0487643
Fut8	1.07096	0.0183543
Fut8	1.07096	0.0183543
Fut8	1.07096	0.0183543
Mapk10	1.07067	0.00304565
Hectd4	1.07064	0.0403569
Nup93	1.07025	0.00119416
Nup93	1.07025	0.00119416
Garre1	1.06972	0.00945749
Garre1	1.06972	0.00945749
Nf2	1.06961	0.00116946
Dennd5b	1.06903	0.00548227
Ttll1	1.06887	0.000827186
Fam20c	1.06749	0.0127301
Stk32b	1.0674	0.0239484
Dhx57	1.0671	0.00584176
Syn3	1.06671	0.000261812
Shc3	1.0658	0.0010225
Zfp532	1.06536	0.0151363
Zfp532	1.06536	0.0151363
Zfp532	1.06536	0.0151363
Zfp532	1.06536	0.0151363
Zfp532	1.06536	0.0151363
Arhgap39	1.06459	0.00429612
Tmem191c	1.0641	0.00967524
Ar	1.06408	0.130104
Cept1	1.06394	0.013917
Gid4	1.0636	0.0164689
Gid4	1.0636	0.0164689
Ankrd26	1.06323	0.0421334
Tmem87b	1.06293	0.00853222
Plxna3	1.06242	0.0125694
Wapl	1.06172	0.0144728
Urb1	1.06155	0.0248643
Cntnap1	1.05994	0.00698283
Pde12	1.05994	0.0144827
Ttll7	1.05988	0.00254057
Nup205	1.05984	0.0134627
Kdm4b	1.05971	0.00191318
Slc4a7	1.05895	0.00153665
Mroh1	1.05855	0.0031932
Ubr3	1.05742	0.0248671
Kdm4c	1.05718	0.00354803
Adamts1	1.05553	0.00292633
Tmco1	1.05528	0.00179668
Slc7a2	1.05315	0.0212126
Rundc3a	1.05286	0.00321662
Ryr3	1.05239	0.00260895
Tmem87b	1.0521	0.00895581
Specc1	1.05188	0.00804763
Specc1	1.05188	0.00804763
Specc1	1.05188	0.00804763
Kdelr1	1.05111	0.014323
Slc45a4	1.05076	0.024199
Mapkbp1	1.05006	0.00228536
B4galt2	1.04928	0.0336687
B4galt2	1.04928	0.0336687
Ccl28	1.04868	0.0198233
Slc41a3	1.04808	0.0097191
Insig2	1.04733	0.0493105
Insig2	1.04733	0.0493105
Slc27a1	1.04672	0.00321116
Slc27a1	1.04672	0.00321116
Kcnt2	1.04601	0.0242904
Rnf112	1.04476	0.00900355
Pot1a	1.044	0.00259717
Pot1a	1.044	0.00259717
Srgap3	1.04372	0.000659709
Dgke	1.04326	0.00758131
Dgke	1.04326	0.00758131
Pde1b	1.0427	0.00828309
Cnot1	1.0425	0.0154647
Ephb6	1.04199	0.00877712
Camkk2	1.04194	0.0158393
Thada	1.04183	0.0445864
Prkdc	1.0415	0.0216769
Mgat5b	1.04145	0.00801019
Ints7	1.04142	0.00492357
Ube3a	1.04115	0.0213844
Tnnt1	1.04089	0.0394384
Ppm1l	1.04077	0.00127856
Taok2	1.04024	0.00406217
Ppp1r16b	1.03972	0.0278029
Dram2	1.03941	0.0055572
Scn2a	1.03859	0.00659605
Ctps2	1.03849	0.0101633
Ctps2	1.03849	0.0101633
Atp2b2	1.03779	0.00301326
Nr1h2	1.03748	0.0436856
Nr1h2	1.03748	0.0436856
Wdpcp	1.03742	0.0439386
Fam135b	1.03671	0.020989
Hcn4	1.03597	0.0216842
Ergic2	1.03441	0.0253491
Adgrb1	1.03402	0.00744707
Stt3a	1.03357	0.00923423
Dus2	1.03285	0.023319
Gdi1	1.03284	0.00205663
Actr5	1.03103	0.0288708
Coq8b	1.03074	0.0109046
Plekha6	1.03045	0.00838543
Plekha6	1.03045	0.00838543
Ophn1	1.02969	0.0124551
Ophn1	1.02969	0.0124551
Snx14	1.02908	0.00586202
Tenm1	1.02839	0.00485329
Tenm1	1.02839	0.00485329
Parp6	1.02725	0.00873533
Pxdn	1.02676	0.00204751
Dync2li1	1.02672	0.00122868
Chd5	1.02608	0.000395844
Fam3a	1.02594	0.0225451
Pan3	1.02511	0.0124667
Rnf145	1.02487	0.0277825
Kalrn	1.02335	0.00092823
Baz1a	1.02331	0.0466365
Wipi2	1.02295	0.00520023
Trpm3	1.02257	0.0174037
Exd2	1.0221	0.0173942
Rasa2	1.02183	0.0286661
Ppp6r2	1.02173	0.00685785
Gpr162	1.02122	0.0397536
Gpr162	1.02122	0.0397536
Lrp3	1.02099	0.0260625
Tbc1d9	1.02049	0.00487803
Pnpla8	1.01888	0.00851198
Scn1b	1.01884	0.0194037
Scn1b	1.01884	0.0194037
Aco1	1.01802	0.00353197
Slc44a2	1.01758	0.0023563
Aldh1l2	1.01747	0.00461444
Atp2b3	1.01662	0.00783726
Crls1	1.01584	0.0173948
Zfp523	1.01551	0.024872
Zfp523	1.01551	0.024872
Zfp523	1.01551	0.024872
Syt14	1.0155	0.0653582
Smc5	1.01521	0.00786215
Pkd1	1.01495	0.030119
Ap1g1	1.01488	0.00158823
Stard3	1.01413	0.0139369
Etl4	1.01376	0.019997
Ppp4r3b	1.01285	0.0159604
Kif3c	1.01254	0.00954809
Kif3c	1.01254	0.00954809
Stn1	1.01231	0.0121971
Dnm2	1.01188	0.00204687
Cnnm3	1.01155	0.0476938
Sema4g	1.01147	0.00911266
Sema4g	1.01147	0.00911266
Xpo6	1.01141	0.0116094
Tut7	1.01132	0.00162744
C2cd2	1.0106	0.0159482
Myo10	1.0102	0.0332557
Mettl8	1.01007	0.0349765
Efr3a	1.00965	0.011957
Dcaf10	1.00902	0.0172283
Serac1	1.00847	0.014287
Gak	1.00796	0.0194274
Tenm2	1.00789	0.00380956
Slc5a6	1.0067	0.0345449
Slc5a6	1.0067	0.0345449
Slc5a6	1.0067	0.0345449
Slc5a6	1.0067	0.0345449
Lmbrd2	1.00611	0.0164282
Atp2b4	1.00556	0.00467778
Atp2b4	1.00556	0.00467778
Nup160	1.0055	0.0112232
Bsn	1.00522	0.00584848
Ino80	1.00454	0.0167116
Plppr3	1.00401	0.0118668
Gapvd1	1.00391	0.00516761
Knop1	1.00355	0.00927512
Plxna1	1.00343	0.0129345
Plxna1	1.00343	0.0129345
Tut4	1.00263	0.0246719
Ccp110	1.00161	0.0283251
Ccp110	1.00161	0.0283251
Sidt2	1.00141	0.0216284
Usp34	1.0007	0.00760965
Slc6a6	1.00018	0.00984138
Ermp1	1.00016	0.00774979
Stxbp2	0.999793	0.0157328
Wdr11	0.999369	0.000868996
Cant1	0.997823	0.0344923
Acsl6	0.996806	0.0061304
Inpp5f	0.996188	0.0144612
Scmh1	0.996135	0.0235971
Galnt18	0.995671	0.0272035
Cnot10	0.995597	0.0109435
Unc50	0.995532	0.0200877
Unc50	0.995532	0.0200877
St3gal3	0.99543	0.046008
St3gal3	0.99543	0.046008
B4galt3	0.99389	0.0432551
B4galt3	0.99389	0.0432551
Ilvbl	0.99346	0.00701293
Ilvbl	0.99346	0.00701293
Map7d1	0.993436	0.000818996
Hltf	0.992649	0.039055
Dync2h1	0.991928	0.0250245
Ift122	0.990256	0.0236755
Ap3b2	0.990064	0.00812515
Npas2	0.988768	0.0154636
Atad2b	0.988167	0.0189675
Zdhhc16	0.987303	0.0289101
Etfdh	0.986708	0.00871292
Ankrd28	0.98597	0.00639901
Prdx4	0.985746	0.0118215
Dennd11	0.984489	0.039357
Mon2	0.982511	0.0285828
Senp3	0.981725	0.0124078
Senp3	0.981725	0.0124078
Nav3	0.980436	0.0106473
Mtmr9	0.98043	0.00213832
Polr2b	0.980118	0.00554992
Usp46	0.979432	0.0270168
Zzef1	0.978248	0.00597728
Fam160b1	0.977899	0.00513173
Snapc4	0.977853	0.0204437
Zswim4	0.976421	0.0429322
Rab3gap2	0.97642	0.00188515
Ass1	0.975599	0.0136194
Sema4a	0.975467	0.00719772
Sema4a	0.975467	0.00719772
Sema4a	0.975467	0.00719772
Tgfbrap1	0.975275	0.015925
Tgfbrap1	0.975275	0.015925
Spag9	0.975089	0.00120666
Zfp846	0.975013	0.0487417
Zfp846	0.975013	0.0487417
Apaf1	0.974037	0.0157169
Slc37a3	0.973837	0.00427898
Osbpl2	0.973635	0.00783712
Dus1l	0.973084	0.0231289
Dus1l	0.973084	0.0231289
Hs6st1	0.97297	0.0480808
Ttc3	0.972673	0.00262431
Ttc3	0.972673	0.00262431
Ttc3	0.972673	0.00262431
Camta2	0.971468	0.0101192
Mfn2	0.97107	0.0195248
Mfn2	0.97107	0.0195248
Mfn2	0.97107	0.0195248
B4galnt1	0.970233	0.0187885
H2-Q1	0.967639	0.0336409
Arhgef28	0.967423	0.0321641
Slc35f6	0.967284	0.0146869
Raf1	0.96714	0.012202
Mgat4b	0.966141	0.0254608
Alg1	0.965792	0.0178973
Itga7	0.965693	0.0486017
Ppip5k2	0.96555	0.0050542
Mre11a	0.965212	0.0204307
Ptdss1	0.965082	0.0112029
Ap4b1	0.964945	0.0237602
Ap4b1	0.964945	0.0237602
Ext2	0.964441	0.015041
Nbas	0.962991	0.0294992
Il1rapl1	0.962032	0.0455672
Il1rapl1	0.962032	0.0455672
Pag1	0.962003	0.0478061
Pag1	0.962003	0.0478061
Lmln	0.96184	0.00879864
Slc1a4	0.960761	0.0300605
Slc7a14	0.959918	0.0282879
Carmil3	0.959716	0.00609806
Acsl6	0.959662	0.00726086
Mtmr2	0.959646	0.011275
Srgap2	0.958481	0.00600686
Gria1	0.958346	0.0232958
Hip1	0.95829	0.0134412
Srsf9	0.957677	0.0484923
Slc30a1	0.955715	0.0260148
Slc20a2	0.95498	0.022099
Grik1	0.954531	0.0126842
Enc1	0.954123	0.0168196
Igf1r	0.954008	0.0252834
Kcnq5	0.953709	0.00819437
Epb41l4b	0.953415	0.0343064
Cnr1	0.953202	0.0352558
Cnr1	0.953202	0.0352558
Atp9b	0.953039	0.0232928
Ccser2	0.952244	0.0257438
Slc12a5	0.951667	0.00581251
Pgm2l1	0.951654	0.0134431
Rnf128	0.951633	0.0330789
Tcaf1	0.950573	0.00695165
Tcaf1	0.950573	0.00695165
Dpy19l1	0.949797	0.0345844
Dpy19l1	0.949797	0.0345844
Slc27a4	0.949262	0.00653291
Rrm1	0.947622	0.00294021
Cacna1h	0.947203	0.0108212
Plxna4	0.946847	0.0142706
Atp8a1	0.946834	0.00630343
Slc25a10	0.94669	0.00825781
Glra2	0.946187	0.0311072
Vmp1	0.944937	0.00335205
Sun1	0.94481	0.00256147
Kdm5a	0.943516	0.00847219
Slco1c1	0.942932	0.0126512
Fstl4	0.942753	0.0165286
Xkr4	0.941551	0.0225029
Prpf8	0.94063	0.00885461
Sptlc1	0.940278	0.0473704
Dpp9	0.939871	0.00295747
Phb2	0.939583	0.028711
Atg9a	0.939187	0.0107933
Chuk	0.93918	0.0186718
Slc9a5	0.938573	0.0287007
Mfn1	0.938072	0.0126288
Sema6a	0.93804	0.0380594
Gcat	0.937308	0.00949219
Rnpep	0.93658	0.0156504
Kcnt1	0.935865	0.0188509
Clcn7	0.935479	0.0182191
Wdr7	0.935101	0.0101992
Slit3	0.935044	0.0163406
Nsd3	0.934444	0.0156279
Nars2	0.933553	0.0128958
Dgat2	0.933211	0.00599625
Ep400	0.93134	0.0182858
Plch2	0.930881	0.0144945
Cnot6	0.930862	0.027721
Pgm1	0.930448	0.00279703
Ulk2	0.930013	0.0249032
Elmod2	0.928232	0.00923508
Elmod2	0.928232	0.00923508
Hmgxb3	0.927498	0.0123533
Als2	0.927462	0.0110556
Mtr	0.927272	0.0208985
Stim2	0.92714	0.00898357
Prss12	0.926963	0.0396106
Nin	0.926285	0.0300229
Papolg	0.926022	0.0167141
Slc7a1	0.925896	0.048709
Carmil1	0.925749	0.0117264
Lars	0.925534	0.0145819
B4galnt4	0.925493	0.0273167
Srcap	0.924604	0.00827467
Atg2b	0.924154	0.00714703
Fut9	0.923974	0.0692068
Ppfia4	0.923664	0.028861
Ubr1	0.923354	0.0112888
Reln	0.921991	0.0117839
Smpd3	0.921058	0.0332992
Smpd3	0.921058	0.0332992
Ddx24	0.921005	0.00269491
Bbs9	0.920868	0.013376
Emc3	0.920259	0.00309519
Pfkp	0.919882	0.0055069
Clec16a	0.918922	0.0250434
Nup107	0.918718	0.0120412
Slc7a4	0.918557	0.0223336
Ilkap	0.918331	0.0362676
Pkn2	0.917778	0.0371345
Setx	0.917739	0.0321469
Flcn	0.917554	0.0280362
Mfsd1	0.917449	0.0148257
Arfgef3	0.916259	0.00579055
Lnpep	0.916128	0.0284119
Tent4b	0.916059	0.0136971
Tent4b	0.916059	0.0136971
Kdm2a	0.915502	0.0248621
Suz12	0.914957	0.0195986
Usp38	0.913755	0.0207939
Pcdhac1	0.913297	0.0131001
Oxsr1	0.91315	0.0262092
Dzip3	0.912718	0.0271945
Ppan	0.912716	0.0161383
Csmd1	0.910962	0.0239466
St7l	0.910713	0.0179992
Ank3	0.910572	0.0375736
Pcdha1	0.910066	0.0131834
Epha3	0.909741	0.00213106
Nrbp2	0.909512	0.010523
Fam189a2	0.909023	0.0157058
Pex6	0.908347	0.0297343
Slc8a2	0.908057	0.0126901
Acox1	0.907313	0.00291014
Polr2a	0.906393	0.00713761
Pcdhgb7	0.906082	0.0124201
Pcdhga5	0.905721	0.0129345
Pcdhgb8	0.905575	0.013023
Cacng8	0.905472	0.0605041
Pcdhga7	0.904397	0.0126999
Pcdhgb4	0.90438	0.0130437
Eif2ak4	0.904173	0.0466565
Snap47	0.904075	0.00562409
Pcdhgb1	0.903839	0.0127312
Pcdhga6	0.903703	0.0129047
Vps50	0.903388	0.0110283
Pcdhga10	0.903279	0.0127102
Pcdhga12	0.903254	0.0126598
Pcdhgb2	0.903214	0.0129209
Mapk8	0.902557	0.00324784
Ctc1	0.901852	0.00635037
Pcdhgb6	0.901537	0.0130401
Nckap1	0.90104	0.00576153
Capn15	0.900846	0.0529811
Pcdhga4	0.900262	0.0131771
Pcdha8	0.899776	0.0141728
Brd1	0.899587	0.0131629
Madd	0.899582	0.0121578
Pcdha7	0.899268	0.0143984
Aak1	0.89902	0.00492509
Fam135a	0.898445	0.047438
Telo2	0.898317	0.019037
Telo2	0.898317	0.019037
Pcdhgb5	0.897676	0.0135188
Pcdhga11	0.897284	0.0132095
Clcn6	0.897155	0.00872591
Gsk3b	0.896123	0.0549599
Pcdhga8	0.895874	0.0134931
Pcdhac2	0.895603	0.0139036
Exoc2	0.895301	0.0206391
Exoc2	0.895301	0.0206391
Acvr1	0.895184	0.0437193
Acvr1	0.895184	0.0437193
Acvr1	0.895184	0.0437193
Tecpr1	0.895009	0.0101419
Chst15	0.895001	0.0279549
Chst15	0.895001	0.0279549
Abce1	0.894673	0.00961494
Pcdhga3	0.894664	0.0137266
Parg	0.894397	0.0147828
Pcdha2	0.894171	0.0142958
Hivep2	0.893842	0.0440712
Hivep2	0.893842	0.0440712
Pcdhga1	0.893841	0.0134436
Pcdha9	0.893689	0.0151064
Atg2a	0.893518	0.0432549
Pcdhga2	0.892467	0.0138345
Tecpr2	0.892057	0.0116085
Tecpr2	0.892057	0.0116085
Pcdha6	0.890426	0.0155543
Tspan9	0.890014	0.0235973
Pex3	0.888619	0.027229
Slc12a6	0.888506	0.0133999
Tmem145	0.887852	0.00856319
Nol6	0.887661	0.0239677
Las1l	0.887438	0.012851
Rufy2	0.887227	0.00936515
Pcdhga9	0.886934	0.0138102
Pcdha4	0.88659	0.0148045
Pcdha11	0.885857	0.0156559
Syngr1	0.885711	0.0318524
Uhrf1bp1l	0.885374	0.0159818
Rbbp7	0.885048	0.00392285
Rsbn1l	0.884241	0.0267442
Pcdha3	0.883739	0.0154025
Uhrf1bp1	0.883582	0.0177757
Mest	0.883556	0.00865206
Slc11a2	0.882629	0.0191562
Cmtr1	0.882337	0.0068827
Sbf2	0.882066	0.0359826
Inpp4a	0.88205	0.0140465
Ehd3	0.88118	0.0102472
Strn3	0.880423	0.017976
Tnks2	0.880296	0.0444153
Pde10a	0.879881	0.0251829
Dmxl1	0.879862	0.0327499
Phip	0.879657	0.0188278
Zc3h7b	0.878949	0.0119905
Ubr5	0.878056	0.0118112
Mga	0.878035	0.0109451
Ptpn5	0.87711	0.0139317
Arntl	0.876433	0.0315412
Slc35b4	0.876297	0.0362046
Hexa	0.874622	0.0210702
Pcdhgc3	0.874027	0.014175
Pcdha5	0.873991	0.0167749
Daam1	0.873949	0.00935142
Daam1	0.873949	0.00935142
Nkain2	0.873888	0.0340819
Glb1	0.873522	0.014665
Trappc9	0.873316	0.0232631
Hdac6	0.873255	0.00136923
Bace1	0.87318	0.00908918
Rps6ka5	0.873114	0.012066
Nisch	0.873113	0.00853798
Kcnk9	0.872864	0.0374649
Rock2	0.872579	0.0043936
Cmip	0.871632	0.00573658
Kcnq3	0.869793	0.0432022
Pcdhgc5	0.86899	0.0151911
Ralgapa2	0.868859	0.0118115
Btaf1	0.868837	0.0364305
Dpysl5	0.868513	0.0102149
Tbrg4	0.868353	0.0342577
Tbrg4	0.868353	0.0342577
Arhgap21	0.866535	0.0191391
Arhgap21	0.866535	0.0191391
Tulp4	0.866358	0.00968613
Plxnc1	0.865459	0.0377762
Prkcg	0.865296	0.00381881
Slc30a9	0.864784	0.00485551
Lpcat1	0.86462	0.0101839
Snrk	0.864293	0.0324558
Snrk	0.864293	0.0324558
Utp15	0.863662	0.00552807
Ezh1	0.8629	0.0215671
Enpp5	0.862365	0.0193608
Enpp5	0.862365	0.0193608
Arhgef2	0.8619	0.00939638
Ube4b	0.861806	0.0206283
Dstyk	0.861731	0.0263189
Ogdhl	0.861123	0.00615958
Pex1	0.860199	0.0227649
Hecw1	0.860138	0.0125291
Fbxo22	0.860065	0.0384428
Idh3b	0.859659	0.0104254
Kansl1	0.859516	0.0545685
Ggt7	0.858707	0.0173553
Zfc3h1	0.858495	0.0276013
Kcnq2	0.857822	0.0332121
Myo6	0.857493	0.0149929
Sun2	0.857162	0.0066747
Coq6	0.857159	0.0182104
Ankrd13a	0.856935	0.015551
Adcy1	0.856827	0.0290861
Pla2g4e	0.856198	0.0344792
Erlin2	0.855902	0.00699777
Ireb2	0.855902	0.0260006
Atrnl1	0.855766	0.0241247
Dmxl2	0.855468	0.0130522
Zyg11b	0.855159	0.0094634
Ppp6r1	0.855152	0.00635907
Usp24	0.855135	0.0415978
Trappc8	0.85451	0.0262053
Miga2	0.854411	0.0132952
Ap3m2	0.854394	0.0220285
Ap3m2	0.854394	0.0220285
Ptpru	0.854077	0.0162373
Ptprr	0.853694	0.0503477
Nt5dc3	0.852836	0.0172655
Qpctl	0.85273	0.0212797
Tenm3	0.851937	0.00794038
Tatdn1	0.849849	0.0379582
Syt3	0.848926	0.0208871
Syt3	0.848926	0.0208871
Syt3	0.848926	0.0208871
Ddx46	0.848461	0.00377899
Ddx46	0.848461	0.00377899
Rims3	0.847978	0.048089
Rims3	0.847978	0.048089
Rims3	0.847978	0.048089
Erbin	0.847813	0.0209494
Dhodh	0.84777	0.0190207
Ergic3	0.847654	0.0118609
Lmbr1l	0.8476	0.0363122
Lyst	0.847566	0.0483719
Slc7a5	0.846303	0.0417305
Abat	0.844233	0.00789548
Heatr5b	0.843414	0.0254216
Ctnnd1	0.842828	0.0471551
Slc9a7	0.842704	0.0258394
Pcdha12	0.841609	0.0192196
Sorcs3	0.841293	0.0291353
Dhx37	0.841025	0.00963585
C2cd2l	0.840691	0.0169528
Gabbr1	0.839882	0.0141283
Dcaf8	0.839483	0.0139425
Dcaf8	0.839483	0.0139425
L3mbtl2	0.839376	0.0240095
Golga4	0.838989	0.0335318
Rufy3	0.838243	0.0138636
Slc25a11	0.838063	0.00673386
Bmper	0.83765	0.0387686
Cnot7	0.837556	0.0348683
Cnot7	0.837556	0.0348683
Cnot7	0.837556	0.0348683
Elfn2	0.834702	0.178908
Mcm3ap	0.834422	0.0453499
Tmem94	0.834117	0.0121993
Per2	0.83379	0.0209216
Sgpl1	0.832491	0.0385683
Tmem8b	0.832332	0.0148374
Wdr33	0.832264	0.0104068
Eef2k	0.831809	0.0396604
Eef2k	0.831809	0.0396604
Tyrp1	0.830428	0.0487945
Tmem30a	0.829688	0.0063713
Aldh18a1	0.828312	0.0123277
Fh1	0.828242	0.0455575
Aph1c	0.827658	0.0267314
Dcaf11	0.827535	0.0193232
Dcaf11	0.827535	0.0193232
Dcaf11	0.827535	0.0193232
Cyfip1	0.827408	0.0131084
Agap2	0.827403	0.0159976
Pcx	0.827187	0.00893349
Pcx	0.827187	0.00893349
Phlpp1	0.826452	0.026264
Pomt2	0.826333	0.0265138
Arhgap20	0.826171	0.0163609
Htt	0.825933	0.0358256
Ankrd44	0.825029	0.0210552
Ctps	0.824329	0.0150977
Sgsm3	0.823881	0.0203278
Scyl2	0.823562	0.0117021
Safb2	0.823522	0.0427423
Fam120c	0.822806	0.0314056
Map3k4	0.8226	0.0448371
Atg14	0.821581	0.0343386
Atg14	0.821581	0.0343386
Hmgcs1	0.820326	0.0130325
Hmgcs1	0.820326	0.0130325
Limk2	0.819327	0.0124406
Ercc3	0.818478	0.029622
Slc35f1	0.818322	0.0293599
Tmem181a	0.818106	0.0059171
Klhl24	0.817691	0.0366138
Edrf1	0.816306	0.0161264
Cramp1l	0.816076	0.0210623
Cramp1l	0.816076	0.0210623
Pfkfb2	0.815783	0.0187758
Ebf4	0.815472	0.0400975
E2f4	0.814417	0.0373541
Ppp2r5b	0.81429	0.0243392
Sppl3	0.813914	0.0416875
Tm7sf2	0.813577	0.0190011
Pik3c3	0.81285	0.013739
Rai1	0.81244	0.0581363
Ppp3cb	0.81188	0.02374
Hbs1l	0.811401	0.0273388
Ercc6	0.811059	0.0392471
Slc6a17	0.811036	0.0344957
Nipal3	0.810517	0.0373208
Nipal3	0.810517	0.0373208
Slc9a6	0.810176	0.0246975
Gne	0.809458	0.0290079
Man2c1	0.80899	0.0352293
Ubn2	0.808416	0.0332644
Marf1	0.808392	0.0430859
Gnl3	0.808353	0.0287515
Rasal2	0.808352	0.0136966
Masp1	0.807215	0.0456913
Pak6	0.805361	0.0240401
Pak6	0.805361	0.0240401
Slc25a20	0.805336	0.0305516
Rev3l	0.804474	0.0103696
Chd3	0.804445	0.00173698
Trrap	0.803906	0.0486475
Tmem179	0.803675	0.00804512
Eif2b5	0.802359	0.0443141
Ctbp2	0.802236	0.0452683
Klhdc3	0.80216	0.0170959
Klhdc3	0.80216	0.0170959
Rapgef4	0.802126	0.00621239
Shisa9	0.801928	0.0181361
Usp13	0.800989	0.0190802
Myof	0.800631	0.0309995
Pafah1b1	0.800375	0.00395725
Mtdh	0.800075	0.0279706
Csnk2a1	0.799623	0.0153803
Bmp2k	0.799542	0.0494772
Trio	0.799372	0.00510754
Smpd4	0.798997	0.0176389
Cachd1	0.798721	0.0263699
Mlc1	0.798264	0.0123551
Trip12	0.797384	0.0130468
Myh10	0.796785	0.00871349
Sirt3	0.796693	0.0294916
Ago1	0.79654	0.0134155
Skil	0.795784	0.0356177
Tent4a	0.795711	0.0446083
Megf8	0.795198	0.0486997
Clcn3	0.794751	0.0276733
Myo16	0.794336	0.0134023
Chd4	0.794146	0.0039651
Sbno1	0.792212	0.027936
Sptbn4	0.792076	0.0227372
Vps45	0.791418	0.00680938
Dhx29	0.790105	0.0178394
Tiam1	0.789895	0.0171323
Epha10	0.789598	0.0313078
Prune2	0.789481	0.0476605
Rundc3b	0.789412	0.0114496
Esf1	0.788155	0.035548
Flrt1	0.786578	0.317937
Washc4	0.786532	0.0184843
Phf24	0.785263	0.026486
Trak1	0.784644	0.0169054
Impdh1	0.783382	0.00893544
Samd14	0.783187	0.0451731
Camsap2	0.783186	0.0187281
Ints8	0.782131	0.031161
Ints8	0.782131	0.031161
Eif2ak1	0.782109	0.0252609
Ache	0.781192	0.0261978
Tbck	0.780536	0.0292045
Pcmtd2	0.780144	0.0439475
Sec63	0.780006	0.0183162
Slc39a10	0.778705	0.0125289
Slc6a9	0.778406	0.0497126
Zfp26	0.777741	0.0956865
Lats1	0.777406	0.0413641
Lats1	0.777406	0.0413641
Lats1	0.777406	0.0413641
Sephs1	0.777159	0.0349094
Kcnh2	0.776713	0.0404733
Kif1b	0.774955	0.0122511
Mib2	0.774374	0.0381174
Ecpas	0.772858	0.0575194
Tmem131	0.772402	0.0403631
Vps13c	0.772295	0.0277071
Gldc	0.772156	0.0422299
Atp1a1	0.771687	0.0158917
[truncated: 379 more rows]

## Sheet: Suppl. Table 3_Differential
GeneName	log2FC	pvalue
Laptm5	16.4275	2.46e-79
Rbks	15.3146	3.42e-69
Slc4a5	13.8025	1.52e-56
Sytl1	13.568	1.07e-54
Ttc23	13.1519	1.68e-51
Ttc23	13.1519	1.68e-51
Sema4f	13.0385	1.2e-50
Zglp1	12.9187	9.38e-50
C1qtnf12	12.6467	9.36e-48
Ptch2	12.5383	5.71e-47
Sec16b	12.0411	1.87e-43
Sec16b	12.0411	1.87e-43
Morn5	12.0295	2.25e-43
Rln3	12.0121	2.97e-43
Ghrl	11.8154	6.64e-42
Ghrl	11.8154	6.64e-42
Cep128	11.7896	9.93e-42
Npm2	11.7652	1.45e-41
Zfp973	11.5273	5.72e-40
Pnpla7	11.1103	2.99e-37
A3galt2	10.7295	7.43e-35
Cpb1	10.714	9.27e-35
Cct6b	10.5805	6.11e-34
Tsx	10.3428	1.66e-32
Gbp3	10.3143	2.45e-32
Gbp3	10.3143	2.45e-32
Cbx7	10.2765	4.11e-32
Orc1	10.2653	4.78e-32
Zfp599	10.2543	5.56e-32
Gja5	9.97119	2.49e-30
Dmac2l	9.81262	2e-29
Lrrc2	9.74479	4.82e-29
Col23a1	9.55193	5.71e-28
Calca	9.54342	6.36e-28
Calca	9.54342	6.36e-28
Nup210l	9.41548	3.19e-27
Nup210l	9.39776	3.98e-27
Cideb	9.38592	4.61e-27
Smim27	9.3821	4.84e-27
Hsf4	9.19943	4.62e-26
Plac8l1	9.12985	1.08e-25
Ascl2	9.11301	1.32e-25
Znrf2	9.07319	2.14e-25
Insl6	9.02428	3.86e-25
Areg	8.98595	6.11e-25
Atp6v0a4	8.97116	7.29e-25
Atp6v0a4	8.97116	7.29e-25
Arhgap40	8.96018	8.31e-25
Cep112	8.94898	9.49e-25
C3	8.92594	1.25e-24
Fam228b	8.92279	1.3e-24
Cela1	8.89543	1.79e-24
Hus1	8.89315	1.84e-24
Hus1	8.89315	1.84e-24
Ano5	8.88071	2.13e-24
Ovol2	8.86679	2.51e-24
Esyt3	8.80537	5.18e-24
Cnksr1	8.78916	6.26e-24
Pgf	8.78294	6.73e-24
Rmdn2	8.67218	2.44e-23
Lepr	8.65447	2.99e-23
Tcp11	8.60176	5.47e-23
Jhy	8.56238	8.59e-23
AA467197	8.52616	1.3e-22
Gpat2	8.35795	8.59e-22
Rpp14	8.31899	1.32e-21
Parpbp	8.3067	1.52e-21
Cdh15	8.30603	1.53e-21
Hydin	8.28425	1.94e-21
Mapk12	8.2536	2.73e-21
Ltbp2	8.2108	4.36e-21
Klhl33	8.19809	5.01e-21
Thbs4	8.1697	6.83e-21
Tmem37	8.13194	1.03e-20
Dnajb13	8.13102	1.04e-20
Pdyn	8.12724	1.08e-20
Lyz2	8.09682	1.5e-20
Oscar	8.09089	1.6e-20
Klrg2	8.08202	1.76e-20
Tnnc1	8.07188	1.97e-20
Jaml	8.06388	2.14e-20
Jaml	8.06388	2.14e-20
Ccdc28a	7.96863	5.94e-20
Phldb3	7.95503	6.86e-20
Phldb3	7.95503	6.86e-20
Mfng	7.93912	8.12e-20
Efcab2	7.93327	8.63e-20
Mtcp1	7.91134	1.09e-19
Tmem198b	7.85863	1.9e-19
Rangrf	7.84024	2.3e-19
Ctrb1	7.81333	3.04e-19
Syne3	7.79509	3.68e-19
Psca	7.78666	4.02e-19
Gdf6	7.76549	5e-19
Pcgf5	7.75261	5.72e-19
Pcgf5	7.75261	5.72e-19
Nodal	7.73584	6.8e-19
Zfp808	7.73274	7.02e-19
Spa17	7.68515	1.14e-18
Apobec1	7.68229	1.18e-18
Apobec1	7.68229	1.18e-18
Serpine3	7.6621	1.45e-18
Acp7	7.65894	1.5e-18
Adam1a	7.65481	1.56e-18
Slc25a21	7.61288	2.39e-18
Slc25a21	7.61288	2.39e-18
Cpa2	7.54813	4.61e-18
Oxt	7.54742	4.64e-18
Gcg	7.53187	5.43e-18
Ptk6	7.51989	6.13e-18
Xrcc2	7.44639	1.28e-17
Mocos	7.43285	1.46e-17
Ccdc81	7.3965	2.09e-17
Des	7.38274	2.4e-17
Batf3	7.37432	2.61e-17
Slc3a1	7.35546	3.14e-17
Nepro	7.31681	4.58e-17
Olfml3	7.31073	4.86e-17
Pebp4	7.30305	5.24e-17
Letm1	7.29659	5.58e-17
Pcp4l1	7.27176	7.11e-17
Mfrp	7.26568	7.54e-17
Pspn	7.26327	7.72e-17
Tmem63a	7.24095	9.58e-17
Mnd1	7.23144	1.05e-16
Chil4	7.2266	1.1e-16
Slc6a4	7.17828	1.75e-16
Zfp977	7.17281	1.85e-16
Mfrp	7.16857	1.92e-16
Slc22a7	7.1563	2.16e-16
Ccni	7.14528	2.4e-16
Ism2	7.1447	2.42e-16
Insyn1	7.12977	2.79e-16
Insyn1	7.12977	2.79e-16
Irak4	7.12616	2.89e-16
Rnf39	7.11604	3.18e-16
Nfatc4	7.07707	4.6e-16
Cbx2	7.07473	4.7e-16
Mia	7.07244	4.8e-16
Rxfp2	7.0437	6.3e-16
Arhgap25	7.02619	7.43e-16
Fam71f2	6.98459	1.1e-15
Ptpn18	6.95786	1.41e-15
Slc16a11	6.93323	1.77e-15
Slc16a11	6.93323	1.77e-15
Slc16a11	6.93323	1.77e-15
Itprid1	6.92896	1.84e-15
Cyp4f14	6.92178	1.97e-15
Cyp4f14	6.92178	1.97e-15
Cyp4f14	6.92178	1.97e-15
Cyp4f14	6.92178	1.97e-15
Cracr2a	6.91694	2.06e-15
Fam221b	6.9115	2.16e-15
Gal3st2	6.90596	2.28e-15
Atp13a4	6.87012	3.17e-15
Tec	6.86848	3.22e-15
Rgs14	6.86441	3.34e-15
Nsun3	6.86097	3.45e-15
Akr1b8	6.85725	3.57e-15
Tmem107	6.85543	3.63e-15
Krt12	6.84146	4.12e-15
Id1	6.8399	4.18e-15
Tek	6.83032	4.57e-15
Ada	6.81396	5.3e-15
Dnah7a	6.79895	6.08e-15
N4bp3	6.79463	6.32e-15
Rrh	6.77014	7.9e-15
Rrh	6.77014	7.9e-15
Srms	6.7654	8.25e-15
Smco4	6.75697	8.9e-15
Smco4	6.75697	8.9e-15
Smco4	6.75697	8.9e-15
Ttc36	6.74058	1.03e-14
Xkr5	6.73672	1.07e-14
Abcb1a	6.73644	1.07e-14
Nhej1	6.7305	1.13e-14
Niban3	6.70749	1.39e-14
Cited4	6.70516	1.42e-14
Cr2	6.69913	1.5e-14
Ankrd33	6.69648	1.53e-14
Rsad2	6.69301	1.58e-14
Slc6a12	6.68188	1.75e-14
Myom1	6.66929	1.96e-14
Krt6b	6.66015	2.12e-14
Bricd5	6.64209	2.49e-14
Gsdma	6.60672	3.42e-14
Alpk3	6.5955	3.77e-14
Mycbpap	6.58658	4.08e-14
Gas2	6.58576	4.11e-14
Gas2	6.58576	4.11e-14
Rerg	6.57342	4.58e-14
Crybg2	6.57257	4.62e-14
Fam72a	6.56685	4.86e-14
Nectin4	6.56115	5.11e-14
Nectin4	6.56115	5.11e-14
Cfap299	6.55235	5.52e-14
Casp1	6.54347	5.96e-14
Oprk1	6.53352	6.51e-14
Ace2	6.53133	6.63e-14
Crispld1	6.52605	6.95e-14
Crispld1	6.52605	6.95e-14
Smyd1	6.51948	7.36e-14
Meig1	6.50391	8.43e-14
Meig1	6.50391	8.43e-14
Meig1	6.50391	8.43e-14
Meig1	6.50391	8.43e-14
Ncf1	6.502	8.57e-14
Ncf1	6.502	8.57e-14
Gnat1	6.49818	8.86e-14
Rhoq	6.48594	9.86e-14
B4galnt2	6.48576	9.87e-14
Mesp1	6.48497	9.94e-14
Rarg	6.47105	1.12e-13
Ly6g5b	6.46793	1.15e-13
Gsc2	6.45329	1.31e-13
Krt71	6.44809	1.37e-13
Fam229a	6.44583	1.4e-13
Ccdc158	6.44464	1.41e-13
F2rl2	6.4417	1.45e-13
Zfp367	6.41446	1.83e-13
Rcsd1	6.40525	1.98e-13
Cdc42bpg	6.40165	2.04e-13
Arhgap27	6.37952	2.47e-13
Zbtb8os	6.37044	2.67e-13
Gstm6	6.35287	3.1e-13
Tmem236	6.35077	3.16e-13
Klhdc7a	6.34137	3.42e-13
Zfp600	6.32926	3.79e-13
Snx22	6.31999	4.1e-13
Igf2bp1	6.31827	4.16e-13
Tmem184a	6.31613	4.24e-13
Slc25a37	6.31338	4.34e-13
Fam81a	6.30868	4.51e-13
Naalad2	6.30738	4.56e-13
Slc35d2	6.30451	4.67e-13
Xlr3b	6.27947	5.77e-13
Polr3g	6.21594	9.84e-13
Ak9	6.16219	1.54e-12
Kazald1	6.15764	1.6e-12
Kazald1	6.15764	1.6e-12
Spocd1	6.1485	1.72e-12
Ccdc9b	6.13768	1.88e-12
Zfp971	6.13405	1.94e-12
Pml	6.12042	2.17e-12
Maob	6.11832	2.21e-12
Usp9y	6.11659	2.24e-12
Rasl12	6.11515	2.27e-12
Vmn2r29	6.11494	2.27e-12
Dnah8	6.11437	2.28e-12
Dnah8	6.11437	2.28e-12
Dnah8	6.11437	2.28e-12
Fer1l4	6.10098	2.55e-12
Hsd17b2	6.10077	2.55e-12
Nos2	6.08978	2.79e-12
T2	6.0812	2.99e-12
Galnt3	6.06841	3.32e-12
Arhgef19	6.06478	3.42e-12
Pfn4	6.05147	3.81e-12
Wrap53	6.04083	4.16e-12
Ptprb	6.03891	4.22e-12
Scgn	6.0343	4.39e-12
Anxa1	6.02214	4.84e-12
Anxa1	6.02214	4.84e-12
Slc19a3	6.01541	5.11e-12
Zfp92	5.99471	6.04e-12
Tm4sf5	5.98886	6.33e-12
Rad51ap2	5.96603	7.61e-12
Krt13	5.95719	8.16e-12
Calml4	5.9559	8.25e-12
Ttll13	5.95076	8.6e-12
Gzmm	5.94923	8.7e-12
Rab32	5.9426	9.18e-12
Dnai2	5.9417	9.24e-12
Hspb8	5.93035	1.01e-11
Scn4a	5.90199	1.27e-11
Abcb11	5.89243	1.37e-11
Abcb11	5.89243	1.37e-11
Abcb11	5.89243	1.37e-11
Tradd	5.8839	1.46e-11
Spidr	5.88204	1.49e-11
Rgs6	5.87381	1.59e-11
Stra6l	5.85552	1.83e-11
Stra6l	5.85552	1.83e-11
Rhbdf2	5.85408	1.85e-11
Rhbdf2	5.85408	1.85e-11
Oxct2b	5.8355	2.14e-11
Slc26a7	5.8213	2.4e-11
Pla2g3	5.80008	2.83e-11
Rad51ap1	5.79609	2.92e-11
Dram1	5.79077	3.04e-11
Prss41	5.78967	3.07e-11
Gpr20	5.78931	3.08e-11
Gramd3	5.78332	3.22e-11
Itgae	5.78265	3.24e-11
P2rx7	5.77884	3.34e-11
Zfand1	5.77484	3.44e-11
Isg20	5.72728	4.98e-11
Mkks	5.71772	5.36e-11
Alox12b	5.71108	5.64e-11
Josd1	5.70585	5.87e-11
Cetn1	5.70479	5.92e-11
Cetn1	5.70479	5.92e-11
Cetn1	5.70479	5.92e-11
Cwh43	5.69648	6.31e-11
Rnf135	5.69636	6.31e-11
Slc7a7	5.69298	6.48e-11
Slc7a7	5.69298	6.48e-11
Slc7a7	5.69298	6.48e-11
Slc7a7	5.69298	6.48e-11
Scel	5.67797	7.27e-11
Dock2	5.67679	7.34e-11
Foxb2	5.67474	7.45e-11
Pax5	5.66933	7.77e-11
Pklr	5.66886	7.79e-11
Zmynd15	5.65827	8.45e-11
Ddx4	5.64757	9.17e-11
Cenpn	5.64007	9.71e-11
Msc	5.63974	9.73e-11
Ctss	5.63393	1.02e-10
Gpr132	5.62422	1.09e-10
Fah	5.61755	1.15e-10
Pld5	5.61482	1.18e-10
Mei4	5.60816	1.24e-10
Jtb	5.60509	1.27e-10
Sphk1	5.60273	1.29e-10
Olfm4	5.60101	1.3e-10
Adcy7	5.59974	1.32e-10
Adcy7	5.59974	1.32e-10
Adcy7	5.59974	1.32e-10
Adcy7	5.59974	1.32e-10
Adam33	5.59671	1.35e-10
Adam33	5.59671	1.35e-10
Arhgef5	5.59615	1.35e-10
Spin4	5.59471	1.37e-10
Uba1y	5.59232	1.39e-10
Uba1y	5.59232	1.39e-10
Cfap97d2	5.58318	1.49e-10
B4galnt3	5.56912	1.66e-10
Palmd	5.55434	1.85e-10
Ttc32	5.53884	2.08e-10
Xdh	5.53623	2.12e-10
Adam21	5.53605	2.13e-10
Pde6b	5.53388	2.16e-10
Ifi203	5.51073	2.57e-10
Dhrs4	5.50892	2.6e-10
Fam161a	5.50182	2.74e-10
Potegl	5.48912	3.01e-10
Arl5c	5.47311	3.39e-10
Atp8b3	5.47261	3.4e-10
Spef1l	5.46238	3.67e-10
Palm3	5.44704	4.11e-10
Nostrin	5.44445	4.19e-10
Mettl24	5.43864	4.37e-10
Timm23	5.4163	5.15e-10
Orai3	5.40864	5.45e-10
Parp9	5.38366	6.53e-10
Lyzl4	5.37993	6.71e-10
Lyzl4	5.37993	6.71e-10
Mctp2	5.35608	7.98e-10
Tunar	5.35493	8.05e-10
Tunar	5.35493	8.05e-10
Star	5.35321	8.15e-10
Tmem51	5.34768	8.48e-10
Adam8	5.34134	8.88e-10
Dll4	5.34083	8.91e-10
Tekt1	5.3386	9.05e-10
Tekt1	5.3386	9.05e-10
Tekt1	5.3386	9.05e-10
Lsm5	5.32985	9.64e-10
Zfp993	5.32615	9.9e-10
Pdgfrl	5.31893	1.04e-09
Krt90	5.3182	1.05e-09
Pth1r	5.3046	1.16e-09
Pth1r	5.3046	1.16e-09
Erbb3	5.30398	1.16e-09
Enpp3	5.30276	1.17e-09
Krcc1	5.29664	1.22e-09
Krcc1	5.29664	1.22e-09
Krcc1	5.29664	1.22e-09
Kat2b	5.28988	1.28e-09
Capg	5.28886	1.29e-09
Capg	5.28886	1.29e-09
Zfp202	5.28059	1.37e-09
Slx4	5.2757	1.42e-09
Zup1	5.27205	1.46e-09
Tfap2a	5.27108	1.47e-09
Tlcd1	5.26173	1.57e-09
Tesmin	5.26056	1.58e-09
Tesmin	5.26056	1.58e-09
Myo1f	5.25246	1.68e-09
Cd72	5.2403	1.83e-09
Hsh2d	5.23558	1.89e-09
Twist2	5.23468	1.9e-09
Twist2	5.23468	1.9e-09
Upp2	5.23236	1.93e-09
Ppp1r14a	5.22877	1.98e-09
Qrfprl	5.22744	2e-09
Spc25	5.22227	2.08e-09
Zfp286	5.21732	2.15e-09
Cdh1	5.21157	2.24e-09
Tex33	5.20467	2.35e-09
Gabrg3	5.20171	2.4e-09
Slc7a10	5.20058	2.42e-09
Ms4a3	5.18948	2.62e-09
Ms4a3	5.18948	2.62e-09
Paqr5	5.18716	2.66e-09
Ptpn3	5.18557	2.69e-09
Pskh1	5.18456	2.71e-09
Lrrc46	5.18369	2.72e-09
Tex14	5.18072	2.78e-09
Cntf	5.17985	2.8e-09
Mroh5	5.173	2.94e-09
Meiob	5.16939	3.01e-09
Rnls	5.15695	3.29e-09
Depdc1a	5.15418	3.35e-09
Tcf7l2	5.14702	3.52e-09
Vip	5.13957	3.71e-09
Htr1d	5.12956	3.98e-09
Htr1d	5.12956	3.98e-09
Htr1d	5.12956	3.98e-09
Chit1	5.11833	4.3e-09
Chit1	5.11833	4.3e-09
Mgst1	5.1165	4.35e-09
Gucy1b2	5.11412	4.42e-09
Fam122b	5.08987	5.23e-09
Padi3	5.08456	5.43e-09
Hipk4	5.08317	5.48e-09
Iho1	5.05148	6.81e-09
Aldh1a1	5.05059	6.85e-09
Aldh1a1	5.05059	6.85e-09
Agbl2	5.04624	7.06e-09
Agbl2	5.04624	7.06e-09
Plekhg4	5.04615	7.06e-09
Isl2	5.03631	7.55e-09
Isl2	5.03631	7.55e-09
Trav3-1	5.03507	7.62e-09
Rex2	5.03143	7.81e-09
Ephx2	5.02566	8.12e-09
Lcat	5.02507	8.16e-09
Saa2	5.01792	8.56e-09
Saa2	5.01792	8.56e-09
Prdm13	5.01426	8.78e-09
Tmem232	5.01113	8.97e-09
Tmem232	5.01113	8.97e-09
Serpind1	5.00671	9.24e-09
Oaf	5.00603	9.28e-09
Fxyd5	5.00454	9.38e-09
Itgb7	5.00364	9.43e-09
Vipr2	5.00083	9.62e-09
Crygb	4.99767	9.82e-09
Triqk	4.99663	9.89e-09
Triqk	4.99663	9.89e-09
Acox2	4.99443	1e-08
Otx1	4.99263	1.02e-08
Plek2	4.98648	1.06e-08
Skor2	4.97941	1.11e-08
Irf6	4.97878	1.12e-08
Rab27b	4.97136	1.17e-08
Rab27b	4.97136	1.17e-08
Rab27b	4.97136	1.17e-08
Stx8	4.97067	1.18e-08
Gzmk	4.96522	1.22e-08
Slc30a3	4.95993	1.27e-08
Zp2	4.95912	1.27e-08
Spata31d1b	4.95505	1.31e-08
Casq2	4.94901	1.36e-08
Brip1	4.93587	1.49e-08
BC034090	4.92484	1.6e-08
F3	4.91753	1.68e-08
H2-DMb1	4.91375	1.73e-08
Lrr1	4.91256	1.74e-08
Coq8a	4.91105	1.76e-08
Pik3r6	4.90915	1.78e-08
Capn6	4.90742	1.8e-08
Cdsn	4.90479	1.83e-08
Ddit4l	4.89807	1.92e-08
Nrm	4.89721	1.93e-08
Adra2b	4.89318	1.98e-08
Zfp992	4.89286	1.98e-08
Hpx	4.87593	2.22e-08
Tmem200b	4.87421	2.25e-08
Tmem200b	4.87421	2.25e-08
Trav13d-3	4.87266	2.27e-08
Tlcd2	4.87163	2.28e-08
Zfp583	4.8672	2.35e-08
Zfp583	4.8672	2.35e-08
Tnxb	4.86504	2.39e-08
Eva1c	4.85774	2.5e-08
Efhc1	4.85216	2.6e-08
Psmc3ip	4.83769	2.86e-08
Ermn	4.81685	3.27e-08
Aqp1	4.80857	3.46e-08
Ppm1f	4.80857	3.46e-08
Twist1	4.8059	3.52e-08
Lefty2	4.80112	3.63e-08
Casq1	4.79613	3.75e-08
Arhgap19	4.79332	3.82e-08
Tcf19	4.78971	3.91e-08
Tcf19	4.78971	3.91e-08
Gpr160	4.7897	3.91e-08
Gpr160	4.7897	3.91e-08
Gpr160	4.7897	3.91e-08
Gpr160	4.7897	3.91e-08
Armc3	4.78557	4.02e-08
Lrrc15	4.78312	4.08e-08
Glp1r	4.77949	4.18e-08
Glp1r	4.77949	4.18e-08
Rpl17	4.77922	4.18e-08
Rpl17	4.77922	4.18e-08
Grem1	4.77795	4.22e-08
Nupr1	4.77648	4.26e-08
Insrr	4.76875	4.48e-08
Insrr	4.76875	4.48e-08
Slc25a19	4.767	4.53e-08
Igfbp6	4.76477	4.6e-08
Acer2	4.76079	4.72e-08
Rfc5	4.7602	4.73e-08
Sbsn	4.75617	4.86e-08
Rwdd4a	4.75531	4.89e-08
Vwc2	4.74477	5.23e-08
Vwc2	4.74477	5.23e-08
Vwc2	4.74477	5.23e-08
Bspry	4.7396	5.41e-08
Gkn3	4.73181	5.68e-08
Zmynd12	4.72897	5.79e-08
Cfap99	4.72213	6.05e-08
Rgsl1	4.72205	6.05e-08
Pdzk1	4.7213	6.08e-08
Pdzk1	4.7213	6.08e-08
Pdzk1	4.7213	6.08e-08
Bora	4.71357	6.39e-08
Has1	4.71042	6.52e-08
Slc37a2	4.70223	6.87e-08
Lamb3	4.69938	7e-08
Lamb3	4.69938	7e-08
Tex45	4.69445	7.22e-08
Csgalnact1	4.69423	7.23e-08
Tmem140	4.68942	7.46e-08
Tmem45a2	4.68864	7.5e-08
Tmem45a2	4.68864	7.5e-08
Scn4b	4.68107	7.87e-08
Sgca	4.67998	7.92e-08
Sgca	4.67998	7.92e-08
Serpina3f	4.67338	8.26e-08
Serpina3f	4.67338	8.26e-08
Serpina3f	4.67338	8.26e-08
Slc8b1	4.67325	8.27e-08
Saxo2	4.67076	8.4e-08
Efcab11	4.66859	8.52e-08
Slc12a9	4.66547	8.69e-08
Zfp459	4.66144	8.91e-08
Mei1	4.65505	9.28e-08
Icam4	4.64906	9.64e-08
Trim71	4.64723	9.75e-08
Col9a2	4.64062	1.02e-07
Icam4	4.64051	1.02e-07
Pitx2	4.63388	1.06e-07
Sinhcaf	4.62497	1.12e-07
Sinhcaf	4.62497	1.12e-07
Frmd7	4.62296	1.14e-07
Ppih	4.61951	1.16e-07
Cpxm2	4.61536	1.19e-07
Clps	4.61502	1.19e-07
Pi15	4.6116	1.22e-07
Trav17	4.60356	1.28e-07
Abcc6	4.59866	1.32e-07
Prkd2	4.59531	1.35e-07
Prkd2	4.59531	1.35e-07
Cyp2j5	4.58039	1.48e-07
Zfp944	4.56959	1.59e-07
Tmem89	4.56739	1.61e-07
Usp51	4.56555	1.63e-07
Pi16	4.5621	1.66e-07
Kars	4.55869	1.7e-07
Spats1	4.55813	1.7e-07
Fzd10	4.55638	1.72e-07
Arhgap4	4.55055	1.79e-07
Amdhd1	4.54954	1.8e-07
Cdca4	4.54778	1.82e-07
Cdca4	4.54778	1.82e-07
Cpa3	4.54594	1.84e-07
Rd3	4.53979	1.91e-07
Tuba3b	4.53918	1.92e-07
Cfap91	4.53847	1.93e-07
Dcst1	4.53666	1.95e-07
Gpank1	4.53648	1.95e-07
Sync	4.53326	1.99e-07
Lmod1	4.52753	2.06e-07
Cyb5rl	4.52399	2.11e-07
Limd1	4.52273	2.12e-07
Nmur1	4.51987	2.16e-07
Hscb	4.51869	2.18e-07
Bmp5	4.51569	2.22e-07
Foxd2	4.51358	2.24e-07
Plekhg6	4.50781	2.33e-07
Chil3	4.50194	2.41e-07
Degs2	4.50095	2.43e-07
Lyve1	4.48784	2.63e-07
Ahrr	4.48472	2.68e-07
Cfap77	4.48201	2.72e-07
Zfp781	4.48183	2.73e-07
Zfp781	4.48183	2.73e-07
Zbtb7c	4.47531	2.84e-07
Zbtb7c	4.47531	2.84e-07
H2-Q5	4.47234	2.89e-07
Cytip	4.4715	2.9e-07
Arsk	4.46882	2.95e-07
Slc28a1	4.46527	3.02e-07
Pik3r2	4.46454	3.03e-07
Mobp	4.46429	3.04e-07
Mobp	4.46429	3.04e-07
Mobp	4.46429	3.04e-07
Mobp	4.46429	3.04e-07
Lpcat3	4.46055	3.11e-07
Wfdc18	4.45967	3.12e-07
Zfp36	4.45701	3.17e-07
Slc25a24	4.45495	3.21e-07
Nme6	4.45291	3.25e-07
Nod2	4.45283	3.25e-07
Cldn15	4.45246	3.26e-07
Cldn15	4.45246	3.26e-07
Tspo	4.45	3.31e-07
Asb18	4.44534	3.41e-07
Sim1	4.44432	3.43e-07
Cnga4	4.44245	3.47e-07
Cd38	4.43787	3.56e-07
Rad54b	4.42761	3.79e-07
Lman1l	4.41684	4.05e-07
Lpar5	4.41116	4.19e-07
Lpar5	4.41116	4.19e-07
Tfpi	4.40541	4.34e-07
Tfpi	4.40541	4.34e-07
Ankrd36	4.40407	4.37e-07
Nde1	4.39899	4.51e-07
Nde1	4.39899	4.51e-07
Myom2	4.39533	4.61e-07
Nrl	4.3953	4.61e-07
Nrl	4.3953	4.61e-07
Zpbp	4.39481	4.62e-07
Hey2	4.39236	4.69e-07
Serpinb6c	4.39155	4.71e-07
Serpinb6c	4.39155	4.71e-07
Slc25a45	4.3907	4.74e-07
Zfp965	4.39018	4.75e-07
Kcnq1	4.38618	4.87e-07
Kif27	4.37866	5.09e-07
Kif27	4.37866	5.09e-07
Cyp1a1	4.378	5.11e-07
Cyp1a1	4.378	5.11e-07
Albfm1	4.37514	5.2e-07
Gbx1	4.37299	5.27e-07
Slfn8	4.36705	5.46e-07
Erp27	4.36461	5.54e-07
Haspin	4.35943	5.71e-07
Zscan12	4.35062	6.02e-07
Zscan12	4.35062	6.02e-07
Gask1b	4.33112	6.75e-07
Gask1b	4.33112	6.75e-07
Catsperg2	4.32929	6.83e-07
Catsperg2	4.32929	6.83e-07
Tube1	4.32764	6.89e-07
Zfp946	4.31732	7.33e-07
Zfp946	4.31732	7.33e-07
Pip5k1b	4.31585	7.39e-07
Plagl2	4.3141	7.47e-07
Itga2b	4.31272	7.53e-07
Rpl23a	4.30911	7.69e-07
Tmsb15a	4.30595	7.84e-07
Foxl3	4.30299	7.97e-07
Upk3b	4.30041	8.1e-07
Ncf2	4.29716	8.25e-07
Ncf2	4.29716	8.25e-07
Cdkl4	4.2964	8.29e-07
Cdkl4	4.2964	8.29e-07
Cdkl4	4.2964	8.29e-07
H2-T3	4.29574	8.32e-07
H2-T3	4.29574	8.32e-07
Dmrt2	4.28365	8.93e-07
Loxl4	4.27335	9.49e-07
Cacng6	4.27305	9.51e-07
Try4	4.27159	9.59e-07
Cfap58	4.27145	9.59e-07
Cyp19a1	4.26973	9.69e-07
Arhgap42	4.26788	9.8e-07
Akap3	4.26707	9.84e-07
Akap3	4.26707	9.84e-07
Akap3	4.26707	9.84e-07
Aurkb	4.25165	1.08e-06
Aurkb	4.25165	1.08e-06
Qrfpr	4.24327	1.13e-06
Mkx	4.24285	1.13e-06
Fap	4.22909	1.23e-06
Rdh1	4.21902	1.3e-06
Tbx18	4.21839	1.31e-06
Krt75	4.21587	1.33e-06
Ankk1	4.2079	1.39e-06
Mamstr	4.20709	1.39e-06
Tmie	4.20593	1.4e-06
Spdl1	4.20509	1.41e-06
Itgal	4.20448	1.42e-06
Zfp105	4.20343	1.42e-06
Mettl7a3	4.19902	1.46e-06
Wdfy4	4.19684	1.48e-06
Ampd1	4.19587	1.49e-06
Rhag	4.19586	1.49e-06
Tmprss5	4.19428	1.5e-06
Pfn3	4.18929	1.54e-06
Chrnb4	4.17442	1.68e-06
Sox14	4.17354	1.69e-06
Cfap45	4.17296	1.7e-06
Cfap45	4.17296	1.7e-06
Parvg	4.16497	1.77e-06
Liph	4.15889	1.84e-06
F13b	4.15323	1.9e-06
Cdpf1	4.14838	1.95e-06
Cdpf1	4.14838	1.95e-06
Cdpf1	4.14838	1.95e-06
Cdpf1	4.14838	1.95e-06
Cd244a	4.14094	2.04e-06
Syt2	4.14	2.05e-06
Syt2	4.14	2.05e-06
Htr3b	4.13958	2.05e-06
Tmbim1	4.131	2.15e-06
Stk17b	4.12467	2.23e-06
Zfp691	4.12085	2.28e-06
Zfp691	4.12085	2.28e-06
Zfp691	4.12085	2.28e-06
Galnt13	4.11703	2.33e-06
Spaca9	4.10483	2.5e-06
Spaca9	4.10483	2.5e-06
Slc5a10	4.10308	2.52e-06
Ankdd1a	4.09902	2.58e-06
Tbc1d2	4.09264	2.67e-06
Muc3a	4.09055	2.7e-06
Trbj2-3	4.08834	2.74e-06
Ell3	4.08461	2.8e-06
Gfod2	4.0835	2.81e-06
Mthfd2l	4.07368	2.97e-06
Adad2	4.06689	3.09e-06
Cd82	4.06576	3.11e-06
Cd82	4.06576	3.11e-06
Cd82	4.06576	3.11e-06
Lrrn4cl	4.06274	3.16e-06
Lrrn4cl	4.06274	3.16e-06
Nrap	4.06079	3.19e-06
Asb2	4.05724	3.26e-06
Fbxo48	4.05718	3.26e-06
Fbxo48	4.05718	3.26e-06
Ace3	4.05641	3.27e-06
Ctnna3	4.05531	3.29e-06
Ctnna3	4.05531	3.29e-06
Ctnna3	4.05531	3.29e-06
Arl11	4.05228	3.35e-06
Arl11	4.05228	3.35e-06
Ntf3	4.05107	3.37e-06
Ntf3	4.05107	3.37e-06
Nkx2-2	4.0488	3.42e-06
Hsd11b2	4.04506	3.49e-06
Zfp3	4.04453	3.5e-06
Mill2	4.04182	3.55e-06
Dnaaf3	4.03378	3.71e-06
Serpinb9g	4.02641	3.87e-06
Pkp1	4.02546	3.89e-06
Lrp5	4.02499	3.9e-06
Cdh26	4.01847	4.04e-06
Dnai1	4.01495	4.12e-06
Eml3	4.01031	4.23e-06
Gcnt1	4.00801	4.28e-06
Gcnt1	4.00801	4.28e-06
Gcnt1	4.00801	4.28e-06
Gcnt1	4.00801	4.28e-06
Prlr	4.00479	4.36e-06
Trbc2	4.00102	4.45e-06
Cd37	3.99934	4.49e-06
Rflna	3.99575	4.58e-06
Rflna	3.99575	4.58e-06
Capn3	3.99492	4.6e-06
Aqp6	3.99484	4.6e-06
Phex	3.99217	4.67e-06
Tmem230	3.99094	4.7e-06
Tmem230	3.99094	4.7e-06
Tmem230	3.99094	4.7e-06
Tmem230	3.99094	4.7e-06
Podnl1	3.99065	4.71e-06
Amy2a2	3.98849	4.77e-06
Nat10	3.98732	4.8e-06
Cabp7	3.98109	4.96e-06
Fermt1	3.9776	5.06e-06
Capsl	3.9674	5.35e-06
Eogt	3.96459	5.43e-06
Efcab1	3.94973	5.89e-06
Morc2b	3.94791	5.95e-06
Morc2b	3.94791	5.95e-06
Cstl1	3.94239	6.13e-06
Cstl1	3.94239	6.13e-06
Mbtps2	3.94218	6.14e-06
Yy2	3.94218	6.14e-06
Tmem88b	3.93506	6.38e-06
Spem1	3.93242	6.47e-06
Arntl2	3.92957	6.57e-06
Arntl2	3.92957	6.57e-06
Sdcbp2	3.92443	6.75e-06
Rfx8	3.92422	6.76e-06
Aox2	3.92034	6.91e-06
Relt	3.91902	6.95e-06
Relt	3.91902	6.95e-06
Ppp1r27	3.91401	7.15e-06
Cmc4	3.91169	7.24e-06
Cmc4	3.91169	7.24e-06
Lenep	3.91123	7.25e-06
Pifo	3.90745	7.4e-06
Agrp	3.90703	7.42e-06
Herc6	3.9067	7.43e-06
Zar1l	3.90569	7.47e-06
N4bp2l1	3.89937	7.73e-06
Abca4	3.89525	7.9e-06
Nlrp6	3.89437	7.94e-06
Edn2	3.89302	8e-06
Zfp772	3.89026	8.12e-06
Isg15	3.88919	8.17e-06
Slc6a18	3.88739	8.24e-06
Rilp	3.88738	8.24e-06
Robo4	3.88669	8.28e-06
Sele	3.88277	8.45e-06
Gbp6	3.88232	8.47e-06
Prr16	3.87592	8.77e-06
Prr16	3.87592	8.77e-06
Cldn23	3.87301	8.9e-06
Cyp11a1	3.86926	9.08e-06
Akp3	3.86517	9.28e-06
Tpte	3.86138	9.47e-06
Itga2	3.8549	9.81e-06
Sycp2	3.84941	1.01e-05
Krt73	3.84396	1.04e-05
Gpbar1	3.84066	1.06e-05
Cd53	3.83259	1.1e-05
Krt42	3.82728	1.14e-05
Mb	3.82594	1.14e-05
Mb	3.82594	1.14e-05
Mb	3.82594	1.14e-05
Mb	3.82594	1.14e-05
Zfp473	3.82282	1.16e-05
Cyp4f17	3.81632	1.2e-05
Cyp4f17	3.81632	1.2e-05
Slc35d3	3.81191	1.23e-05
Cxcr6	3.8059	1.27e-05
Rln1	3.80408	1.28e-05
Fgf7	3.8006	1.31e-05
Saa3	3.7894	1.39e-05
Gdf2	3.78915	1.39e-05
Olfr1001-ps1	3.78884	1.39e-05
Bmp8b	3.78783	1.4e-05
Kbtbd13	3.78619	1.41e-05
Eng	3.78477	1.42e-05
Etfrf1	3.77919	1.46e-05
Etfrf1	3.77919	1.46e-05
Etfrf1	3.77919	1.46e-05
Etfrf1	3.77919	1.46e-05
Etfrf1	3.77919	1.46e-05
Etfrf1	3.77919	1.46e-05
Etfrf1	3.77919	1.46e-05
Arhgef33	3.77301	1.51e-05
Arhgef33	3.77301	1.51e-05
Primpol	3.76536	1.57e-05
Primpol	3.76536	1.57e-05
Nccrp1	3.76164	1.6e-05
Olfr790	3.76064	1.61e-05
Dqx1	3.76061	1.61e-05
Rexo5	3.75756	1.64e-05
St14	3.75068	1.69e-05
Atoh7	3.74929	1.71e-05
Rsph14	3.7485	1.71e-05
AF366264	3.74211	1.77e-05
Nanos2	3.74092	1.78e-05
Tpd52l1	3.73944	1.8e-05
Pon3	3.73872	1.8e-05
Nyx	3.73436	1.84e-05
Aipl1	3.73433	1.84e-05
Olfr654	3.73377	1.85e-05
Map3k21	3.73295	1.86e-05
Dera	3.73245	1.86e-05
Lipf	3.73031	1.88e-05
Btnl2	3.72888	1.9e-05
Klhdc7b	3.7281	1.9e-05
Vwce	3.72453	1.94e-05
Bag3	3.72076	1.98e-05
Fhad1	3.71892	2e-05
Fhad1	3.71892	2e-05
Tlr1	3.70989	2.09e-05
Tlr1	3.70989	2.09e-05
Col6a4	3.70814	2.11e-05
Thsd4	3.70487	2.15e-05
Thsd4	3.70487	2.15e-05
Il6ra	3.70454	2.15e-05
Apol9a	3.70321	2.16e-05
Ribc2	3.69974	2.2e-05
Dnajc19	3.69917	2.21e-05
P2rx6	3.69819	2.22e-05
Stoml3	3.69794	2.22e-05
Exd1	3.6969	2.24e-05
Exd1	3.6969	2.24e-05
P2rx1	3.69672	2.24e-05
C1s1	3.68888	2.33e-05
C1s1	3.68888	2.33e-05
Mov10	3.68775	2.34e-05
Mov10	3.68683	2.35e-05
Klrb1	3.68583	2.37e-05
Nlrp12	3.68244	2.41e-05
Dlx3	3.67212	2.54e-05
Mmp23	3.66967	2.57e-05
Tk1	3.66315	2.65e-05
Trav9d-4	3.64903	2.85e-05
Zfp493	3.64661	2.89e-05
Nat8f4	3.64634	2.89e-05
Dennd1c	3.64385	2.93e-05
Adamtsl3	3.64097	2.97e-05
Gstt1	3.63971	2.99e-05
Galnt12	3.63336	3.09e-05
Bst2	3.62727	3.18e-05
Wfdc6a	3.61958	3.31e-05
Wfdc6a	3.61958	3.31e-05
Ccdc122	3.61515	3.38e-05
Nrarp	3.61477	3.39e-05
Fosl1	3.61425	3.4e-05
Agt	3.6126	3.43e-05
Tdrd5	3.61185	3.44e-05
Krt8	3.60444	3.57e-05
Car5a	3.60039	3.64e-05
Slc10a6	3.59937	3.66e-05
Slc22a14	3.59857	3.67e-05
Htra3	3.59541	3.73e-05
Reg4	3.59448	3.75e-05
Igfbp1	3.59434	3.75e-05
Eif1ad3	3.59065	3.82e-05
Ube2cbp	3.58971	3.84e-05
Fyb2	3.58642	3.9e-05
Nek10	3.58511	3.93e-05
Nek10	3.58511	3.93e-05
Gata2	3.58486	3.93e-05
Gata2	3.58486	3.93e-05
Spns3	3.58231	3.98e-05
Muc5ac	3.57258	4.18e-05
Nlrp4f	3.56956	4.24e-05
Nlrp4f	3.56956	4.24e-05
Prelp	3.56207	4.4e-05
Lbx1	3.56156	4.42e-05
Il15ra	3.5556	4.55e-05
Mok	3.54909	4.7e-05
Selplg	3.54745	4.73e-05
Col4a4	3.54432	4.81e-05
Fam160a1	3.54289	4.84e-05
Fam160a1	3.54289	4.84e-05
Tmem45b	3.54246	4.85e-05
Eid3	3.54178	4.87e-05
Creb3l4	3.53997	4.91e-05
Creb3l4	3.53997	4.91e-05
Pm20d1	3.53469	5.04e-05
Cdc20b	3.53397	5.06e-05
Borcs5	3.53041	5.15e-05
Traf5	3.52892	5.19e-05
Ropn1l	3.52679	5.24e-05
Pdgfd	3.52654	5.25e-05
Pitx3	3.52472	5.29e-05
Rhobtb1	3.51398	5.58e-05
Rasal3	3.51226	5.63e-05
Vegfc	3.51204	5.63e-05
Vamp3	3.51061	5.67e-05
Hmgn2	3.50265	5.9e-05
Wbp2nl	3.50034	5.96e-05
Tnip3	3.49811	6.03e-05
Slc26a5	3.49735	6.05e-05
Sun3	3.49464	6.13e-05
Katnbl1	3.49423	6.14e-05
Rpl10l	3.49292	6.18e-05
Clic6	3.49027	6.26e-05
Pin4	3.48563	6.4e-05
Prr15	3.48123	6.54e-05
Tbc1d10c	3.48092	6.55e-05
Zfp382	3.47986	6.59e-05
Ecscr	3.47764	6.66e-05
Apoa1	3.47749	6.66e-05
Fcgr3	3.47259	6.82e-05
Tbx6	3.46642	7.03e-05
Cep295nl	3.45854	7.3e-05
Cep295nl	3.45854	7.3e-05
Hic1	3.4551	7.42e-05
Capn1	3.45384	7.47e-05
Lilr4b	3.45278	7.51e-05
Adgb	3.44733	7.71e-05
Treml4	3.44733	7.71e-05
Ltb4r2	3.44247	7.89e-05
Zfp943	3.44246	7.89e-05
Tdrd12	3.44128	7.93e-05
Cdhr3	3.43934	8.01e-05
Nt5dc1	3.42316	8.65e-05
Scnn1a	3.42274	8.67e-05
Scnn1a	3.42274	8.67e-05
Zim1	3.41982	8.79e-05
Zim1	3.41982	8.79e-05
Greb1	3.41935	8.81e-05
Rras	3.41454	9.01e-05
Tmprss9	3.4145	9.01e-05
Tmprss9	3.4145	9.01e-05
Pkd2l2	3.41129	9.15e-05
Pkd2l2	3.41129	9.15e-05
Nme9	3.40589	9.39e-05
Cybrd1	3.40495	9.43e-05
Dusp13	3.40434	9.46e-05
Filip1	3.4037	9.49e-05
Krt14	3.4022	9.56e-05
Eif1ad13	3.39883	9.71e-05
Mettl21c	3.39791	9.75e-05
Rgl2	3.39483	9.9e-05
Col9a1	3.39044	0.000101048
Il27ra	3.38657	0.000102913
Zfp90	3.38201	0.000105155
Zfp90	3.38201	0.000105155
Atf3	3.37988	0.000106216
Cdc42ep1	3.37957	0.000106373
Npffr1	3.37945	0.000106432
Oas1b	3.37489	0.000108746
Vgll2	3.37127	0.000110616
Ttc38	3.36881	0.000111904
Endou	3.3677	0.000112485
Lyz1	3.3625	0.000115267
Gins3	3.36153	0.000115796
Iqank1	3.35758	0.000117963
Ercc6l	3.34115	0.000127387
Styk1	3.33848	0.000128983
Ttr	3.33661	0.000130115
Gucy2g	3.33506	0.000131057
Deptor	3.33082	0.00013367
Fbxl22	3.32675	0.000136229
Serpinb8	3.3255	0.000137024
Dhrs9	3.32315	0.000138523
Mycbp	3.322	0.000139266
Htatip2	3.30534	0.000150444
Glb1l2	3.30239	0.000152512
Pnliprp2	3.29681	0.000156487
Hes3	3.2935	0.000158897
Trh	3.29228	0.000159789
Zfp69	3.29127	0.000160541
Zfp69	3.29127	0.000160541
Smim3	3.2878	0.000163122
Rassf4	3.28655	0.000164061
Cyp2ab1	3.28614	0.000164374
Cobll1	3.28507	0.000165188
Cobll1	3.28507	0.000165188
Plaat1	3.28234	0.000167269
Htra4	3.2802	0.00016892
Fam166c	3.27379	0.000173964
Aoah	3.26956	0.000177365
Utp23	3.2658	0.000180444
Hmx3	3.2641	0.000181853
Itgb4	3.26168	0.000183877
Itgb4	3.26168	0.000183877
Map3k3	3.2585	0.000186564
Mmp3	3.25815	0.000186866
H2bc12	3.25619	0.000188548
Actbl2	3.25294	0.000191358
Gdnf	3.25022	0.000193748
Plb1	3.24344	0.000199817
Plb1	3.24344	0.000199817
Aldh3b2	3.24215	0.000200994
Lhx4	3.24053	0.000202476
Itgb1bp2	3.23771	0.000205089
Zfp947	3.23684	0.000205894
Nrg4	3.23261	0.000209888
Nrg4	3.23261	0.000209888
Scn7a	3.22514	0.000217106
Impg2	3.22385	0.00021837
Poc1a	3.22338	0.000218836
Scnn1g	3.21552	0.000226751
Catspere2	3.21502	0.000227259
G0s2	3.21178	0.000230599
Cenpa	3.21066	0.000231773
Pla2g4d	3.20729	0.000235312
Rbpjl	3.20707	0.000235549
Car3	3.20537	0.000237358
Casp8	3.20224	0.000240723
Casp8	3.20224	0.000240723
Ccdc105	3.20041	0.000242711
Inhbe	3.19969	0.00024349
Zfp969	3.19763	0.000245756
Fam83g	3.19545	0.000248175
Notum	3.1947	0.000249012
Notum	3.1947	0.000249012
Adamts6	3.19362	0.000250219
Adamts6	3.19362	0.000250219
Samd9l	3.1921	0.00025193
Pou4f1	3.19077	0.000253428
Pwwp4b	3.18908	0.000255358
Trpm6	3.177	0.000269528
Oaz3	3.17577	0.000271016
Oaz3	3.17577	0.000271016
Eif1ad10	3.17556	0.000271267
Il1rl1	3.17417	0.000272951
Il1rl1	3.17417	0.000272951
C1ql4	3.17389	0.000273298
Cd96	3.17221	0.000275343
Saa1	3.16711	0.000281672
Ago4	3.16398	0.000285622
Ppp1r17	3.16084	0.000289634
Lemd1	3.16034	0.000290286
Msx2	3.15521	0.000296976
Igtp	3.14693	0.00030806
Tert	3.14606	0.000309249
Synpo2	3.14547	0.000310063
Mob3c	3.13888	0.000319231
Itgbl1	3.13668	0.000322342
Ankrd63	3.13449	0.000325465
Ccdc103	3.13422	0.000325864
Cfap97d1	3.12911	0.000333283
Fgf1	3.1275	0.000335657
Fgf1	3.1275	0.000335657
AY358078	3.12287	0.000342548
Fbxl8	3.12197	0.000343918
Tfap2e	3.1213	0.000344935
Pln	3.11896	0.000348488
Pln	3.11896	0.000348488
Pln	3.11896	0.000348488
Pln	3.11896	0.000348488
Pln	3.11896	0.000348488
Pln	3.11896	0.000348488
Cab39l	3.11859	0.000349062
Fabp12	3.11827	0.000349546
Fabp12	3.11827	0.000349546
Fabp12	3.11827	0.000349546
Hlf	3.11598	0.000353085
Zfp273	3.11388	0.000356353
Adamts18	3.11189	0.000359467
Efhc2	3.11172	0.00035973
Il19	3.10958	0.000363126
Il19	3.10958	0.000363126
Aplnr	3.10923	0.000363687
Ypel1	3.10774	0.000366056
Fgf5	3.10493	0.00037059
Wfdc2	3.10043	0.000377946
Zfp235	3.09177	0.000392499
Ifi207	3.09175	0.000392539
St8sia6	3.08942	0.000396538
Npm3	3.08641	0.000401772
Rab20	3.08377	0.00040641
Edaradd	3.08338	0.000407096
Stpg2	3.07593	0.000420474
Stpg2	3.07593	0.000420474
Best2	3.0716	0.00042844
Best2	3.0716	0.00042844
Best2	3.0716	0.00042844
Tbx20	3.06714	0.000436791
Agbl1	3.06704	0.000436977
Ccdc171	3.06693	0.000437195
Tmco4	3.06647	0.00043807
Tmco4	3.06647	0.00043807
Prss1	3.06004	0.000450402
Nagpa	3.0572	0.000455951
Zfp568	3.05596	0.000458395
Mcub	3.05272	0.000464844
Pld1	3.04119	0.000488483
Bgn	3.04041	0.000490131
Pdlim3	3.0377	0.000495859
Tent5b	3.03702	0.000497313
Krt78	3.02484	0.000523921
Rad51d	3.02223	0.000529805
Nmrk2	3.02202	0.000530275
Nkx6-3	3.02075	0.000533162
Vmn2r54	3.01684	0.000542136
Scnn1b	3.01495	0.000546509
Krt16	3.01037	0.000557271
Hells	3.00917	0.000560116
Zfp663	3.00855	0.000561614
Bpifb1	3.006	0.000567733
F2rl1	3.00423	0.000572019
Ccdc190	3.00419	0.000572103
Pawr	3.00249	0.000576258
Hnf4a	2.99955	0.000583483
Zfp354b	2.99923	0.000584275
Zfp354b	2.99923	0.000584275
Lrrc51	2.99774	0.000587998
Lrrc51	2.99774	0.000587998
Lilrb4a	2.99763	0.000588269
Trpv6	2.99666	0.000590697
Ms4a6d	2.99656	0.000590928
Myo1d	2.99342	0.000598838
Cutal	2.99128	0.000604293
Cutal	2.99128	0.000604293
Spdef	2.99111	0.000604731
Spdef	2.99111	0.000604731
Tcte2	2.98569	0.000618765
Cdc42ep5	2.98553	0.000619163
Esco1	2.9799	0.000634074
Rdh12	2.9791	0.000636201
Trp73	2.97491	0.000647528
Tnfaip8l3	2.97382	0.000650528
H2-T23	2.97315	0.000652353
Hhipl2	2.9687	0.000664692
Btn2a2	2.96753	0.000667948
Btn2a2	2.96753	0.000667948
Ugt1a1	2.96733	0.000668532
Ugt1a10	2.96733	0.000668532
Ugt1a2	2.96733	0.000668532
Ugt1a5	2.96733	0.000668532
Ugt1a8	2.96733	0.000668532
Ugt1a9	2.96733	0.000668532
Gbp7	2.965	0.000675102
H2-T10	2.96477	0.000675734
Arhgef25	2.96246	0.000682345
Foxo4	2.9567	0.000699017
Pgghg	2.95233	0.000711912
Mlkl	2.95095	0.000716036
Dnajc4	2.9507	0.000716772
Fanca	2.95007	0.00071869
Cpped1	2.94813	0.000724537
[truncated: 3,132 more rows]

## Sheet: Suppl. Table 4
GeneName	codon	AAlen	orftype	orfrating
[truncated: 2,800 more rows]

[truncated: 3 more sheets: Suppl. Table 5_CDS up, Suppl. Table 5_CDS down, Suppl. Table 6]
